# Supplementary material for: Metatranscriptomic Study of Common and Host-Specific Patterns of Gene Expression between Pines and Their Symbiotic Ectomycorrhizal Fungi in the Genus Suillus
Source: PLoS Genet. 2016 Oct 13;12(10):e1006348. doi: 10.1371/journal.pgen.1006348 (PMC5065116; doi:10.1371/journal.pgen.1006348)
Supplement: S1 Dataset — Section 1. Numbers of Illumina RNASeq reads of Suillus and Pinus genes recovered from root tip samples; Section 2. The number of contigs recovered from root samples; Section 3. Lists of interactomes identified by comparative transcriptomics (the number of unique genes showed in Fig 4A); Section 4. Published studies describing function of plant gene groups associated with plant defense response; Section 5. Pinus normalized gene expression; Section 6. Sequence counts for 28S rRNA reads (D2 region) recovered from root samples (XLSX) [file pgen.1006348.s016.xlsx]

## Sheet: Section 1
Section 1. Number of Illumina RNASeq reads of Suillus and Pinus genes recovered from root tip samples
Sample (ID)	spore print (ID)	treatment ID	treatment	total paired reads	total reads	no. reads of Suillus	% reads of Suillus	no. reads of Pinus	% reads of Pinus	no. reads of other fungi	% reads of other fungi	no. reads of fungal rRNA	%b reads of fungal rRNA	no. reads of 16S	% reads of 16S	un-sorted reads	Total % reads asigned to the organisms
S6_16		Sa1	S. americanus culture	15160598	30321196					0	0
S7_10	Sa_a	Sa/Pm_1	S. americanus_P. monticola EMF root tips biological rep1	12604907	25209814	10475626	41.5538	4872414	19.3274	252048	0.999801	562924	2.23296	1002	0.00397464	9045800	64.1179
S6_17	Sa_b	Sa/Pm_2	S. americanus_P. monticola EMF root tips biological rep2	14567545	29135090	16451198	56.4652	6627074	22.746	291312	0.999866	242522	0.832405	654	0.00224472	5522330	81.0458
S6_18	Sa_c	Sa/Pm_3	S. americanus_P. monticola EMF root tips biological rep3	13119411	26238822	13852728	52.7948	3716872	14.1655	522756	1.9923	72606	0.276712	988	0.00376541	8072872	69.2331
S5_20	Sa_a	Sa/Ps_1	S. americanus_P. strobus EMF root tips biological rep1	18665312	37330624	18014000	48.2553	5685578	15.2303	186452	0.499461	199182	0.533562	1222	0.00327345	13244190	64.5219
S6_14	Sa_b	Sa/Ps_2	S. americanus_P. strobus EMF root tips biological rep2	14360100	28720200	16835614	58.6194	2618844	9.11847	287222	1.00007	106060	0.369287	890	0.00309886	8871570	69.1103
S6_22	Sa_c	Sa/Ps_3	S. americanus_P. strobus EMF root tips biological rep3	13702925	27405850	18137714	66.1819	2096596	7.65018	822278	3.00037	221752	0.809141	984	0.00359047	6126526	77.6452
S5_19	Sa_a	Sa/Pt_1	S. americanus inoculated P. taeda root tips biological rep1	11648526	23297052	1439192	6.17757	14726060	63.21	232952	0.999921	202722	0.870162	650	0.00279005	6695476	71.2604
S6_13	Sa_b	Sa/Pt_2	S. americanus inoculated P. taeda root tips biological rep2	13488954	26977908	1727872	6.40477	18198636	67.4576	269708	0.999737	112798	0.418112	780	0.00289125	6668114	75.2831
S8_14	NA	Pt_1	Un-inoculated control (P. taeda root tips only) biological rep 1	11915603	23831206	0	0	13742606	57.6664	520432	2.18383	7936	0.0333009	920	0.00386048	9559312	59.8874
S8_1	NA	Pt_2	Un-inoculated control (P. taeda root tips only) biological rep 2	24444495	48888990	0	0	33346142	68.2079	482880	0.987707	12708	0.0259936	1500	0.00306818	15045760	69.2246
S9_3		Sg3	S. granulatus culture	15920984	31841968					0	0
S8_6	Sg_a	Sg/Pm_1	S. granulatus_P. monticola EMF root tips biological rep1	11327312	22654624	15997092	70.6129	1587882	7.00909	82156	0.362646	796282	3.51488	888	0.00391973	4190324	81.5034
S8_12	Sg_b	Sg/Pm_2	S. granulatus_P. monticola EMF root tips biological rep2	13508790	27017580	14131768	52.3058	2263268	8.37702	290172	1.07401	305274	1.12991	1086	0.00401961	10026012	62.8908
s6_24	Sg_c	Sg/Pm_3	S. granulatus_P. monticola EMF root tips biological rep3	15216891	30433782	17158330	56.3792	4466072	14.6747	669204	2.19889	220134	0.723321	1002	0.00329239	7919040	73.9794
S8_5	Sg_a	Sg/Ps_1	S. granulatus_P. strobus EMF root tips biological rep1	15390852	30781704	16940810	55.0353	3836432	12.4634	646784	2.1012	234520	0.761881	1202	0.00390492	9121956	70.3657
S8_11	Sg_b	Sg/Ps_2	S. granulatus_P. strobus EMF root tips biological rep2	15275655	30551310	19700846	64.4845	2561112	8.38299	305812	1.00098	165393	0.541361	1102	0.00360705	7817045	74.4134
S8_4	Sg_a	Sg/Pt_1	S. granulatus inoculated P. taeda root tips biological rep1	13036703	26073406	1250844	4.79739	17425428	66.8322	52946	0.203065	57604	0.22093	1002	0.003843	7285582	72.0574
S8_10	Sg_b	Sg/Pt_2	S. granulatus inoculated P. taeda root tips biological rep2	13800374	27600748	1270880	4.60451	18328446	66.4056	82244	0.297977	60074	0.217654	920	0.00333324	7858184	71.5291
S8_14	NA	Pt_1	Un-inoculated control (P. taeda root tips only) biological rep 1	11915603	23831206	0	0	13742606	57.6664	520432	2.18383	7936	0.0333009	436	0.00182953	9559796	59.8854
S8_1	NA	Pt_2	Un-inoculated control (P. taeda root tips only) biological rep 2	24444495	48888990	0	0	33346142	68.2079	482880	0.987707	12708	0.0259936	456	0.000932725	15046804	69.2225
		Sp1	S. pictus culture	12355269	24710538					0	0
S7_12	Sp_a	Sp/Pm_1	S. pictus_P. monticola EMF root tips biological rep1	14948179	29896358	21428990	71.6776	692994	2.31799	225306	0.753624	962906	3.22081	1094	0.00365931	6585068	77.9737
S6_12	Sp_b	Sp/Pm_2	S. pictus_P. monticola EMF root tips biological rep2	14097771	28195542	20723232	73.4983	1243618	4.41069	602408	2.13654	428662	1.52032	1022	0.00362469	5196600	81.5694
S6_23	Sp_c	Sp/Pm_3	S. pictus_P. monticola EMF root tips biological rep3	15062744	30125488	22577756	74.9457	1524178	5.05943	691002	2.29375	1077646	3.57719	1004	0.00333273	4253902	85.8794
S7_11	Sp_a	Sp/Ps_1	S. pictus_P. strobus EMF root tips biological rep1	19194587	38389174	27855308	72.5603	899540	2.34321	723872	1.88561	116752	0.304127	1502	0.00391256	8792200	77.0972
S6_11	Sp_b	Sp/Ps_2	S. pictus_P. strobus EMF root tips biological rep2	14477464	28954928	21812676	75.3332	1810874	6.25411	525012	1.8132	786478	2.71621	1102	0.00380592	4018786	86.1205
S6_20	Sp_c	Sp/Ps_3	S. pictus_P. strobus EMF root tips biological rep3	13146378	26292756	18552796	70.5624	1241524	4.72192	723886	2.75318	887820	3.37667	982	0.00373487	4885748	81.4179
S5_21	Sp_a	Sp/Pt_1	S. pictus inoculated P. taeda root tips biological rep1	32870813	65741626	4294940	6.53306	40096710	60.9914	195432	0.297273	122488	0.186317	1890	0.00287489	21030166	68.0109
S6_19	Sp_b	Sp/Pt_2	S. pictus inoculated P. taeda root tips biological rep2	13945066	27890132	2299268	8.24402	19020256	68.1971	125932	0.451529	64032	0.229587	868	0.00311221	6379776	77.1253
S8_14	NA	Pt_1	Un-inoculated control (P. taeda root tips only) biological rep 1	11915603	23831206	0	0	13742606	57.6664	520432	2.18383	7936	0.0333009	934	0.00391923	9559298	59.8875
S8_1	NA	Pt_2	Un-inoculated control (P. taeda root tips only) biological rep 2	24444495	48888990	0	0	33346142	68.2079	482880	0.987707	12708	0.0259936	1783	0.00364704	15045477	69.2252
S11_13		Sd1		15804620	31609240					0	0
S7_7	Sd_a	Sd/Pm_1	S. decipiens_P. monticola EMF root tips biological rep1	11913497	23826994	5475072	22.9784	3869650	16.2406	119192	0.500239	418028	1.75443	952	0.00399547	13944100	41.4777
S5_18	Sd_b	Sd/Pm_2	S. decipiens_P. monticola EMF root tips biological rep2	15394194	30788388	7754190	25.1854	4753506	15.4393	123552	0.401294	234516	0.761703	1102	0.00357927	17921522	41.7913
S8_3	Sd_c	Sd/Pm_3	S. decipiens_P. monticola EMF root tips biological rep3	14122483	28244966	10728394	37.9834	2348558	8.31496	197766	0.700181	722488	2.55794	1028	0.00363959	14246732	49.5601
S7_6	Sd_a	Sd/Ps_1	S. decipiens_P. strobus EMF root tips biological rep1	11715394	23430788	5445762	23.2419	3304108	14.1016	237308	1.0128	292406	1.24796	936	0.00399474	14150268	39.6082
S7_9	Sd_b	Sd/Ps_2	S. decipiens_P. strobus EMF root tips biological rep2	8879584	17759168	5637468	31.744	881070	4.96121	355136	1.99973	277400	1.56201	670	0.0037727	10607424	40.2707
S8_2	Sd_c	Sd/Ps_3	S. decipiens_P. strobus EMF root tips biological rep3	12271598	24543196	5032054	20.5028	5228862	21.3047	368942	1.50324	614958	2.50561	818	0.0033329	13297562	45.8198
S7_4	Sd_a	Sd/Pt_1	S. decipiens_P. taeda EMF root tips biological rep1	14079155	28158310	8099688	28.7648	5387246	19.132	563122	1.99984	427490	1.51817	1082	0.00384256	13679682	51.4187
S7_8	Sd_b	Sd/Pt_2	S. decipiens_P. taeda EMF root tips biological rep2	13935541	27871082	10465456	37.5495	1757518	6.30588	278802	1.00033	1061326	3.80798	1042	0.00373864	14306938	48.6674
S7_13	Sd_c	Sd/Pt_3	S. decipiens_P. taeda EMF root tips biological rep3	18637305	37274610	13544682	36.3376	2530484	6.78876	443092	1.18872	282383	0.757575	1298	0.00348226	20472671	45.0761
S8_14	NA	Pt_1	Un-inoculated control (P. taeda root tips only) biological rep 1	11915603	23831206	0	0	13742606	57.6664	520432	2.18383	7936	0.0333009	828	0.00347444	9559404	59.887
S8_1	NA	Pt_2	Un-inoculated control (P. taeda root tips only) biological rep 2	24444495	48888990	0	0	33346142	68.2079	482880	0.987707	12708	0.0259936	1824	0.0037309	15045436	69.2253

## Sheet: Section 2
Section 2. The numbers of contigs recovered from root samples
				Fig 3; S6 Fig	Fig 3; S6 Fig	Fig 4A	Fig 4A	Fig 4A
				t-test; P<0.01; ≥2-fold change	t-test; P<0.01; ≥2-fold change	FDR<0.05; <2-fold changes	FDR<0.05; ≥2-fold change	FDR<0.05; ≥2-fold change
Sample (ID)	treatment ID	total no. contigs of Suillus genes expressed in response to the treatment	total no. contigs of Pinus genes expressed in response to the treatment	no. contigs of Suillus genes that are upregulated in compatible samples for individual pairs	no. contigs of Suillus genes that are upregulated in incompatible samples for individual pairs	no. contigs of Suillus genes are commonly presented under compatible interactions when response to different pinus species	no. contigs of Suillus genes that are commonly upregulated only under compatible interaction (compared to incompatible interaction) while response to different host species	no. contigs of Suillus genes that were upregulated only under incompatible conditions (while compared to compatible interaction)
S6_16	Sa_1	19123	N/A	N/A	N/A	N/A	N/A	N/A
S7_10	Sa/Pm_1	12993	163225	10723	0	6621	3949	0
S6_17	Sa/Pm_2	12441	168280	10261	0	6621	3949	0
S6_18	Sa/Pm_3	12866	158037	10787	0	6621	3949	0
S5_20	Sa/Ps_1	12616	168184	10438	0	6621	3949	0
S6_14	Sa/Ps_2	13192	142862	10140	0	6621	3949	0
S6_22	Sa/Ps_3	13068	132698	11014	0	6621	3949	0
S5_19	Sa/Pt_1	7263	221211	0	2246	0	0	481
S6_13	Sa/Pt_2	7353	225094	0	2153	0	0	481
S8_14	Pt_1	0	222338	0	0	0	0	0
S8_1	Pt_2	0	234215	0	0	0	0	0
S9_3	Sg_3	15724	N/A	N/A	N/A	N/A	N/A	N/A
S8_6	Sg/Pm_1	11041	119160	9293	0	6131	3790	0
S8_12	Sg/Pm_2	11901	138676	9147	0	6131	3790	0
s6_24	Sg/Pm_3	10124	161522	8377	0	6131	3790	0
S8_5	Sg/Ps_1	10479	157138	8709	0	6131	3790	0
S8_11	Sg/Ps_2	10791	153230	8030	0	6131	3790	0
S8_4	Sg/Pt_1	3862	226240	0	1002	0	0	261
S8_10	Sg/Pt_2	3758	225820	0	980	0	0	261
S8_14	Pt_1	0	222338	0	0	0	0	0
S8_1	Pt_2	0	234215	0	0	0	0	0
S8_7	Sp_1	18898	N/A	N/A	N/A	N/A	N/A	N/A
S7_12	Sp/Pm_1	11720	87655	10504	0	5812	3600	0
S6_12	Sp/Pm_2	11701	110467	9537	0	5812	3600	0
S6_23	Sp/Pm_3	12739	110238	9530	0	5812	3600	0
S7_11	Sp/Ps_1	14832	110278	10656	0	5812	3600	0
S6_11	Sp/Ps_2	14626	117580	9491	0	5812	3600	0
S6_20	Sp/Ps_3	14667	112455	9535	0	5812	3600	0
S5_21	Sp/Pt_1	7236	236897	0	2703	0	0	571
S6_19	Sp/Pt_2	6211	225452	0	2424	0	0	571
S8_14	Pt_1	0	222338	0	0	0	0	0
S8_1	Pt_2	0	234215	0	0	0	0	0
S11_13	Sd_1	16871	N/A	N/A	N/A	N/A	N/A	N/A
S7_7	Sd/Pm_1	8125	158963	6754	0	N/A	N/A	N/A
S5_18	Sd/Pm_2	8328	163695	7432	0	N/A	N/A	N/A
S8_3	Sd/Pm_3	8619	140528	7400	0	N/A	N/A	N/A
S7_6	Sd/Ps_1	8084	156074	6878	0	N/A	N/A	N/A
S7_9	Sd/Ps_2	8067	103360	6987	0	N/A	N/A	N/A
S8_2	Sd/Ps_3	8021	165929	6432	0	N/A	N/A	N/A
S7_4	Sd/Pt_1	8228	191560	6542	0	N/A	N/A	N/A
S7_8	Sd/Pt_2	8714	155173	6832	0	N/A	N/A	N/A
S7_13	Sd/Pt_3	8771	168843	6453	0	N/A	N/A	N/A
S8_14	Pt_1	0	222338	0	0	N/A	N/A	N/A
S8_1	Pt_2	0	234215	0	0	N/A	N/A	N/A
Note: The total counts of contigs for references include S. americanus=19,123; S. granulatus=15,723; S. pictus=18,898;S. decipiens=16,871; Pinus EST from NCBI =328,162

## Sheet: Section 3 overivew
Section 3. Lists of interactomes identified by comparative transcriptomics (the number of unique genes showed in Fig. 4A).
The dataset for interactomes include:
S3_Dataset_A, Sacompatible
S3_Dataset_B, Sgcompatible
S3_Dataset_C, Spcompatible
S3_Dataset_D, Saincompatible
S3_Dataset_E, Sgincompatible
S3_Dataset_F, SPincompatible
The prediiction tools include:
a) Amino acid sequences were predicted using ExPASy (http://web.expasy.org/translate/). Around 60% of the amino acid sequences were predicted as full-length sequences.
b) Signal peptides and transmembrane domain prediction were conducted using signal peptide_phobious package (http://www.ebi.ac.uk/Tools/pfa/phobius/) and Protter v 1.0 (http://wlab.ethz.ch/protter/start/); Default setup
c) importin α-dependent NLSs (cutoff=5) (importin α-dependent NLSs (cutoff=5)
d) BlastX packages with fungual functional gene databases (NCBI) were applied for gene annotation; e<0.001

## Sheet: S3_Dataset_A SAcompatible
Protein seq	no. signal peptide sequences (from N end)	no. non cytoplasmic domains	no. cytoplasmic domains	no. transmembrane domains	protein fragment (Full seq or partial)	nucleotide ID	Length	Organism	Function	Note of function	SAPm1_Deseq	SAPm2_Deseq	SAPm3_Deseq	SAPs1_Deseq	SAPs2_Deseq	SAPs3_Deseq
MIMDHASKRISSLSCTTHVPQKPEQELILVKFDEGDPRDPQNFSYARKWAITLTCCVFAGITAASASSYSISYESMMHDLNCTQLQATVGLSLYVVGFGIVPLISSSFSEECGRRPLYIVSSVLFMLAEVMNALAPNIQVVIVSRTLQGVFGSTGSSLVGGSIADIWQPHERGLPMSLFAFSSIFSFGLGSVFGGLIVTSPHLGWRWVQWVHVMVSGAYVLDVILVMSETRSSIVLAHIAKDTRKTTGDPRYRSSAEIDRPSIKSLVKTSCTRPLYLLLTEPIVQSFSIWCGFTWGVVYCLLESITTEFQSVYNFSVSETGLVFLCQSVGAIIGFMANMYQETLYKKYFSIKGQEARLYMACVAAIVLPVSMFIYAWTASPNIPWIVPLIALTAFMSGV…	na	6	7	12	Full	SAmixcomp20392_c0_seq18	2786	Fungi (EM)	MFS general substrate transporter	MFS	28.5681	14.4953	7.47724	2.02066	1.60125	0
MLTESSSKTRATFKKTITQLSHLGPDDHENAFSPESLARTPSTATYVDVFPTDAQSRKNSFEKEAEVLTPSLEFEYLTRRLLTTYFIYFVCGWGDGVTATVLPSFEKDFGLSYTTCSLLFTGSTVGSVVGTILLERIVNFLGQFYPSLDQHSYLPAVPFFDRLFTKDVSAALPCGVGYSPTKARFSSLVLGGLLHPLFFIVMGTARNYPALLLAYVIAAFARSFWTSSSNFYVVSTPKKPLGVLLGCWCIGSFSAPLVCQTLMAEGILWKHFYLGSLVISAIALSLTIFSFRPTRNEFLTDRKAALDAMQITPSAHSPGTDTIIQPFHEEKVRGSSACRVNAQSPPSTLLLALSMPYQWAFSLFAFIYGGSETTFQGFIVTYLLTNRGSSPDTVGYVSS…	na	6	6	11	Full	SAmixcomp20495_c0_seq72	3294	Fungi (EM)	MFS general substrate transporter/xylitol dehydrogenase	MFS	11.4242	28.9907	7.47724	2.02066	3.2025	0
MAVPEHTIADFIHRESWWKNRGLLVLNIYLILPLLSSVLNGLDSSILNGLQILPGWQEYFHNPQGKTLGLINSAEAIGALSGIPFSPYVSDLLGRRATMFIGAALALAGVLTQALSTTVQVFIGARVLIGLGVAFSINAAPLLISELSYPTHRGKLTSLYNSMWYFGSIISAWICLVAYDRAGVSEWSWRVPVFLQAAVPILQMMLIWFIPESPRFLAAKGLESRAARVLARYHASGISECDHLVAFEMAQIRHALNLEREIASSPSYLTCFATPGNRRRMFIIISIAISSQWSGNGLVSSYINNVLDGIGITTTRTKSIINGGLQIFNLGSALLGTMLVDKLGRRKLFLISNIGMLIVFSMWTVTTALFHETRSTVAVKATVPLIFLFFFFYDFAYTP…	na	6	6	11	Full	SAmixcomp20552_c0_seq103	4050	Fungi (EM)	general substrate transporter /hexose transporter	MFS	20.9923	17.9814	16.8238	4.04132	6.405	6.14869
MKQELNMQGNDFNKINTVFTCGYIAGMIPNNLMLQVVPPRLWFPSMQIVWGVLTFCSSSVHNVQQLYAIRFIQGVSEASTFVGTHYILGSWYKPGELGKRSGIFTSSGLAGTLFSGVLQAAVYQHLGGVGGRSGWRWLFIIDGVITLPIALYGFLVFPDVPSTTKAFYLSEEERVLSQERLDSDVVHHSLSWDLAKRVLSRWRWYGCSLLFAISGETESFGSNNLMGQWLSAMGGYTVEQVDYYPSGVTAFGIASTLVCATWTDYTRARWPVLVYMCFCCTIAAICILVWSSPTGLKFFAYYFAGASYAGQATTFAWANQICADDYQERAVVLASMNMWNNAVNAWWPLLFYPATDAPRFKKGMIAMICTCAATLVATWLVWYLERREQRLAKRKAMEH…	na	5	6	10	Full	SAmixcomp20815_c0_seq52	2261	Fungi (EM)	MFS general substrate transporter/similar to pantothenate transporter /major facilitator superfamily transporter /pantothenate transporter	MFS	0	4.49534	5.60793	18.1859	14.4112	20.7602
MCSAVIFLLGSSLQAGATSPVYLFAGRAVAGVAIGSLTHVIPMYLAEISSAKIRGSLVSLQQLAITFGILVSYWIVYGTSHIGGTRCAPKVPYTGALPNGMLVFNPYTDVPPGGCTGQSQASWRFPFAFQILPALCLAIGMLFMPYSPRWLAEQGREEEALETLSHLRRKPTEDCSVRTELLEIMAEARFAREAMKAAYPNAGPARRTINKYLALMSSRPKFKRMIVGCLIMTFQQNMGVNALITFLPMIFGQLGLDLNTTSLIATGVCGILNMLATLPAIALVDSVGRRPVLISGAAGCLICLAVVSTIITVYGKDWPAHVVAARIAIVFVFFYNVIFSYSWAPMGWVVTSEIFPLHLRSIGMSITASTMWSSNFMIGVFATMTAGPSVSGIGYYVYV…	1_15	5	5	9	Partial (no C-end)	SAmixcomp20029_c0_seq38	2497	Fungi (EM)	D-xylose-proton symporter/MFS sugar transporter	MFS	28.5604	29.2197	13.0852	2.02066	4.80375	6.14869
MGLSARDVAFIISLCGVTTLNVFLVGAVTVALPTIGRDLNFQEGNLYWPVNVNSLSFGGLLLLCGRLGDIFGGRFMFLVGSLWFAIWSLATAFVPSSDVFIVDMALLGIGSAANTPAAIGLCSSYFPPGANRNKAFSALGVGSPVGFILGIIASKFCVTTFPMDKPFNFEGGLLTESRATWRSLFYIQAGLAVFFVCLALVVFPKDHSNRRYDKGLDWGGAVLSTTGLGLLTFSLSDSTTAQKGWLAPQVLTLFIVSIVLLVAFVFFEHWRESRNMSVLMPLNIWKQPRAKLGPLVGVVFFGTAVRSIANLSSVHTHGYCWSAS	na	4	5	9	Full	SAmixcomp19997_c0_seq3	2259	Fungi (EM)	MFS general substrate transporter	MFS	8.56812	26.743	11.2159	2.02066	1.60125	3.07435
MYLWRRLGISLFSTLGGFLCGYGLGVLSGVLTIESFGATFPEIYMNPKLKRWLISTFVLAAWFGATVSGPVCDKIGRKIGIMCSAVIFLLGSSLQAGATSPVYLFAGRAVAGVAIGSLTHVIPMYLAEISSAKIRGSLVSLQQLAITFGILVSYWIVYGTSHIGGTRCAPKVPYTGALPNGMLVFNPYTDVPPGGCTGQSQASWRFPFAFQILPALCLAIGMLFMPYSPRWLAEQGREEEALETLSHLRRKPTEDCSVRTELLEIMAEARFAREAMKAAYPNAGPARRTINKYLALMSSRPKFKRMIVGCLIMTFQQNMGVNALITFLPMIFGQLGLDLNTTSLIATGVCGILNMLATLPAIALVDSVGRRPVLISGAAGCLICLAVVSTIITVYGKDW…	na	5	5	9	Full	SAmixcomp20029_c0_seq2	2273	Fungi (EM)	D-xylose-proton symporter/MFS sugar transporter	MFS	37.1285	20.2291	24.301	4.04132	8.00625	7.68586
MADWNKDQWGVQQGQGNPPFYALGGEPKPGHSQPYAQPVVQPQYDPQSSANQRTPFEDGRFQPKKRVNDIFFLILFILQFTGFVALSGIALSGYVSNNGLGGGIGNGSQVGSSVTLNRHTAYLLLFVTAAALVLSIAYLMLARIFTRALMHTTLVLSIILNIAICVYYWTTGYYSGAIIFTVIALFSIFAYLGFRSRIPLASLLLQVVIDVSRHHKNVYVVAFIALISQAALSVWFSYTLIAIYTKWTPGNPSCGNGTSCSESTVAGLIFYAVFSYLWTSQVIGNVALATLAGGAYGSWYYFGPREQGQMPKHPTLSAFGRASTLSLGSIAFGSLIVTILEVVRLILNAARNNANAQGSFVEACLACCAEFFVGCIEGLVKYFNRYAYIEIGELPHLVR…	na	4	5	8	Full	SAmixcomp19968_c0_seq86	3163	Fungi (EM)	DUF580-domain-containing protein/related to PNS1-Protein of unknown function	DUF	0	0	1.86931	8.08263	24.8037	3.07435
MVQRIIMRIPDPITGPKDVRSLLITRGITGFFGLFGVYLSLEHLSVADATVLIFLTPLTTAVAGSILLKESYSTGQAVAGVCSLLGVVLVTRPLFLFGSIPDGGRLPEGTPAERLAAVGACMMSVIGNTGAYTSIRAIGKRAHPMHVLTFFSLWCTIISSLGMIISNIPVVYPTPWGWILLLMVGVFGFVTQTLLTIGLQRETVSRGVTGMYTQVLFAVMLERLIFGVMPSLLSIVGAVIIMSSALYVVVNKQKTVQESASDDA	na	4	5	8	Partial (no C-end)	SAmixcomp20685_c0_seq29	2425	Fungi (EM)	DUF6-domain-containing protein	Drug, metabolite transporter superfamily/DUF	11.4242	4.49534	25.6079	0	1.60125	1.53717
MMGIFYAAPLIGPALGPILGGSLSQDFSWRASFYFLLICGVVTILSFLILFKDTYRRGRSLTYRFALQRLDASKEPVQSPNESVVAGQDSSIPVEDIEKQLQPLHVPDATPALISTPGLDDFRLSIQDINPFPPYFRILSRKNNVVILTANGLVFGFSYCLSYTCARTLANRYGYNAFSTGLVLLCLGVGSIAGSVIGGWWSDRVLASMKAANGGKCYPEMRLESSKLAMLWLPPSVIGYAWVCEKHVNVAVICIMLVLIGFTSIWMYSGTLAYLVDANPGRSCTAVATNSSFRGSLAFVSVMTAVPLQVRFLGLLYSIHADASLLPGQDALGDGGLYTAWAGILVVMELLVMLVLRKGESWRRESEEREREILSN	1_20	4	4	7	Full	SAmixcomp19916_c0_seq23	3434	Fungi (EM)	vacuolar DHA amino acid exporter/MFS general substrate transporter	GPCR-like/MFS	0	0	0	22.2272	14.4112	53.8011
MMGIFYAAPLIGPALGPILGGSLSQDFSWRASFYFLLICGVVTILSFLILFKDTYRRGRSLTYRFALQRLDASKEPVQSPNESVVAGQDSSIPVEDIEKQLQPLHVPDATPALISTPGLDDFRLSIQDINPFPPYFRILSRKNNVVILTANGLVFGFSYCLSYTCARTLANRYGYNAFSTGLVLLCLGVGSIAGSVIGGWWSDRVLASMKAANGGKCYPEMRLESSKLAMLWLPPSVIGYAWVCEKHVNVAVICIMLVLIGFTSIWMYSGTLAYLVDANPGRSCTAVATNSSFRGSLAFVSVMTAVPLQVRFLGLLYSIHADASLLPGQDALGDGGLYTAWAGILVVMELLVMLVLRKGESWRRESEEREREILSN	1_20	4	4	7	Full	SAmixcomp19916_c0_seq25	3491	Fungi (EM)	vacuolar DHA amino acid exporter/MFS general substrate transporter	GPCR-like/MFS	0	0	11.2159	34.3512	12.81	64.5613
MVNWHSQETLVANAESFSKFMHVLFGLYIWEFVSSLDFDWQFISGKRRFRWPLIFYFSGRYSLLFALIGISIALNVTTEVNCQALYTFNQIFGNTAIGLASINLSLRTMAVWSQNKYVVTALVLIILGHWSFLLHGILLKAAWVDGECVIIYTDNQILAITFIYSMAFDFTVLCLTGWKLAFPANGRSKLIKLIFGDGLIYFAIAFLANLMATIFMLINLNAVLSIIANVPAAIASTIVACRVVRRLTNFTSQGPEVFTSTQGSTLAFRSNTSTNRRISVKKGDSVHVQMDTFASPDRSAGEYDASGKIVKDDEFDPEAQIISNEFKRPPY	na	4	4	7	Full	SAmixcomp19043_c0_seq19	1593	Fungi (EM)	Transmembrane protein with unknown function	GPCR-like/TMP	0	0	1.86931	8.08263	23.2025	3.07435
MVLLHTQQTIKYLRVAPAALWALDYSLTLEHEVRLFSSAGCWNIATVMFIVARYVPIAWIVSEIYVTLGSYSVETCLTAYRIAGTSLILVTLATEGLLLTRTLALWHNNRKIKRFLLASYLVMFHQFCCPEGVIQWSLKITAISIFTCAAMTTPLLESACVLTSSQSDLDAATRLERLVMGGFVSVASFELAVATITVYHSMQLCSDDMYTLYKLTSTVLKGNLIYALSLFAITVVNIVSFSLPVRSFYALYHG	na	4	4	7	Full	SAmixcomp19589_c0_seq80	1361	Fungi (EM)	Transmembrane protein with unknown function	GPCR-like/TMP	8.56812	0	0	18.1859	19.215	12.2974
MVLLHTQQTIKYLRVAPAALWALDYSLTLEHEVRLFSSAGCWNIATVMFIVARYVPIAWIVSEIYVTLGSYSVETCLTAYRIAGTSLILVTLATEGNFFAFITKALGFMCFRSASHTNTCLMAQQNNRKIKRFLLASYLITAISIFTCAAMTTPLLESACVLTSSQSDLDAATRLERLVMGGFVSVASFELAVATITVYHSMQLCSDDMYTLYKLTSTVLKGNLIYALSLFAITVVNIVSFSLPVSGGYGGIIDVFQGVLHGVIASRILFDLRDADQSKNDNFCISDLQFILHTIPTATQSNALNLSATQEE	na	4	4	7	Full	SAmixcomp19589_c0_seq81	1300	Fungi (EM)	Transmembrane protein with unknown function	GPCR-like/TMP	2.85604	0	0	20.2066	3.2025	4.61152
FGALFIGVVLAAVLFGLTNVQAFIYFQAHKSAGITFFKLVVTWLWIFDALHLALTIHCVYYYLVINYANFDVLAEIVWSLKLQLVINIFIIPTVHLLYVHRIWKVSKGRSRALPAIALTIVVVLSSGVAIPLVWAQYKVNLFKDLVGIEWSTYLSLGAATFVDFVIASSLCYLLATSRTGFSSTDSFITKLVGYTISTGCLTSICSMSIIITCAVMPTTFIFIGLQFLVTKLYVNSFIAFLNARYYMQANVIVDSHQLYERHGVYHPGLNISTSQNEEVQKSQKDPEEVMLHTTQPIQAAMP	na	4	4	7	Partial (no N-end)	SAmixcomp19775_c1_seq38	2574	Fungi (EM)	Transmembrane protein with unknown function	TMP	0	0	1.86931	6.06197	28.0062	4.61152
MTQVAAVYSFSSANMASFMTGLGISSIVFLILTAQVWVYFWRRKIRSHENMQSKALVIIIWLIQAAQMVITTRLSCIHTMEFEDHARFFGSILTDWALYTGIGSLTTSLVHIVFICRVFRLEKSLCSRRRMSFVLIAFCLMEQVFGLLATICIFKLQNHPNYSVLVIWSISISLGCSAINDILIAGTLAYILHKHRTVSRRMNQMITKLIIFCSQTGLVTTVVASITMGLWAVCRFDISHLYMCFPIGGLYATCLLAK	na	4	4	7	Full	SAmixcomp20127_c0_seq41	1219	Fungi (EM)	Transmembrane protein with unknown function	GPCR-like/TMP	0	11.2384	0	82.847	44.835	13.8346
MSYLSEVADLQISKYANIGGLAILVFDYCITFQDEVHWTWSRPWGLIRIMFTISRYLPFVGSGMTAYAALRVSGTCPPSMAENIIHILSIIAAEGASYTHHRPCQERGRLCFFTGLLVIRTWAFWKKSKKLLIGLLAYSTATVIGAAAMNLLPNHQLISSDVSMIPGPCGFESSRNAALVYAILGLFECVILFLTAYKWFHDYRDSEIQSSIVTTVYGGSMLYMLCIIAITVTNVIIDAAFPVGFTNMFDTYVTG	na	4	3	7	Full	SAmixcomp20590_c0_seq10	1895	Fungi (EM)	Transmembrane protein with unknown function	GPCR-like/TMP	0	0	0	8.08263	21.6012	4.61152
MIEGILTLLIGIFSFFRMPPSPTQTKTWFRPNGWFTEREEIIIVNRVLRDDPTKGDMHNREGLSLRRLWTAMCDYDLWPIYILGLMFGIPNTPPSTYLTLLLRDIGFNTFDTNLLTIPSQALGIVTMFLITLVSEFVNERSIVSMMEDLWTLPFLVALYALPSNPNPWIFFAVLTGLLSYPYTHPIQVGWCSRNAGAVASRTVNASLYNMFVQASGIISAQVYVTSDAPRYRRGNKILIIICCINVCILYPGTKAYYIWRNRQRAKIWDAMTTEVSSLCSKELRLWR	1_25	4	3	6	Full	SAmixcomp20583_c0_seq92	2180	Fungi (EM)	allantoate permease/MFS general substrate transporter	MFS	11.4242	26.743	3.73862	0	3.2025	0
MLYFNTMQTYLEKQLEPRPSDKFYMIFSTIILFLITIFVATQLLLGQEMWIINVGYPGGALAYFLAHVSAWYQTMGSVASLLMQLMTDGLLIHRCLTVWRGSYRVLFVPCCLWLSSLVFGILDLITSGSPNGDFYEGLAARVGLVYFSLTIGLNVITTCLICGRILFYARRMRNHLGLEVSKAYFTTVAIIVESALPYTLFGIAFLVSLGLDSNTSILFLSLYGMFTCISPQMLILRVARRRAWSAETAQPTTLIFATSSAAAPSTTSETETGGSVV	na	3	4	6	Full	SAmixcomp16566_c0_seq1	1266	Fungi (EM)	Transmembrane protein with unknown function	TMP	5.71208	6.74302	5.60793	28.2892	27.2212	18.4461
MKGFAVVDNQATEKYLRIASISIALYDYIITLPAEWRFYRSQSSLFRLRLACILFILIRYGSIIVMILSNYGVFSTSFTHETCKHYYMISPVFKVIQTMISQVILGVRTFNIARRDRRIGITLVVLYFISVSLEWFTNMFNRIPVVVSGNCTPGNSGKILSAWFYYTVSMLYDLAVLTISTVYLLRYNPLSSRLEQLVRVLIYDGIGYFIVLTGSNVLNIVLYHTSNIQTQAAG	na	4	3	6	Full	SAmixcomp19033_c0_seq24	2927	Fungi (EM)	Transmembrane protein with unknown function	TMP	34.2725	20.2291	5.60793	2.02066	3.2025	0
MQHFLPVLGAAPFLVFISPYMALVISWSTMVTLRVVSSAFLVLGLVLTIFRLAYRIWLRRFWVEDAWAGVAFLCGIATLTSCWTYVEAAGEEGIISFWVYSFTFPSVVWAVRKSILFSIVRIVYTTQHLRRLILGLAGLFLCLWAGVVAQKAWNYGRNTSWYQTTGRVHSFITRPMVVFELMSGTFMRLLHDLNSHTL	na	3	4	6	Full	SAmixcomp19525_c0_seq11	1940	Fungi (EM)	Transmembrane protein with unknown function	TMP	5.71208	8.99069	19.3466	4.04132	0	0
MGTTNSLEGSANNFDPRLVIGPTQVCGLLSAVLFGCLACQSYVYFARFTSDHFALKVTVSAVILLQLGHFVCIISILWTMTVSSYGDPSQLMALPVAIVVAIPLSGSTVFIVQSFYIFRLWKFTRNVFIPILCGILAVGAQILTLIPMATATSMTDLMTFGDLQFLLIAILFIVRAACDMVTAVGTAWSLRKKRCYGIKNMATKIDQLVWWTIETGLITSLMATALAIWFLVVKQNCGHVGTLYSTAAEMM	na	4	3	6	Full	SAmixcomp19560_c0_seq43	1976	Fungi (EM)	Transmembrane protein with unknown function	TMP	8.56812	8.99069	19.3466	0	3.2025	4.61152
MHKFRPSQPSAIMVPLFDQADISIGIILQQSNYASITIACLWVYDFALTLIKDVAFIMYAPWRIPKLTYLTCRYLPFALVVTDMLRISQLALSIKSCTTLFAFSVYVGGIVLVCAESLFFQRVSAVVGRRWLMTCCNVVLFLVPLAVTLTLSDSSSTIMQSPIPKVASCYDSKQSRIIIISYVLLVIVEIVSCYTTRGSFIENMETICLSCGSWSDITYFTLPVGLYFPPRPWSPWSLFPHRT	na	4	3	6	Full	SAmixcomp20438_c0_seq15	991	Fungi (EM)	Transmembrane protein with unknown function	TMP	0	2.24767	0	18.1859	12.81	26.1487
MSVTNITPASVSDQRQGILHSVSSAPTLQGDHASNSVHQNVTDGRHGILHSVSSTLTLQGDRALNSVHQIPERNNSQKPHNSELPATTNGTDILIVDWDGPEDPQNPKNWSYRRKWAATLIISAFSFISPVSSSMIAPATDQVASAFGINNDVVLALTTSIFVLAFAMGPLFLGPLSEIYGRSRVLQSSNLWYLAWNIGCGFAQSESQLLAFRFLAGIGGSAVLSIGGGFLGDCWVPEERGQAVAIVALAPLLGPVVGPITGAWIAELSTWRWVFWSTSIVDVVIHIVGFFILQETYEPVLLERKAERIRRSMDAEKTPQPVVCTVFSQDRSWQTIMAKSFSRPFALFAHEPIVQLLGIYMAYLVYTSSRRELPAFITLHLA	na	3	4	6	Partial (no N-end)	SAmixcomp20523_c0_seq27	2052	Fungi (EM)	MFS polyamine transporter	MFS	0	4.49534	1.86931	20.1859	12.81	10.7602
MARDVPTSRRAVLLAIFIAFGGFLFGYNMGVMSGCLIMPDFIRRFGQEGPDGQYYLSSSRQSIIVSLLSAGTFCGALAQAFTSDRLGRRGSIMFWSAIFTVGVAIQTGTTYSLVQLAIGRFIAGLGVGSLSAIVPMFNGEMAPKAIRGTMLVIYQIQIISGIFLSYLFELGSHTINNSISWRLPIGLQIVWGIILLSGMFILKVPESPRHLLGTGRGDEARKVIAGLNGVPEDDPLVIEIIEELDFAIRAENEGGKATWLECFSTRNALWRRTINECRCRAFTLYHPDGSWGGVSCWNSPRAVLHRELGSPKVPAPWRFWASYLCNNCCCGWAYYPCAHWNTDFSTYCSQ	na	3	4	6	Full	SAmixcomp20634_c0_seq15	2148	Fungi (EM)	general substrate transporter/sugar transporter/high-affinity glucose transporter SNF3, variant	MFS	17.1362	20.2291	18.6931	4.04132	1.60125	7.68586
MLYSVIALVSSLPSVSLTDKGCAILGFVQWRTFLIVNAMLGVIMITRLHDMYQRSRAMLIFLIVTLLAITIACGVIVAKQSSYISWHETVLFDTYHCSAEGADPNLIAKSWMLITVWEVLALCLALWITVKHFRELRQSSTGSTLIRDCFTVLIKSHLLYFTAFAAVSCFNLGLLSPVITESFPAGLEIYNGILRIISLVQMFVLGPRLILNVREYHAMLVTISDEATCMTTLAFREHTQMSTGSGVGVGDP	1_18	3	3	5	Full	SAmixcomp19109_c0_seq90	1287	Fungi (EM)	Transmembrane protein with signal peptides	TMP_w/signal peptides	0	2.24767	0	8.08263	28.0062	7.68586
MMGIFYAAPLIGPALGPILGGSLSQDFSWRASFYFLLICGVVTILSFLILFKDTYRRGRSLTYRFALQRLDASKEPVQSPNESVVAGQDSSIPVEDIEKQLQPLHVPDATPALISTPGLDDFRLSIQDINPFPPYFRILSRKNNVVILTANGLVFGFSYCLSYTCARTLANRYGYNAFSTGLVLLCLGVGSIAGSVIGGWWSDRVLASMKAANGGKCYPEMRLESSKLAMLWLPPSVIGYAWVCEKHVNVAVICIMLVLIGFTSMSVDQLFIGVVALTSTFRWMYSGTLAYLVDANPGRSCTAVATNSSFRGSLAFVSVMTAVPLQ	1_20	3	3	5	Partial (no C-end)	SAmixcomp19916_c0_seq79	3260	Fungi (EM)	vacuolar DHA amino acid exporter/MFS general substrate transporter	MFS	2.85604	0	1.86931	28.2892	6.405	24.5948
MMGIFYAAPLIGPALGPILGGSLSQDFSWRASFYFLLICGVVTILSFLILFKDTYRRGRSLTYRFALQRLDASKEPVQSPNESVVAGQDSSIPVEDIEKQLQPLHVPDATPALISTPGLDDFRLSIQDINPFPPYFRILSRKNNVVILTANGLVFGFSYCLSYTCARTLANRYGYNAFSTGLVLLCLGVGSIAGSVIGGWWSDRVLASMKAANGGKCYPEMRLESSKLAMLWLPPSVIGYAWVCEKHVNVAVICIMLVLIGFTSMSVDQLFIGVVALTSTFRWMYSGTLAYLVDANPGRSCTAVATNSSFRGSLAFVSVMTAVPLQ	1_20	3	3	5	Partial (no C-end)	SAmixcomp19916_c0_seq80	3148	Fungi (EM)	vacuolar DHA amino acid exporter/MFS general substrate transporter	MFS	2.85604	0	7.47724	16.1653	11.2087	41.5037
MMGIFYAAPLIGPALGPILGGSLSQDFSWRASFYFLLICGVVTILSFLILFKDTYRRGRSLTYRFALQRLDASKEPVQSPNESVVAGQDSSIPVEDIEKQLQPLHVPDATPALISTPGLDDFRLSIQDINPFPPYFRILSRKNNVVILTANGLVFGFSYCLSYTCARTLANRYGYNAFSTGLVLLCLGVGSIAGSVIGGWWSDRVLASMKAANGGKCYPEMRLESSKLAMLWLPPSVIGYAWVCEKHVNVAVICIMLVLIGFTSMSVDQLFIGVVALTSTFRWMYSGTLAYLVDANPGRSCTAVATNSSFRGSLAFVSVMTAVPLQ	1_20	3	3	5	Partial (no C-end)	SAmixcomp19916_c0_seq87	3260	Fungi (EM)	vacuolar DHA amino acid exporter/MFS general substrate transporter	MFS	0	0	3.73862	18.1859	11.2087	35.355
MMGIFYAAPLIGPALGPILGGSLSQDFSWRASFYFLLICGVVTILSFLILFKDTYRRGRSLTYRFALQRLDASKEPVQSPNESVVAGQDSSIPVEDIEKQLQPLHVPDATPALISTPGLDDFRLSIQDINPFPPYFRILSRKNNVVILTANGLVFGFSYCLSYTCARTLANRYGYNAFSTGLVLLCLGVGSIAGSVIGGWWSDRVLASMKAANGGKCYPEMRLESSKLAMLWLPPSVIGYAWVCEKHVNVAVICIMLVLIGFTSMSVDQLFIGVVALTSTFRWMYSGTLAYLVDANPGRSCTAVATNSSFRGSLAFVSVMTAVPLQ	1_20	3	3	5	Partial (no C-end)	SAmixcomp19916_c0_seq92	3267	Fungi (EM)	vacuolar DHA amino acid exporter/MFS general substrate transporter	MFS	0	0	3.73862	10.1033	6.405	46.1152
MLPSIPAWLVVQYGVLTYIIYSKLHKTTSSFTEEDETSTSGLLLPIESMENNLTNQQVIRLLSPIESTDNNLTNQPLPESVPDHWTVPDFNKHPIPSTLFRSLCIISLGRSSLEHHWKSKINDDEWEKHRKTFVDRLSNTNIVAGLVLTTSAVFISTQPPLTSFLPYTIRGCYILALGSFAHALGGLLSGLAVVNVYEACDRIWAKDVLTATRFRLCCTLLFISWPTISLTISIFFLMSSLMIACYASGVWWLQFLTTIEILSWAWLPPLFAWCALKETLPKNMRAFRRQTSTRLPS	na	3	3	5	Full	SAmixcomp13081_c0_seq1	1304	Fungi (EM)	Transmembrane protein with unknown function	TMP	0	0	3.73862	8.08263	26.405	9.22304
MLPSIPAWLVVQYGVLTYIIYSKLHKTTSSFTEEDETSTSGLLLPIESMENNLTNQQVIRLLSPIESTDNNLTNQPLPESVPDHWTVPDFNKHPIPSTLFRSLCIISLGRSSLEHHWKSKINDDEWEKHRKTFVDRLSNTNIVAGLVLTTSAVFISTQPPLTSFLPYTIRGCYILALGSFAHALGGLLSGLAVVNVYEACDRIWAKDVLTATRFRLCCTLLFISWPTISLTISIFFLMSSLMIACYASGVWWLQFLTTIEILSWAWLPPLFAWCALKETLPKNMRAFRRQTSTRLPS	na	3	3	5	Full	SAmixcomp13081_c0_seq2	1327	Fungi (EM)	Transmembrane protein with unknown function	TMP	0	2.24767	1.86931	20.1859	11.2087	7.68586
GCLACQSYLYFARFRSDHLALKASVSAVILIQLGHFVCVISMLWTMTVSTYGDPSQLTVLPLAADLAVPLSGMTVFIVQSFYAFRLWRLTRNVFLPILCQMLSLIAQTSTFVVTARAISMTDIADFGNNEMLLIELSFVARAACDLITTAGIAWSLKKERDSGIKCTVTMIDRLIKWTIETGLVTSLMALTLATWVRASSSTSPPKWSIL	na	3	3	5	Partial (no N-end)	SAmixcomp18982_c1_seq38	1323	Fungi (EM)	Transmembrane protein with unknown function	TMP	0	0	0	12.1239	4.80375	26.1487
DWVLTIGQEFELIWRQRWSLITVLYLGVRYIGMLYSVIALVSSLPSVSLTDKGCAILGFVQWRTFLIVNAMLGVIMITRLHDMYQRSRAMLIFLIVTLLAITIACGVIVAKQSSYISWHETVLFDTYHCSAEGADPNLIAKSWMLITVWEVLALCLALWITVKHFRELRQSSTGSTLIRDCFTVLIKSHLLYFTAFAAVSCFNLGLLSPVITVCKSVTQPPSDYSSMYRSHSLLDLKFIMAFFESSHLCRCLCWDHVSSLTFENTTLCL	na	3	3	5	Full	SAmixcomp19109_c0_seq124	920	Fungi (EM)	Transmembrane protein with unknown function	TMP	0	2.24767	0	6.06197	8.00625	19.923
MNVTNPTGSTPTALQSVLPPFNAYIMIGPVVLGALVNACLFGGLVVQTYVYYANFPNDRRVMKLTVAAILASQIAHVICVSATLWNAAVSGYGNPLTLLIFPLGADAAILFTAITGALVESSFAFRLWKLSKTLTLPLISLALCLLAQSIALAMTVKAFAMTNLVTFETDGNRLITLSLTSRLICELTLTLSMVWYLRKQRSSTFSRTTTKIDRLVLWTLGEHCALCGR	na	3	3	5	Full	SAmixcomp19958_c0_seq34	1509	Fungi (EM)	Transmembrane protein with unknown function	TMP	0	0	1.86931	22.2272	9.6075	3.07435
MTQVAAVYSFSSANMASFMTGLGISSIVFLILTAQVWVYFWRRKIRSHENMQSKALVIIIWLIQAAQMVITTRLSCIHTMEFEDHARFFGSILTDWALYTGIGSLTTSLVHIVFICRVFRLEKSLCSRRRMSFVLIAFCLMEQVFGLLATICIFKLQNHPNYSVLVIWSISISLGCSAINDILIAGTLAYILHKHRTVSRR	na	3	3	5	Full	SAmixcomp20127_c0_seq13	1253	Fungi (EM)	Transmembrane protein with unknown function	TMP	5.71208	2.24767	0	42.4338	32.025	9.22304
MDYTISEETAISNPGHDHIYMRFSKRKKQVILALLSSFGLMHLTIAQAIRLCVPAVASDLNTQPSLMGHSIGLWLFAACLGGLTGGVYSTFSGRRPVNLVGASLMCFGSISAGLSTSVPVYMVSRAIEGLGAGSVAYVGSAVIGDIYQLEQRGNALGVLRSVTFIGMILTLPIGGMNYFIGIQFT	na	3	3	5	Full	SAmixcomp20539_c1_seq24	1687	Fungi (EM)	MFS general substrate transporter	MFS	0	0	3.73862	6.06197	24.8037	9.22304
MALSTIAEEASSKDDDCVQNVNIDSPEPRIQPYQRTVDSPIAILGLISLGTVLLSLSIPTLASGSIDPPSLIVVIATLSVAIYTNDLDFDMVMSSYGGISQITVAAWEISLGNTFSATVFATYGGFDFVYSALCLPRIGHTAAHIVDEVVGQQFYDYIGIYFAIWGSIAFLLLLGALHTNIPYVATHACIVCALACLSLNAFTGGALGIVASFVAYYSAFSFFWTQHTSFSLIRFPFMMAPFNV	na	3	3	5	Full	SAmixcomp20762_c0_seq29	2452	Fungi (EM)	Gpr1 family protein/GPR1/FUN34/yaaH family membrane protein/Meiotically up-regulated protein 86 protein	G-protein coupled receptor (GPR)	0	0	0	4.04132	4.80375	19.223
MLPYSLCSALMSAVSGIVVTKTGTYRPTMWFGWAVMTLGWGLMIMLDSTSTTAEMEIYPLVAALGIGCLFQTPLIGLQAAMPLKDMATSTSAFVFLRTLGGTIGITIGEAIISSVLQQKLRGIQGLTINTSAAALNDDVRQISSISNPTVRNEVMQAYSQSISTVWLVNVPLAAFGLFLILFIRNYTLERTVIRSGEKKLGDVEKGAAQATIEEDLPVMESESLENEKRQASPDDASERTRTDTADDTTSAKQKTEA	1_20	3	2	4	Full	SAmixcomp18887_c0_seq11	2325	Fungi (EM)	MFS general substrate transporter/MFS amino acid permease	MFS	0	2.24767	0	14.1446	8.00625	23.0743
NCTQLQATLGLSLYAIGFGIVPLVSTSFSEECGRRPVYIMSSALLFLAEVMNALAPNIQTVVVSRALQGIFGACGASLIGGSIADIWQPHERGLPMSLFAFASLFSFGLGSAFGGLISASPHLGWRW	na	3	2	4	Partial (no N- & C- end)	SAmixcomp18239_c1_seq1	382	Fungi (EM)	MFS general substrate transporter	MFS	19.9923	44.9534	24.301	8.08263	4.80375	3.07435
MAVWSQNKYVVTALVLIILGHWSFLLHGILLKAAWVDGECVIIYTDNQILAITFIYSMAFDFTVLCLTGWKLAFPANGRSKLIKLIFGDGLIYFAIAFLANLMATIFMLINLNAVLSIIANVPAAIASTIVACRVVRRLTNFTSQGPEVFTSTQGSTLAFRSNTSTNRRISVKKGDSVHVQMDTFASPDRSAGEYDASGKIVKDDEFDPEAQIISNEFKRPPY	na	2	3	4	Partial (no N-end)	SAmixcomp19043_c0_seq5	2054	Fungi (EM)	Transmembrane protein with unknown function	TMP	0	0	0	8.08263	4.80375	23.0743
MASSGIPLDTAAIFSTSMEGILYGFSVLMFMGTIWTLTYKQRMKDINRPIAVVAISLLILSTAHMIVDIIRIEQGLVTYRDTFPGGPPAFFADVAQETFVIKNVIYTLQTMLGDGILIYRCYVVWQTVWVIAVPSLLWCGITACGFCAVYSVSQASSEAAIFAKATGQWITAFYSMTLATNLLASGFMAYRIWTI	na	3	2	4	Partial (no C-end)	SAmixcomp19059_c1_seq37	1340	Fungi (EM)	NAD-binding protein/cytochrome P450	NAD(P)-binding protein	0	0	3.73862	4.04132	17.6137	26.1487
MASSGIPLDTAAIFSTSMEGILYGFSVLMFMGTIWTLTYKQRMKDINRPIAVVAISLLILSTAHMIVDIIRIEQGLVTYRDTFPGGPPAFFADVAQETFVIKNVIYTLQTMLGDGILIYRCYVVWQTVWVIAVPSLLWCGITACGFCAVYSVSQASSEAAIFAKATGQWITAFYSMTLATNLLASGFMAYRIWTI	na	3	2	4	Partial (no C-end)	SAmixcomp19059_c1_seq8	1361	Fungi (EM)	NAD-binding protein	NAD(P)-binding protein	2.85604	0	1.86931	28.0826	12.81	12.2974
MITRLHDMYQRSRAMLIFLIVTLLAITIACGVIVAKQSSYISWHETVLFDTYHCSAEGADPNLIAKSWMLITVWEVLALCLALWITVKHFRELRQSSTGSTLIRDCFTVLIKSHLLYFTAFAAVSCFNLGLLSPVITESFPAGLEIYNGILRIISLVQMFVLGPRLILNVREYHAMLVTISDEATCMTTLAFREHTQMSTGSGVGVGDP	na	2	3	4	Full	SAmixcomp19109_c0_seq114	1255	Fungi (EM)	Transmembrane protein with unknown function	TMP	0	0	0	24.0413	14.4112	3.07435
MITRLHDMYQRSRAMLIFLIVTLLAITIACGVIVAKQSSYISWHETVLFDTYHCSAEGADPNLIAKSWMLITVWEVLALCLALWITVKHFRELRQSSTGSTLIRDCFTVLIKSHLLYFTAFAAVSCFNLGLLSPVITESFPAGLEIYNGILRIISLVQMFVLGPRLILNVREYHAMLVTISDEATCMTTLAFREHTQMSTGSGVGVGDP	na	2	3	4	Full	SAmixcomp19109_c0_seq62	1214	Fungi (EM)	Transmembrane protein with unknown function	TMP	0	0	1.86931	22.0207	9.6075	3.07435
MITRLHDMYQRSRAMLIFLIVTLLAITIACGVIVAKQSSYISWHETVLFDTYHCSAEGADPNLIAKSWMLITVWEVLALCLALWITVKHFRELRQSSTGSTLIRDCFTVLIKSHLLYFTAFAAVSCFNLGLLSPVITESFPAGLEIYNGILRIISLVQMFVLGPRLILNVREYHAMLVTISDEATCMTTLAFREHTQMSTGSGVGVGDP	na	2	3	4	Full	SAmixcomp19109_c0_seq7	1145	Fungi (EM)	Transmembrane protein with unknown function	TMP	0	4.49534	0	8.08263	8.00625	24.6115
PNSPFACRVWTSYQIATIQYLLLSVESLLMLRVYKMYNKGKYISALLFILGSAQSAAMAVNARWIITGTRYSPTCVIILPHYHSRIYVGVSIIATFMFILVTMLWRFSKSPSGWSELSRAWLKLAVRDGSCTAIAITAILVFMFLCTTGVIDTRMSGNIIF	na	3	2	4	Partial (no C-end)	SAmixcomp19369_c1_seq9	581	Fungi (EM)	Transmembrane protein with unknown function	TMP	11.4242	20.2291	9.34655	0	1.60125	3.07435
MLPSLEFLYEIWVRKALSTTGHTVLIYDYLLTFNDEILYIWNAPWTFVKVLFLINRYGNIAGQTLIMFEEAGVLAHDSQFFCQRFSIITSYFMILSSESIHILVLIRAWAIWGAQRGMSNFLIGGYVSYVLILLGVASYGAHHDSSEEFQYLDLVRICASAMPKLMWLCYVGSFILDAMTFVLTARSLRRYSREFQSLYPSDLLLLLVRDATTFFVFSMFNNAMIVACWTVYSNGPYTFLPKGFSGPLLSVAGQRVVLNLKSLPTRSYSTHDLSREVDRQLEAFAEESYWLSPRGQDSLDDPDCSREL	na	3	2	4	Full	SAmixcomp19911_c0_seq1	3027	Fungi (EM)	Transmembrane protein with unknown function	TMP	14.2802	21.2384	11.2159	0	3.2025	4.61152
MLPSLEFLYEIWVRKALSTTGHTVLIYDYLLTFNDEILYIWNAPWTFVKVLFLINRYGNIAGQTLIMFEEAGVLAHDSQFFCQRFSIITSYFMILSSESIHILVLIRAWAIWGAQRGMSNFLIGGYVSYVLILLGVASYGAHHDSSEEFQYLDLVRICASAMPKLMWLCYVGSFILDAMTFVLTARSLRRYSREFQSLYPSDLLLLLVRDATTFFVFSMFNNAMIVACWTVYSNGPYTFLPKGFSGPLLSVAGQRVVLNLKSLPTRSYSTHDLSREVDRQLEAFAEESYWLSPRGQDSLDDPDCSREL	na	3	2	4	Full	SAmixcomp19911_c0_seq29	2700	Fungi (EM)	Transmembrane protein with unknown function	TMP	8.56812	8.99069	23.0852	2.02066	4.80375	1.53717
MLTTAGISFGPLLVGFALNTILYGALVTSVLLYFSSFKSDGAWIRLLVSALLLLCTANVILEYVFLNGTLIVHFGDQYALSRANWVFSLLPGITGVISTLVQFFFAWRIRILTSGFWLVGIIVFLASAAFRR	na	3	2	4	Full	SAmixcomp20086_c0_seq19_1	1767	Fungi (EM)	Transmembrane protein with unknown function	TMP	25.7121	8.99069	5.60793	4.04132	0	1.53717
MLPDYPSKNRDLTYFQILFSMAKYAVTEPLVIQVAIINIASSACFTSFWVTLTFLLGGPPYYYSTLIIGLFGFVGMLGVLLGPFAGRLIDRLVPWYATLIATGVLLVSQAVQTAAGGINVAAVVIACFGLDVARQAQQVSMTTRVLRSIYLFFCAGLNLC	na	2	3	4	Full	SAmixcomp20304_c0_seq38	1901	Fungi (EM)	MFS general substrate transporter	MFS	8.56812	22.4767	1.86931	0	0	1.53717
MANMYQETLYKKYFSIKGQEARLYMACVAAIVLPVSMFIYAWTASPNIPWIVPLIALTAFMSGVFVIFQVSFLYLADCYGPYTSSAQAGQSLARNFMALIFPLFTQQMFAGMTYKWGLTLWALLSVAMAPTPWVLLFFGSKIRSHSKVSRKILEAEQQQLDGEKTIVSSPTEERSIQV	na	2	3	4	Full	SAmixcomp20392_c0_seq6	1948	Fungi (EM)	MFS general substrate transporter	MFS	24.2802	6.74302	5.60793	2.02066	3.2025	0
HSHMSVTNITPASVSDQRQGILHSVSSAPTLQGDHASNSVHQNVTDGRHGILHSVSSTLTLQGDRALNSVHQIPERNNSQKPHNSELPATTNGTDILIVDWDGPEDPQNPKNWSYRRKWAATLIISAFSFISPVSSSMIAPATDQVASAFGINNDVVLALTTSIFVLAFAMGPLFLGPLSEIYGRSRVLQSSNLWYLAWNIGCGFAQSESQLLAFRFLAGIGGSAVLSIGGGFLGDCWVPEERGQAVAIVALAPLLGPVVGPITGAWFVAIPTSMAIYKSSPGSLNSRPGDGCFGLRPLWM	na	2	3	4	Partial (no N-end)	SAmixcomp20523_c0_seq37	1575	Fungi (EM)	MFS polyamine transporter/major facilitator superfamily transporter	MFS	0	0	0	8.08263	3.2025	21.5372
SQAENIMHIISIVAAEGLLVIRTWAFWQRSKRMLIGLVIYSVVTVIAAISINVLRNQQLTAVSNAVLVYACLAFFECVILALTAYKKFSDYRKFESSIITTLYGGSMFYMFGIITITVANVIIDAVFPVRVHVY	na	3	2	4	Full	SAmixcomp20625_c1_seq17	953	Fungi (EM)	Transmembrane protein with unknown function	TMP	5.71208	24.4953	9.34655	2.02066	0	0
MIRTWLIWKTNYLLRLLLVLLSLGHWTLLALFLATARSSTINGVCMIHFVDPAYASAVVIYVMLYDSSLLIFTVIGLLRMPSTSPLWKTLVKQGVVFFIFNFLANIILLVLNRLNLNPIMNAIFAMPAACICTIASNQVVLLLLRPSSDYESDSTSSVKAHPLTTNVTVPQWSPSVDEA	na	2	3	4	Full	SAmixcomp20822_c0_seq53_2	1494	Fungi (EM)	Transmembrane protein with unknown function	TMP	8.56812	8.99069	19.3466	0	1.60125	3.07435
MLHCIIASIAVSGFMLATATPLTRNVHSYGLAGWGLETGVNFLASGGIAYRLWHAGRRTAVLTGRLNYTASLFIIIECGALITTCTAVMFALYAANKPEGLVGVGAATQIATTSPLLIIARVGFSMSKRKTVTTATTFSTLPNPLQMNVNGASYTYKDYPLADISAGGSGLRDTKETKIVIEA	1_19	2	2	3	Full	SAmixcomp18190_c0_seq27	2116	Fungi (EM)	Transmembrane protein with signal peptides	TMP_w/signal peptides	2.85604	0	1.86931	20.1033	4.80375	6.14869
MNPSIVLTVGSFVPCLYYGFYCEPALQACYLCSIALVGAGAAYIVLNPEYAKPTHRSARTCVFIGLGLSAVVPVAHLLISHGAFKLFSEMGFGWLLASGGLYITGALI	na	2	2	3	Full	SAmixcomp15030_c0_seq18	1344	Fungi (EM)	HlyIII-domain-containing protein/G-protein coupled receptor	G-protein coupled receptor (GPR)	2.85604	0	1.86931	26.062	6.405	9.22304
MWFGWAVMTLGWGLMIMLDSTSTTAEMEIYPLVAALGIGCLFQTPLIGLQAAMPLKDMATSTSAFVFLRTLGGTIGITIGEAIISSVLQQKLRGIQGLTINTSAAALNDDVRQISSISNPTVRNEVMQAYSQSISTVWLVNVPLAAFGLFLILFIRNYTLERTVIRSGEKKLGDVEKGAAQATIEEDLPVMESESLENEKRQASPDDASERTRTDTADDTTSAKQKTEA	na	2	2	3	Full	SAmixcomp18887_c0_seq25	1825	Fungi (EM)	MFS general substrate transporter/MFS amino acid permease	MFS	0	0	1.86931	8.08263	23.2025	3.07435
MLWTMTVSTYGDPSQLTVLPLAADLAVPLSGMTVFIVQSFYAFRLWRLTRNVFLPILCQMLSLIAQTSTFVVTARAISMTDIADFGNNEMLLIELSFVARAACDLITTAGIAWSLKKERDSGIKCTVTMIDRLIKWTIGEILGSASTR	na	2	2	3	Full	SAmixcomp18982_c1_seq67	1326	Fungi (EM)	Transmembrane protein with unknown function	TMP	5.71208	2.24767	0	8.08263	11.2087	19.923
MTAYSCKILGRLYIWTPVVTIVTLGVVMIIRIYAMYQGSRKILIFLAVILLTLSITTGVLLAIVDSYSRSEEFVLSGIYQCMNYSTEENTPLLIGFYWEYVTGLIWEALALSFAVWIVIKHFRELQRRSRWNTKDCFTVLIKTHVFYFAA	na	2	2	3	Full	SAmixcomp19109_c0_seq104	813	Fungi (EM)	Transmembrane protein with unknown function	TMP	0	0	0	4.04132	8.00625	23.0743
MLGVIMITRLHDMYQRSRAMLIFLIVTLLAITIACGVIVAKQSSYISWHETVLFDTYHCSAEGADPNLIAKSWMLITVWEVLALCLALWITVKHFRELRQSSTGSTLIRDCFTVLIKSHLLYFTAFAAVSCFNLGLLSPVITVCKSVTQPPSDYSSMYRSHSLLDLKFIMAFFESSHLCRCLCWDHVSSLTFENTTLCL	na	2	2	3	Full	SAmixcomp19109_c0_seq16	900	Fungi (EM)	Transmembrane protein with unknown function	TMP	0	2.24767	1.86931	8.08263	24.8037	7.68586
MCVNAVAAAGDILITVFLCTFLHQSRTGFHQSDTLINKLMLFSINTGLLTSVCAVMSLVSIIVWPDTFIYIAFYFCLGRLYCNSLLATLNVRKSIRRDPCDEHMSLSLHGARRPINSPIGLSQMRMPNDLSIRIDTTQGYIEDKFRSAKDLKSSHSV	na	2	2	3	Full	SAmixcomp19273_c0_seq2	1395	Fungi (EM)	Transmembrane protein with unknown function	TMP	0	4.49534	0	60.6197	12.81	4.61152
MTSGSLSIHSIDIMASPLIYMISCIMHHANQRQQRSTGMDGGYLCTHSYTSHPDMTVVLDDPSLWSFISYNSFINYFLAASSTMVVYDWALTFGQEFELILSQRWSLMTVLYICVRYIGILFSAINILCTCPQICSLLLTGSMQRFSLSRFPM	na	2	2	3	Full	SAmixcomp19446_c0_seq18	816	Fungi (EM)	Transmembrane protein with unknown function	TMP	21.4242	11.2384	11.2159	4.04132	3.2025	3.07435
TDLGEQSPISEQDNTVDLGQRQRWSFMTVLYICVRYIGILFSAINILSILPFLITDKDCAIIWYVGTWVPVIVNAMLGVTMIARINAMYHGSKKLFIFLVVTLLACTIASGV	na	2	2	3	Partial (no N- & C- end)	SAmixcomp19905_c0_seq9	338	Fungi (EM)	Transmembrane protein with unknown function	TMP	0	0	0	24.1446	4.80375	1.53717
MASPTAVSEPKTLHQKADTAIDIEHAPVNDDPRQWSRARKTTTLCIVSLATMVSTLASNIQNPSNSLIEESLHVTSSQISWTLAVFQIIQGNFPLLWSAASEIKGRKPVYLVSSALFVVGSAVLALSKTIEVMIAMRALQAAG	na	2	2	3	Full	SAmixcomp19916_c0_seq26	1212	Fungi (EM)	MFS general substrate transporter	MFS	0	0	1.86931	4.04132	24.8037	9.22304
MASPTAVSEPKTLHQKADTAIDIEHAPVNDDPRQWSRARKTTTLCIVSLATMVSTLASNIQNPSNSLIEESLHVTSSQISWTLAVFQIIQGNFPLLWSAASEIKGRKPVYLVSSALFVVGSAVLALSKTIEVMIAMRALQAAG	na	2	2	3	Full	SAmixcomp19916_c0_seq65	2155	Fungi (EM)	MFS general substrate transporter	MFS	0	0	0	20.1033	3.2025	4.61152
MNAMLDVIIITRLHAMYQSRKMIIFLVVIFVAITITFAVMGAIENSHISGEESILSGTHRCIWRGKTTLIPDSWILGTIWEILILCLAIRIAFHELQRQWTGSAWFTVLIKTHVFYFASYVVVSCLTLGLLSPNWKIFDSKSAQAYHGILRLSEAIQTCVLGPRLILSV	na	2	2	3	Partial (no C-end)	SAmixcomp19954_c0_seq36	1085	Fungi (EM)	Transmembrane protein with unknown function	TMP	0	0	1.86931	22.0207	12.81	6.14869
MVPVFTQFHRFEIVFVIGLASSTLDNLLITGLLVRSLREHKTGFMDTDHIIKKIIRVVLQTGLLTAIWALVDLAVYVALTDGMHLVFNQSLAQFYTISLMSTLISRPRDNAYTDFTVVNGEQPERRLTRTSGCPNSP	na	2	2	3	Full	SAmixcomp20086_c0_seq19_2	1767	Fungi (EM)	Transmembrane protein with unknown function	TMP	5.71208	8.99069	25.6079	4.04132	0	1.53717
TALFAVNSYVRGIALFCAESLFMRRVLAVTGRRWLITCCNVMLFLVPLVVTITLSDSSSTVMQSPIPKVASCYDSKQSRIIIVAYVLLVIAEIVSCYTTRGSFIENMETICLSCGSWSDITYFTLPVGLVSRTSFFIN	na	2	2	3	Partial (no N-end)	SAmixcomp20438_c0_seq111	462	Fungi (EM)	Transmembrane protein with unknown function	TMP	0	2.24767	1.86931	10.1033	19.6075	4.61152
MLWCGVAVTGALSVYDDSQTGATGIVSTKVKCMEVFCALTLVANLSSSGLLAYRIWKIERNVSASRTTKATTTSIIRVIMDSAILYTIALLVTATGALCLGNGPFVLIDMLTPVISITFYMIIIRIAIGKTNHSTSETERGSSSQYSMKPLRVKISRSTHTDSTRVYGTWSQSRPPTGKESLDETSFNAL	na	2	2	3	Full	SAmixcomp20491_c0_seq73	2475	Fungi (EM)	NAD-binding protein	NAD(P)-binding protein	0	2.24767	0	16.1653	9.6075	23.0743
MLWCGVAVTGALSVYDDSQTGATGIVSTKVKCMEVFCALTLVANLSSSGLLAYRIWKIERNVSASRTTKATTTSIIRVIMDSAILYTIALLVTATGALCLGNGPFVLIDMLTPVISITFYMIIIRIAIGKTNHSTSETERGSSSQYSMKPLRVKISRSTHTDSTRVYGTWSQSRPPTGKESLDETSFNALR	na	2	2	3	Full	SAmixcomp20491_c0_seq91	2256	Fungi (EM)	NAD-binding protein	NAD(P)-binding protein	0	2.24767	1.86931	10.1033	11.2087	24.6115
MASTGLPMDTTTIISTVLEGILYGFLVLMFIGTMWASTYKHHVTRPIILVAISLFILSTAHIVVNIIRLENGFVKYRNTFPGGPGAFFQDISQPTFFVKNMIYGFQTMLGDGVLIYRCYVVWQSIGIIILPSLLWCSCSGKWRKCLHRSDKSMGCCHGYFDTFNQPDIVRISCVSYLDDGTQSLYNARYERHFDAYCARACGRHYHIFWDAPCHANLLRLR	na	2	2	3	Full	SAmixcomp20658_c0_seq37	2474	Fungi (EM)	Transmembrane protein with unknown function	TMP	0	2.24767	0	24.0413	9.6075	3.07435
MVDWNDPDLEAKLGVLSVQLLYAIFGLYSWEYIRSSHVEIALLRRQLPFRWPLLSYITARFSFLIATILLAMRSSPFHTVVDCQSMNFVIVVSTGVPTRLLIYLHII	na	2	2	3	Full	SAmixcomp20822_c0_seq53_1	1494	Fungi (EM)	Transmembrane protein with unknown function	TMP	8.56812	8.99069	19.3466	0	1.60125	3.07435
MEVFCALTLVANLSSSGLLAYRIWKIERNVSASRTTKATTTSIIRVIMDSAILYTIALLVTATGALCLGNGPFVLIDMLTPVISITFYMIIIRIAIGKTNHSTSETERGSSSQYSMKPLRVKISRSTHTDSTRVYGTWSQSRPPTGKESLDETSFNAL	1_20	2	1	2	Full	SAmixcomp20491_c0_seq14	2130	Fungi (EM)	NAD-binding protein	beta-lactamase family protein /NAD(P)-binding protein	0	0	1.86931	16.1653	12.81	23.0743
MEVFCALTLVANLSSSGLLAYRIWKIERNVSASRTTKATTTSIIRVIMDSAILYTIALLVTATGALCLGNGPFVLIDMLTPVISITFYMIIIRIAIGKTNHSTSETERGSSSQYSMKPLRVKISRSTHTDSTRVYGTWSQSRPPTGKESLDETSFNAL	1_20	2	1	2	Full	SAmixcomp20491_c0_seq97	1056	Fungi (EM)	NAD-binding protein	beta-lactamase family protein/NAD(P)-binding protein	2.85604	0	0	10.1033	19.6075	3.07435
YALYGRSKRMLAFLLIVILALTGVAATETFGLHPSTVTDLPKGGCYQTYTAEATIRLGVAWVTLSAYEWLTFVLTMIRIFKIRGLLRLSLTRSRRNIIDVMFRDGAMYFGAMTLFNIPNILT	1_26	2	1	2	Partial (no N- & C- end)	SAmixcomp20401_c0_seq1	369	Fungi (EM)	unknown	unknown	0	2.24767	1.86931	10.1033	24.8037	6.14869
MMEANGGKWNAEMRLESSTLGMLWLPPAVIGYAWVCEKHVNVVVICVMLALIGFSSMSVHRLFVVVALISIPRWMYTCTLAYLVDANP	na	2	1	2	Partial (no N- & C- end)	SAmixcomp14805_c0_seq4	406	Fungi (EM)	vacuolar DHA amino acid exporter/MFS general substrate transporter	MFS	0	2.24767	3.73862	28.0826	9.6075	6.14869
MGIPLDEASLLALFFETLFYGVFLTLYFLTLFVLIKNTGANRQLLIPVATVLLCLATGVSVLVNPFDRIAQHN	na	2	1	2	Full	SAmixcomp18733_c0_seq13	998	Fungi (EM)	Transmembrane protein with unknown function	TMP	5.71208	8.99069	23.7386	0	0	3.07435
MGIPLDEASLLALFFETLFYGVFLTLYFLTLFVLIKNTGANRQLLIPVATVLLCLATGVSVLVNPFDRIAQHN	na	2	1	2	Full	SAmixcomp18733_c0_seq2	1620	Fungi (EM)	Transmembrane protein with unknown function	TMP	14.2802	20.2291	13.0852	2.02066	1.60125	6.14869
MLYDLAVLTISTVYLLRYNPLSSRLEQLVRVLIYDGIGYFIVLTGSNVLNIVLYHTSNIQTQAAGASIGFAVIWIMSQRILIHLRELSESESRRVENVVAARYPQNARDVVSAIHSPLTPKSHIDPEFGLRSFSGARTDDMELDICGCVKPLVTLDHTDECGVSSSWDNPMER	na	1	2	2	Full	SAmixcomp19033_c0_seq11	3035	Fungi (EM)	Transmembrane protein with unknown function	TMP	11.4242	31.4674	7.47724	4.04132	0	1.53717
MLYDLAVLTISTVYLLRYNPLSSRLEQLVRVLIYDGIGYFIVLTGSNVLNIVLYHTSNIQTQAAGASIGFAVIWIMSQRILIHLRELSESESRRVENVVAARYPQNARDVVSAIHSPLTPKSHIDPEFGLRSFSGARTDDMELDICGCVKPLVTLDHTDECGVSSSWDNPMER	na	1	2	2	Full	SAmixcomp19033_c0_seq16	2989	Fungi (EM)	Transmembrane protein with unknown function	TMP	8.56812	24.7244	3.73862	0	0	1.53717
MILSNYGVFSTSFTHETCKHYYMISPVFKVIQTMISQVILGVRTFNIARRDRRIGITLVVLYFISVSLEWFTNMFNRIPVVVSVRQYSS	na	2	1	2	Full	SAmixcomp19033_c0_seq18	2378	Fungi (EM)	Transmembrane protein with unknown function	TMP	5.71208	11.2384	20.3466	2.02066	1.60125	1.53717
MLYDLAVLTISTVYLLRYNPLSSRLEQLVRVLIYDGIGYFIVLTGSNVLNIVLYHTSNIQTQAAGASIGFAVIWIMSQRILIHLRELSESESRRVENVVAARYPQNARDVVSAIHSPLTPKSHIDPEFGLRSFSGARTDDMELDICGCVKPLVTLDHTDECGVSSSWDNPMER	na	1	2	2	Full	SAmixcomp19033_c0_seq23	2976	Fungi (EM)	Transmembrane protein with unknown function	TMP	11.4242	20.2291	5.60793	2.02066	1.60125	0
LSLIYDGIGYFIVLTGSNVLNIVLYHTSNIQTQAAGASIGFAVIWIMSQRILIHLRELSESESRRVENVVAARYPQNARDVVSAIHSPLTPKSHIDPEFGLRSFSGARTDDMELDICGCVKPLVTLDHTDECGVSSSWDNPMER	na	1	2	2	Partial (no N-end)	SAmixcomp19033_c0_seq37	1766	Fungi (EM)	Transmembrane protein with unknown function	TMP	22.856	4.49534	11.2159	0	0	0
MSATSNDPSRWLVISSSVFYSYWIVAASVVVVYDWAVTLGQEIELIWRQHWSLMTVLYLVTRYIGILYSVVNVLVNMTLVPVTDAVSIPQPSYPHSINCNHM	na	2	1	2	Full	SAmixcomp19668_c3_seq44	765	Fungi (EM)	Transmembrane protein with unknown function	TMP	20.5681	4.49534	1.86931	0	0	0
MTFRCLLYDNTNNAVMDVMMDGTIKVASVNASSPNNVSANLTDIACFNCAASIVGKSSVILHYNLAMTTCGSQPLSSRMQSTSLLMFHLAHDVLTQAFHAVRPSWTLSFPFAAYSVGFSAILQLFMKASTA	na	1	2	2	Full	SAmixcomp19742_c1_seq74	1922	Fungi (EM)	Transmembrane protein with unknown function	TMP	5.71208	6.74302	19.3466	0	1.60125	0
MTLQFMRRVLKAEFLQTSFASYSLVMDSITFRFNDLPTELALLILSYVAQTTFDQAEKYDKVNCPYSSPLKLCLVSKNFRRAVLPALLHTILLPKSRNVRMFVQALLIQEAYKQAGNDLHFEYAPHVHRMWIGLDGGNLTPADLLANPQECALQPSERPLAISLLTPVMLAASSLALGWTSVDLLIECLEHAWESRPATPVNEEHSRPPWNTQTLTLWVLLFLLQSVTSHLSHTYAATTQ	na	2	2	2	Full	SAmixcomp19953_c0_seq6	1979	Fungi (EM)	ectomycorrhiza-regulated small secreted protein	secreted protein	22.856	4.49534	11.2159	0	0	1.53717
MRAIPSSWPFSTSCPRLMFAWWYLIASGISSSWASAIAAVILRFLSSRIAYCSRKSLWIVSISFMMSAISVSLFWSWLKDEDERSWISRIRTARWSSFSAVCTILSSRPLNFLSHVAGKRV	na	2	1	2	Full	SAmixcomp20094_c0_seq40_2	2038	Fungi (EM)	Transmembrane protein with unknown function	TMP	0	0	3.73862	8.08263	24.8037	4.61152
MTQVAAVYSFSSANMASFMTGLGISSIVFLILTAQVWVYFWRRKIRSHENMQSKALVIIIWLIQAAQMVITTRLSCIHTMEFEDHARFFGSILTLVSSVTHQGAF	na	2	1	2	Full	SAmixcomp20127_c0_seq4	1257	Fungi (EM)	Transmembrane protein with unknown function	TMP	2.85604	2.24767	0	68.7024	24.0187	9.22304
MTGEGNNNPSLVNPGDGHPVTSLSPVLPAEILALILQPRWKRRVGREDRKAWKKIVNVLLSCTLVSRAWYGAARAVLYQDIRLSQVDSLRLLLCTVRERFGGHCPARSLQFMYCSPHRRNKKQPKEYATLAGEIVACCPELRYLAGECGSLYFTSNMSLPEYPYLRELKVSGQNLHTLAPLLSRLCNLDSFEMLQSRNGDNLLEHFSPPRFKLSTLSISQTELSPGLCKWFESSSQSIECLVVQETGASLGHLAKIIGGFVKTVHVKTVVGSIIYGDSETIPALYGFAGVRRLRVDGSRIDEERLLNLRLSLEAFTFTEDISSMRTVLALLRTNWQPSLQSLDVYRMSCTTYALLAVSS	na	2	1	2		SAmixcomp20186_c0_seq12	2010	Fungi (EM)	kinesin-like cell division protein involved in sister chromosome partitioning/P-loop containing nucleoside triphosphate hydrolase protein/RNA helicase/RNAse III/Dicer-like protein 2	G-protein signaling	0	0	1.86931	6.06197	9.6075	24.6115
MQSPIPKVASCYDSKQSRIIIVAYVLLVIAEIEILSFMLYHSWKLYREHGNDMPLVRVLVRHNIFYFACGLVFSTAAVVAVVTLPASYVDAVSDLQFVIHGILSTRMHRELYNTAHYTEETSTGTMP	na	1	2	2	Partial (no C-end)	SAmixcomp20438_c0_seq25	666	Fungi (EM)	Transmembrane protein with unknown function	TMP	2.85604	2.24767	1.86931	22.2272	19.215	10.7602
MTLVSNDPNWWPTIEFYRIESYYTVASSVAVIYDWALTFEQEFELVWKRRWSLMSVLYLCLRYFGIVCSVLNIPRVSLPLFVLLTCTKLCHIASNVTLSVTDAG	na	2	1	2	Full	SAmixcomp20506_c4_seq16	1024	Fungi (EM)	Transmembrane protein with unknown function	TMP	2.85604	0	1.86931	8.08263	6.405	26.1487
LIWAIYQCHAFSDLINIEWATFMALGTITFVDFIIASSLCYLLATSRTGFSSTDSMITKLMAYIINTGCLTSMCSLTVMIAVSFQ	na	2	1	2	Partial (no N-end)	SAmixcomp20540_c0_seq53	315	Fungi (EM)	Transmembrane protein with unknown function	TMP	0	0	1.86931	10.1033	4.80375	27.6859
MSELEESLFALDWNNNISVAIITTISYEYMLQFEKEVTYVWGRQWSVMTYLYLVARYFGILVVMTCACWGGLLYMPESPCYSIFLFVQWGFSVYLCLAKVILIWRL	na	1	2	2	Partial (no C-end)	SAmixcomp20646_c0_seq93	1422	Fungi (EM)	Transmembrane protein with unknown function	TMP	8.56812	4.49534	23.7386	2.02066	0	0
MTILYLCVRYLGILYAALNMLLSVTTISLTDAECFIIYAIWSWTGFVVFAMLWGELGTCENSVVLT	na	1	2	2	Full	SAmixcomp20751_c2_seq47	507	Fungi (EM)	Transmembrane protein with unknown function	TMP	0	0	0	8.08263	23.2025	1.53717
FALQSSPTVSSPPDAVSSSRIYTSAISSVIAAVTPMLALIYFCPLYLLYRHSKRHPRSINKISGARVQQYGPLVYVFLLAVSLAEVADATWLLLQFRFNNNAPDPMTRSGVRFLL	na	2	1	2	Partial (no N-end)	SAmixcomp20798_c0_seq190	440	Fungi (EM)	Transmembrane protein with unknown function	TMP	0	0	5.60793	12.1239	19.6075	13.8346
TENSTHNRTDWMKLLRVNCSQSIARFTSEGATSGNDSDEIKTVPDLTTSSTDSDSPCVVSPSGSLSSFEDLAPLVACEDPYCDGDLPSLLTQPYLKIDVDLKKYCDEPEDLTRYISRTQNYPHSYGGFGSVWKCKLKSFSRNGTKIPPRNVAVKAFRVPSRESEDMNKLIKKLRQEVFVWQQLEHSHILPLYGTADDFDAVPALVCPWMENGSLHQYLETMWNKQLPPKMHRLFLLLSQIVLGLQYLHFRNIIHGDLMPSNVLINENGKALLSDFGLSRLLADHETSFFASHSPGAIRWAAPEIIPLDTDKLNERVSKPNKASDIYSFGCIMMQVLSGYSPYFDMKWEPLVIMAKSKGLLPTRPILPAITDVYWCYIEQCWSTDIEMRPTVDRVLDYIK…	na	1	2	2	Full	SAmixcomp13311_c0_seq5	1298	Fungi (EM)	kinase-like protein/TKL/TKL-ccin protein kinase/Serine/threonine-protein kinase dst1	kinase/TKL/TKL-ccin protein kinase	0	0	0	16.1653	23.2025	3.07435
MMWALASLLLAGLARAAIPNAMLRGMPSLPKFPVPERSITSPNGTALPPITTVYYFDQLIDHNNPDLGTFQQRYWMDWEFYQPGGPIILMTPGETDADGYEGYLTNETINGLVAQQQNGATIILEHRFFGYSNPYDNLTSQSLALLTIQQAIDDLEYFVNTADLPMPGGDAVKPGQAPWVLIGGSYSGALTGWTMVNKPGLFWAAYASSAVVEAITDYYGYFTPIREYMPQNCSSDVEAVISYLDDMYAVSDTAGIQTLKEVFGLGDIVHVEDFAAALQSNLFDWQSLQPDVGPGAMFFEFCDALEVKDGISAGPQGWGLDNAIYSWGNFWNTTYYNHGRWSL	1_16	1	1	1	Full	SAmixcomp20369_c0_seq53	1999	Fungi (EM)	peptidase S28	(acid) proteinase/peptidase	2.85604	0	1.86931	12.1239	24.8037	10.7602
MSFVLIAFCLMEQVFGLLATICIFKLQNHPNYSVLVIWSISISLGCSAINDILIAGTLAYILHKHRAVSRRTNQMITKLII	1_19	1	1	1	Partial (no C-end)	SAmixcomp20127_c0_seq37	654	Fungi (EM)	unknown	unknown	2.85604	6.74302	7.47724	64.6611	56.0437	23.0576
MARLRRDTLSASSTTHSPTSTHASSPMPSPSISKPFRIFSTGTIFFTYSLDLCSHPVPGTASRAQAVTAARGGSAGHILGFLAALPAAVEPMLIASLGASPDGIRLRDELEAGGVRTKYCKPWPGLGVPSAWVMHARDTGERTVINHNPLPEMSHEDFIALLGPVLAPENYVGISHSQPPQPPPQPPSPASVFPNAFVTTPPPRPSESSRPATAPAGSAAPHMAIVPTQSPLSPAPFDWLHFEGRSIKTTLSNILGVDGLARERKWRAHCVLSLDLGRRAREGVEALIPHADVIFLSAQTFPSLSNPGPPSPRAILLALARHAPPHALLVLYGGALGSALLSLPTREYLQSSSWSPLPIGRSHAHTNSNLHSIMSTSEGVESVRSGSEFWAGRRSPDSS…	1_23	1	1	1	Full	SAmixcomp20753_c0_seq115	2943	Fungi (EM)	carbohydrate kinase	kinase (other)/carbohydrate kinase	0	2.24767	3.73862	8.08263	6.405	27.6859
MIIRIYAMYQGSRKILIFLAVILLTLSITTGVLLAIVDSYSRSEEFVLSGIYQCMNYSTEENTPLLIGFYWEYVTGLIWEALALSFAVWIVIKHFRELQRRSRWNTKDCFTVLIKTHVFYFAA	1_34	1	1	1	Full	SAmixcomp19109_c0_seq88	761	Fungi (EM)	Transmembrane protein with signal peptides	TMP_w/signal peptides	0	0	0	4.04132	21.2087	4.61152
METRSDEARVLVIYTGGTIGMLVSSRGYVPEPYFLTDTLRSQKRFHDPLQDSLFSNAASVEGYREWSNSGKSTPINSDDVTTPGTSNQPTLLVKSSRPIGSTSTLSPSISSQIQKVIEQPECRNIADGVYETRLPSLVTPRSVVPGHGHTKRIRYAILEWNPLLDSSNMEMDDWIRIAAEIELNYTSFDAFVVLHGTDTMSYTSSALSFLLEDLGKTVILTGAQIPLSQLRNDAVDNLLGALSIAGNYIIPECSLYFNHTLYRGNRVSKASSYDLNAFHSPNFPPLVNVGIDIVVNWNDVLRQTSLRRFRAYKGKH-YFYSFDNLTDVSLKK-VPMSVSTHKTHLHST-HSLATLRLFPGMTGATTRAFLAPPTRGIVLETFGAGNASQRPDVLAAFKD…	na	1	1	1	inperfect seq	SAmixcomp16873_c0_seq2	2336	Fungi (EM)	asparaginase-domain-containing protein/L-asparaginase	(acid) proteinase/peptidase	8.56812	0	1.86931	44.4545	12.81	16.9089
MQSFCFFRSALGNAGRTENAFDGTNLITNYVWNFWKSLIMSLGCSILTLLLQTNTWSSFHP	na	1	1	1	Full	SAmixcomp17806_c0_seq10	1214	Fungi (EM)	Transmembrane protein with unknown function	TMP	2.85604	2.24767	0	6.06197	8.00625	27.6859
MQQNLAPDPTTETNMLLKKLTHIFDNSTFPGDYFDTSPWTGPSSTEIWVQSLIYASLSASLLAALGAMLGKQWLSHFQQFGHGTVDGRGRQRQPSVSALSASTMLFRREIRPSFHHSCASSAISPISQ	na	1	1	1	Full	SAmixcomp18561_c0_seq1	1246	Fungi (EM)	Transmembrane protein with unknown function	TMP	0	2.24767	3.73862	6.06197	9.6075	29.223
MEIDTAKDIYRNITLEKLALIRFFLEQQKVFTTAHQNWEQSSTDLRDLISVLKSTSGNVRDVADVASTSIIQNAQSLFTKMETTLSVINQRSFDDHIRSLNKVDRRIDDLTLSHSKSMSSLLSLVESRLTAEIEAIASLMLEQSLQSQAVADQVQQKWSTLDATFIAMQNSFHDLQSVVTGLTFSLDSSLSQVVHVQEIQREVAESVSLLDNRISQLTEVTHRELETINQTALTLIDTFQRKSKHEAWLINLQWLLRFVEPTSLLGFKTFQAATSLLVFLWRLLEVVLSLLMTSVAVSSIRSQLLPKFRGSKQVQPQDSSWRLDSQLEENVSPVSNVRHLQRNDCLDPRIIRRLTGPRVSRIPDRICRATPY	na	1	1	1	Full	SAmixcomp18630_c0_seq74	2309	Fungi (EM)	Transmembrane protein with unknown function	TMP	2.85604	2.24767	0	8.08263	28.0062	7.68586
MSMGQPRIRDTLVVHEKSNALEELEDVQSSNSSPPVSEFDPPDGGFWAWATAFGCFLIQFCGFGYVS	na	1	1	1	Partial (no C-end)	SAmixcomp19192_c0_seq10	2448	Fungi (EM)	MFS general substrate transporter	MFS	11.4242	21.2384	16.8238	0	3.2025	3.07435
MQRPDFAQPDAYTAKYPCSSALSLSCVSKVVRRTVLPELLHTVLLPEARHVAAVILALRMQKKYIDRDLSLDYASCVHRMWIGECRGPLRDQNAPFISNFTSSGAEPDSESDVTCWLR	na	1	1	1	Full	SAmixcomp19848_c0_seq11	2605	Fungi (EM)	ectomycorrhiza-regulated small secreted protein	secreted protein	8.56812	22.2477	3.73862	0	1.60125	0
MQRPDFAQPDAYTAKYPCSSALSLSCVSKVVRRTVLPELLHTVLLPEARHVAAVILALRMQKKYIDRDLSLDYASCVHRMWIGECRGPLRDQNAPFISNFTSSGAEPDSESDVTCWLR	na	1	1	1	Full	SAmixcomp19848_c0_seq33	2498	Fungi (EM)	ectomycorrhiza-regulated small secreted protein	secreted protein	0	0	1.86931	22.0207	8.00625	3.07435
PAVTFRQAGDSAILVEYGEMHLDFVLRARVHALESKVRKRDIKGIWAFAPCIRSTMCHYDPSVISQADVLAILLNTERSLPDSASDLQFPGRKITFPIVLDDQWCRDALQRYIRTTRNSAVYLPSNIDYLARNNSLEGGADEALQKLMDSAWLVFGVGFYLACPFLVPIDPRCRLVGQKMNPSRTYTPGGAVGIAGPVAAIYPVVSPGGYQLFGRTLPAWQTWGKGPDFASDRPWLLQPFDQVLFEPVSEERYLEIEREFNAGQYKFKIEPAVFSMAAYITFTDGIQQEITEFKRKQAEGTAREEAQ	na	1	1	1	Partial (no N-end)	SAmixcomp20003_c0_seq91	1328	Fungi (EM)	urea amidolyase/AHS2-domain-containing protein/acetyl-/propionyl-coenzyme A carboxylase alpha chain	urea amidolyase	17.1362	27.9814	16.8238	4.04132	8.00625	4.61152
MIMIGPPCPHTHVVPLVSKLTLDRFLLSLLAHIPCLSCTLLLSTLTLDSKTCRRSMSASHPGTVRDLRWTLTTTSSSPTSPEARRNPPSLHSPGTVLPFSGFLPAASAAKRREPMSPGDRGLRVHCTGKSQPSVLRLHVIWESKS	na	1	1	1	Full	SAmixcomp20094_c0_seq40_1	2038	Fungi (EM)	Transmembrane protein with unknown function	TMP	0	0	3.73862	8.08263	24.8037	4.61152
TSGPDTKISEVANCALDMIMIGPPCPHTHVVPLVSKLTLDRFLLSLLAHIPCLSCTLLLSTLTLDSKTCRRSMSASHPGTVRDLRWTLTTTSSSPTSPEARRNPPSLHSPGTVLPFSGFLPAASAAKRREPMSPGDRGLRVHCTGKSQPSVLRLHVIWESKS	na	1	1	1	Partial (no N-end)	SAmixcomp20094_c0_seq9	1768	Fungi (EM)	Transmembrane protein with unknown function	TMP	0	0	0	8.08263	23.2025	4.61152
KEYGAPFYLLHVSPLLQLYLFFLTSLKQRADLHHMLYEATEPYCNIRVNSRVVSVDPSKPSVTLASGEVVSADLIIGADGVKSVTREYVVGGPDKPRATGDAAYRALIPAEKLLQDDELKSLVEKMESNIWMGPGGHIVGYTIRAKKEFNLVMMHPDEAEGGVESWTAEGNVDKMREYYKGWSTTIQKLLALVPSTLDWKLMDRDPLPSWIHEDGKLVLLGDSCHPMLVCRSK	na	1	1	1	Partial (no N-end)	SAmixcomp20120_c0_seq24	892	Fungi (EM)	FAD/NAD(P)-binding domain-containing protein/3-hydroxybenzoate 6-hydroxylase	FAD/NAD(P)-binding protein	2.85604	0	0	8.08263	19.6075	6.14869
GQSSTIMIPLFNQADISIGITLQHTDYAFFAIACLWVYDFALTLNNDVAFILGAPWRMPKLTYLICRYLPFSLIVADML	na	1	1	1	Partial (no N- & C- end)	SAmixcomp20438_c0_seq40	238	Fungi (EM)	Transmembrane protein with unknown function	TMP	0	2.24767	0	10.1033	24.8037	10.7602
FFQRNSSSAGGAQLRSIDIPTGFSWVLTFGLVLSILVDIMITTFLCYFLRKNRPKFTDTVRIIDTLTFWTIQNGSMTSVVTIATLLCVSIPNVCQVSITQIPQWTIMPSNRVFLGLHFIVAKLYANSLLANLNARKQIWNGRQYAPTTNNQPMPIVFSMEHGPDSSITQHGSVSTMAHHGRMIYYILHNHSCE	na	1	1	1	Partial (no N-end)	SAmixcomp20780_c0_seq93	862	Fungi (EM)	Transmembrane protein with unknown function	TMP	2.85604	2.24767	1.86931	20.1033	9.6075	9.22304
MAQEDDSLQIFFVFSCPAGACHPLALAIRINSYGIKNIAAADRARIQALQTGGSSSVNANNTAMIYTADIGVGSPETYYTLLVDTGSSLTWIGADKAYKQTNTSHDTRNQFYIAYAGGNSVDGEEYTDTITLNSDLVIVNQSIGVASQSAASNLRGLDGMLGLGPVGLTQGIVSNTDEVATVMDNLYAQKTISSEVLGVFFAPASSDNNGGELTFGGYDASKITGDISYVSLTSTSPANSYWGINQSISYGSTSILNETAGIVDTGTTLILIATDAFDKYKSATGATLDESTELLKISSDQYDQLSSLYFTTGGVAYELTPNGQIWPRSLNSAIGGTANGIYLIVADKGSDSGSGLDFTNGYCFLERFYSVYDTTNSRVGFATTEYTYATTN	na	1	1	1	Full	SAmixcomp20560_c0_seq107	3439	Fungi (EM)	aspartic proteinase/acid protease/family A1 protease	(acid) proteinase/peptidase	0	4.49534	1.86931	14.1446	8.00625	23.8346
MKALALVLLPTSSRHQLVRPQLNHSYTIDIWISRPQYASWSESCNYSTVRLERVNTCAAAGLSDMVPMMITDICGCQRCF	1_14	1	0	0	Full	SAmixcomp19916_c0_seq26	1000	Fungi (EM)	Small proteins with signal peptides for secretory (functional unknown)	SSP	0	0	1.86931	4.04132	24.8037	9.22304
MFILLLLVSLVSSINAASIVSRSQSYPLSQPAVLGPKTRITIGNKVIAPDGFERPATVVNGIFPGPLIAAQKGDDFAIEVVNELKDESMFKSTSVHWHGLFQNGTNYADGTSFVTQCPIAQNHSFLHSFSAPNQAGTYWYHSHYSVQYCDGLRGPLVIYDPHDPLAHMYDVDDASTVITLSDWYHVVAPVLRHIIGTTANSSL	1_16	1	0	0	Partial (no C-end)	SAmixcomp20627_c0_seq59	2155	Fungi (EM)	laccase	laccase	0	2.24767	3.73862	24.2479	17.6137	10.7602
MLRSLQIFGSLALLQAVASQQIGDIWQTTWEKNMLFTYLQPAPDLINFVTPGAIGSADIVIDDSSVYQTVYGFGASLTDSSAELLNNLKVQNSASYWQLMDYLFNATDGANSAGFSYIRVPLGATDFSANSLSAPLLMKELTNRVIAYSYDDISRDTSLNNFNINDAPSDVFSVLQDILSINHVARFHIVPWSPPGWMKSGGTMHGGSLNTQYINTMANYLLKSVQAFSDKGVPIYAISIQNEPENSDTTYPTCDMPVATEAQIGLALRTLLNNNGFSGVKIIGYEHNWVDAANYPVQLMQQAGSAFDGVSFHCYEGSASDQASFTSQYPNKEVYFTECSGTLGSDWWNDIKWYMDTSSAASHTVPPLD	1_19			0	Full	SAmixcomp20485_c0_seq10	2404	Fungi (EM)	glycoside hydrolase family 30 protein	glycoside hydrolase	28.5681	16.743	7.47724	2.02066	0	0
MLRSPVGLTAVVVISVLNKTLSAANGDHEETLGRLIQTTEELVRNHVGTDASVMTSVAQRVDPALKIKASIEVGKRSLSRFCVQNNRTYSEPSRLSFRILEGIHIERTIQEPFDVGLSARASH	1_22	1	0	0	Full	SAmixcomp17828_c3_seq18	781	Fungi (EM)	Small proteins with signal peptides for secretory (functional unknown)	SSP	0	2.24767	0	8.08263	6.405	23.0743
MVHLYLALTAAMAAFACFGEVACVPLEEMLRGLTPKARNVLKRATPVAPYFVLYSDAYVSSEPTVSEISGFNVFALSFLEEYGAADQAQEWEALTASQRSSILSEYQAAGISLIVSLFGSTETPTSSGYDPINTANTMAAWVIEYGLQGVDIDYEDFAAFNAGTGSAEQWLGNFTTQLRTQLPQGQYILTHAPVAPWFSPNHWGGGGYLWIDSVVGSMIDWYNVQFYNRGSLFDAFPSSIVTTIRGHNGVHNLRWPPVQFLGCLATICTLPNR	1_23			0	Full	SAmixcomp19150_c0_seq49	1458	Fungi (EM)	glycoside hydrolase family 18 protein/chitinase	glycoside hydrolase	0	0	0	10.1033	21.6012	1.53717
MVDDAVTKLGGLDVMVANAGIVTLASLVSSTVESWDHTLSVNARGAYLCYKYAAMRMIEQGRGGRIIGASSLAGKMGFPHNSSYTASKFAIRGLTQAAAIELGQYGITVNAYAPGAIQTPIAKAMLDESGNVDYTQLVDDPCSRKWMVSVSTAR	1_37	1	0	0	Full	SAmixcomp20729_c0_seq129	2068	Fungi (EM)	NAD(P)-binding protein/acetoin reductase/short chain oxidoreductase	NAD(P)-binding protein	19.9923	20.2291	14.9545	2.02066	8.00625	4.61152
MNAFQCTVTGSRHDAPALMKPQVARRCGADPEHGITHPTPSNCTHGAKQPLYWLQNEGNNMFEDYMGPPFYNDLYDFKDGAQNDIFVTSTNNAAQSQKRDIYQPSRFSRFWGNEFHASREATVADV	na			0	Full	SAmixcomp10085_c0_seq2	490	Fungi (EM)	unknown/Protein kinase domain containing protein	unknown	11.4242	24.4953	3.73862	2.02066	0	1.53717
MVRLFYQKVGICIIDCTKLSWHTWRHCISNDANRECAPIVGPKRLSSCKRRCGMLPASFCGTKCGGRSRKIGGLS	na			0	Full	SAmixcomp10489_c0_seq1	581	Fungi (EM)	unknown	unknown	11.4242	2.24767	21.8693	0	0	0
RNPLEFRPRKLLDGLKVAREADWRFKVEPKLGFGTTSNLWLSCDLRYIVGHFNAYLVTGCCIPLMLRKDNYVAPKISNEYASKLGRQTSGTQSTAAPVV	na			0	Partial (no N-end)	SAmixcomp11050_c1_seq1	560	Fungi (EM)	unknown/protein kinase	unknown	11.4242	4.49534	27.4772	0	1.60125	1.53717
MVGWFKRFASSK	na			0	No good protein seq	SAmixcomp12780_c0_seq5	387	Fungi (EM)	alpha beta-hydrolase /dienelactone hydrolase	alpha/beta hydrolase	5.71208	8.99069	5.60793	131.343	46.4362	21.5204
MHLSVEASLKKLRTSYIDILYLHWWDFDTSVEEVMNGLHNLVQQGKVLYLGISDTPAWIVSKANQYARDYGKTPFVIYQGMWNILERSFERDIIPMARAEGMALAPWNVLAGGKFRTDEEDQKRRETGEKGRETFTASWERTENEKKVSHALEKVAKEVGASHITAVAITYLMQKMPYVFPLVGGRKVEQLYGNLEALDISLSPEQIKYLESIIPFDPGFPTSMIVRSANLSRYTKLTHHLAG	na			0	Full	SAmixcomp13756_c0_seq5	1633	Fungi (EM)	Aldo/keto reductase/aryl-alcohol dehydrogenase [NADP+]	aldo/keto reductase	0	2.24767	3.73862	22.1239	8.00625	12.2974
MDYSKQLYNFTLRKSKDTPHLARITSTNAIQEGVVTEVKNRASAQDSLIAGKAPVISRVDRNRSVLNE	na			0	Full	SAmixcomp13993_c0_seq3	316	Fungi (EM)	unknown	unknown	2.85604	2.24767	3.73862	147.508	96.075	9.22304
MRNIARRHPNFDVTLRWSLGHEDIHGNEMADKDAKKAATSRENNSAREDLPNDLRHGTLPARWKRLWSKSPRYNRFQRLDPDLVMFRPGLGSKPRP	na			0	Full	SAmixcomp14575_c0_seq5	842	Fungi (EM)	unknown/RNase H domain-containing protein	unknown	8.56812	24.4953	11.2159	0	1.60125	1.53717
SHDNRTIMINAALDRFEEGFLRVTTKLGVSEELLKSHSSSLKFTVQHVATTIGDLAEQHPEIANSLLLIAIAELSPLLLPEIGMGILFEGWLLRPLLR	na			0	Partial (no N- & C- end)	SAmixcomp14695_c0_seq1	296	Fungi (EM)	unknown	unknown	2.85604	6.74302	1.86931	40.4132	14.4112	24.5948
MPITEFASLSLIPPNTLSDPHVVEFFSKVSSWQSSSSGYSLNFFTNPAESAEIHLITGWDDVHAHEKWIASSRNQELLQIAEGLLNIIGMVHLDLDFNEFPVGAESLVCVRSTSGAMKGVSEEAKSKSMASIPEYGWTGHGKDVQEVSTGVYYFAESDAYFEPEDGGKEDMHVRTRLKRVKFT	na			0	Full	SAmixcomp15069_c0_seq2	1092	Fungi (EM)	unknown	unknown	11.4242	8.99069	16.8238	72.7437	41.6325	44.578
MSDRRPATGAPTVKSRVGELWAPHTALTEVSKSIWEETCPDDGLIRDSIPDTLHHDQDARWKTIVSLQLYTPAARGELHCLM	na			0	Partial (no N- & C- end)	SAmixcomp16058_c0_seq3	344	Fungi (EM)	MFS general substrate transporter	MFS	0	2.24767	7.47724	20.1033	14.4112	15.3717
MKHLDLNPSPLWRTSILNGWARLTDPTQKLILHLMEAEYAAVLSRCTSKAVTSNRISCGGGQKFQNRRTAVVGNMQSHLPGDDVPRSVSTEGSIRSRVRATSLDHCYVGTSYCLCSLL	na			0	Full	SAmixcomp16304_c0_seq10	1285	Fungi (EM)	unknown/LSM domain-containing protein	unknown	5.71208	2.24767	1.86931	14.1446	21.2087	10.7602
MSTFFPQVNIPALKKFATTAAVKQHTVKATGRRHPKVPTPVVASVEDVKWAGEKMIQITFERASLPLGPYTMMAYFPRGRERLTTQAVLGMMAAVRNSSLKIEVPKIYGYQDLLPNDIGAEVVLMEKILGENLQDVWPTLGPDEELKVCNKLADLLLKLFNTRGNLICTDLLGTGIDTSVPSALLQEGEQHQNPDGFSPLILSRPFNEPPLDTMIPQYALCTNADYLTALCWRIKRLCGSNEDTIARARDTGFPDNPQYNPTSYRRILYPRNALSRSEGGGLFDSAKQEIRHLPR	na			0	Full	SAmixcomp17140_c0_seq5	2492	Fungi (EM)	kinase-like protein/phosphotransferase family protein	kinase (other)	31.4164	20.2291	18.6931	6.06197	4.80375	7.68586
MSPRFIRELIPRRETRTPLGAVVVALKSLTWVQWAQFGCGWFAWTCDAI	na			0	Partial (no C-end)	SAmixcomp17478_c2_seq4	875	Fungi (EM)	carboxylic acid transporter/MFS general substrate transporter	MFS	34.2725	38.2104	39.2555	4.04132	14.4112	13.8346
VVVFTGLCSLATGQCNDRTRCSCLLLGSVPQPHGLSITCLSHLCKFAMSRQMVTCQLGNDVEVIWLPHRYQAANLGHNCCISLNRSILAPYRLDGFFLNDERVIVDVPRPLSAITCVGSGRIAVFHTKLRITFAYKSCRRKEHRTRLPGAPTTNCLRRSLCLHVVVQHSKNLARACEADV	na			0	Partial (no N-end)	SAmixcomp18190_c0_seq34	2162	Fungi (EM)	unknown	unknown	0	0	1.86931	26.062	8.00625	3.07435
VVVFTGLCSLATGQCNDRTRCSCLLLGSVPQPHGLSITCLSHLCKFAMSRQMVTCQLGNDVEVIWLPHRYQAANLGHNCCISLNRSILAPYRLDGFFLNDERVIVDVPRPLSAITCVGSGRIAVFHTKLRITFAYKSCRRKEHRTRLPGAPTTNCLRRSLCLHVVVQHSKNLARACEADV	na			0	Partial (no N-end)	SAmixcomp18630_c0_seq10	2303	Fungi (EM)	unknown	unknown	2.85604	0	0	10.1033	12.81	26.1487
MDMTIAQQSKRHGGHDDSHHPRTMAPDPQELLLESANSPRPTGACARCKSLKVRCEFRGDNDICRRCTSVDQDCVIPGRKPRRPPPKREHLLNMIREQAAQIQDLMAQLDATNRSAILE	na			0	Full	SAmixcomp18725_c1_seq13	2012	Fungi (EM)	kinase-like protein/TKL/TKL-ccin protein kinase	kinase/TKL/TKL-ccin protein kinase	8.56812	22.2477	1.86931	0	0	0
MEASTALQKVSNDCTTSTCVNKDNAKNYGKVKEKRETPGMTSDDSGQGRPLKRARSDSATAQKHEDFYILDGNTVIEVDGVLFKLHRSRLVTKSSFFAQLLEHNLEDNVPNNDDAWMENEVTVYHLDNITTADDLVALLKFDDNPT	na			0	Full	SAmixcomp18748_c0_seq25	1426	Fungi (EM)	unknown	unknown	2.85604	11.2384	21.8693	0	0	0
MDKLHAPPLEWYDLGPDQRHRVLRQLANIFITLDRHSFRQTSSIIQLHTSIGAFADRGIFEPNYLQRLDLLGPFTSLRQHLDHTINCHLRLIESCQWAVNDPVTSYLIYRTLLDAYPRILPAETMNSEIFCLRHQDDKGDHILVNDQLDILGIIDWEWSKVVAKSFAFAAPLMLLPLAFDESSNLLSQDEEELARIFDSLGRSDMALCAIVPRRASHI	na			0	Full	SAmixcomp18822_c0_seq29	2984	Fungi (EM)	Protein kinase-like domain	kinase (other)	0	0	1.86931	2.02066	8.00625	19.923
MFKNTSVHWHGIDQSGTNYADGVAFVTQCPIAQNDSFLYSFDAQNQTGIYWYHSHYSTQYCDGLRGALIIYDPEDPLSYLYDVDDEATVITIADWHHIVAPVLNHFVTVEGNSTLINGLGRYQGGPTDTELAVVNVDYGKRYRLRVIGMSCDTNFIFSIDGHDLTVMEADGQLTEPLLVDSLQILPAQRYSVVLNAKQPVNDYWIRAFPSIAGSTFDGGQNMAILRYRDAPVAEPTTKQTTSIMPLLETNLHALINPGAPGIPGYGNADINLMMHVTKINGLFYVNGVAFESPSVPVLLQILSDAQEAADILPKGSVYDLEANKVVELTMINGEPRGPHPIHMHGHSFDVVQSAGNSSFNYVNPVRRDVVSIGNQDQQMVIRWVTDNSGPWFLHCHIDW…	na			0	Full	SAmixcomp18832_c1_seq43	2743	Fungi (EM)	laccase	laccase	0	0	0	8.08263	21.6012	9.22304
MRNCIHQLCPVIELEHWPTWVEGDQPLYCPHAMQCASIVYFIGFLGHSPYYVCCARPHLAHSFHCYVNDRATASPF	na			0	Full	SAmixcomp19053_c0_seq14	1635	Fungi (EM)	unknown	unknown	11.4242	24.4953	3.73862	2.02066	1.60125	0
MAPYEVTEGPPIDNQGFRTNADIDSDDPELSSEEESSPDELIQGPSTGFSKRGKQKADSAGNKAPKKEKDQTNMPPQKITERKTPIPPPTTQPNPTNYPSTKK	na			0	Full	SAmixcomp19086_c0_seq34	2053	Fungi (EM)	unknown	unknown	8.56812	0	1.86931	24.2479	11.2087	10.7602
MQGGPGTKPSQTSDPKRTAGHVTIEEHQFPEVTGSYVLRPPWDTKTGVEKSTNVNDAPSSNGDSPADTASNTTTTGGTEANVKIDAIGGRDLEPGAKVEQEEARETGMEVDDNQPCALGSLNLPGSSASHLTLGQSFAFTLLWRSPTEEQCDHESSSFGSEPVPRTAIVGVVAKLSFEYDSHLAREAKNYQSFPDHFFQHWNGYNVIPPIHDPVPIGALCPQFYGYYTPDDPTDYKSYSERPRYLSPILLMEHCGREIDPDELCQDDKQECASPIVRLNLAGWLHQSFAARNILWQQGKPTEWPIDRPHSGKSFRLIDFGRSVKSNRAAGMGEEEVAYRLLHLLNR	na			0	Full	SAmixcomp19145_c0_seq23	1792	Fungi (EM)	unknown	unknown	0	4.49534	1.86931	20.1033	14.4112	18.4461
MLRGLTPKARNVLKRATPVAPYFVLYSDAYVSSEPTVSEISGFNVFALSFLEEYGAADQAQEWEALTASQRSSILSEYQAAGISLIVSLFGSTETPTSSGYDPINTANTMAAWVIEYGLQGVDIDYEDFAAFNAGTGSAEQWLGNFTTQLRTQLPQGQYILTHAPVAPWFSPNHWGGGGYLWIDSVVGSMIDWYNVQFYNQGTTEYTTCDGLLYNSSAAWPQSALFQIADSGIPLNKLVIGKPATSAQATNGYIDPSLLASCVSSAHAAGWNAGVMVWEVRENPSDPQGF	na			0	Full	SAmixcomp19150_c0_seq54	1414	Fungi (EM)	glycoside hydrolase family 18 protein/chitinase	glycoside hydrolase	2.85604	0	0	4.04132	4.80375	19.223
MTVEQLLRTGEEPAPFMAMYPEEYGGSYLASVEVIHQLHCINMVRQSSWGDHYLADDLDFVRSPDGWRIHLDHCVEILRQVITCRSDVTIVTYDWVEGLDDPYPNFNVPHQCRDLEKILDWVDDHHVYIPPSKLIRQEGNVDLPFLP	na			0	Full	SAmixcomp19209_c0_seq5	352	Fungi (EM)	unknown	unknown	2.85604	11.2384	21.8693	0	0	1.53717
MLLKRSTAERTRQPKNGPHAQQPSAKDKQSQDDNVVQLLDATISAINATKDLVPIDLAKGILGTIANILTIAQAVIKNKSDFRVIADNLPGYLRHALSELNRSVNHINSDVESKKERKFWEKLWAVRIDRNQIADWEKDLDRVLG	na			0	Full	SAmixcomp19265_c0_seq3	2036	Fungi (EM)	unknown	unknown	5.71208	26.743	9.34655	0	3.2025	1.53717
LQFSLQTLHNMRAAIGERQSPVASGTAFTTVECYVEPPFNDAEKWVLINIVCTRQHPAIPLDDTSAHSYDREHDLRLQGDLKDVWISALQFVFVALSGPRLSDGT	na			0	Partial (no N-end)	SAmixcomp19362_c0_seq102	1424	Fungi (EM)	unknown	unknown	0	0	3.73862	6.06197	24.4112	4.61152
MGRPTEEGELCDHSPEGLRLNLMASLKALNTDKVDMWYLHGPDRTIPYEVTLKTVNDLYKEGYFKALGISNYMSWEVAQMMEICRSNGYIQPTVYQGVYNAIQRTVEPELFSCLRKYGISFYAFSPLAGGFFTGRYISQDDQAEAGSRFDPGRMQGKVISTFLSSYLQN	na			0	Full	SAmixcomp19433_c0_seq5	1267	Fungi (EM)	aldo/keto reductase	aldo/keto reductase	5.71208	0	0	8.08263	6.405	26.1487
MICRRNLSGSNTTTLVRAFTLTLRPGMHLVITGSNRVGKTAVVRALAAPWAPESHSMLRGSMHTDDALARPTDSAFTCPTYNADCCPGVFVIPQAPTGPSYPKSHIHASYLSSPRLSQCRRNLNTCWIPLISGIS	na			0	Full	SAmixcomp19530_c0_seq15	1169	Fungi (EM)	ATP-binding cassette (ABC) transporter	ABC	2.85604	0	5.60793	18.1859	20.8162	16.9089
MICRRLLSHPHAVRQNLPSRLKLRNLSGSNTTTLVRAFTLTLRPGMHLVITGSNRVGKTAVVRALAAPWAPESHSMLRGSMHTDDALARPTDSAFTCPTYNADCCPGVFVIPQAPTGPSYPKSHIHASYLSSPRLSQCRRNLNTCWIPLISGIS	na			0	Full	SAmixcomp19530_c0_seq25	1282	Fungi (EM)	ATP-binding cassette transporter	ABC	0	0	3.73862	10.1033	27.2212	10.7602
MHHPWWQRHTMARASLGLAIPKNGFSPIRPANHKPTFSIACTTVLEFADESIGSVCCCTSQSHIPSVMRPPKVLTRGGKASQFSSEVGHEGSSRNPAEHDELPSNVRSSGKATQDVRPFNDPGTSGVATLSKAKVLTSKDMNDGYRLIITSAIPYESHRSTFVPTRRVQ	na			0	Full	SAmixcomp19586_c2_seq2	2017	Fungi (EM)	unknown	unknown	2.85604	2.24767	3.73862	10.1033	20.6075	9.22304
MSPHSPAVMGSYDEEYLLQAFDDDEEDAPQPMEHIVKWKAIRDQAIVATGTTVYIPQTAHPDQWGIALEDALRAKMQDLLDKYDNMLEDCGPSVSIRLQWPGYRAWTRQIPTMDFKSPKGPITRAKLAKNIANCVKRFIEEKEKERMEMEADRRWKVGARHIRVEDLILVSLHHISKGSWQPQLRLRTPLNEIQLRRLQDQAPPSIVY	na			0	Full	SAmixcomp19586_c3_seq40	1605	Fungi (EM)	unknown	unknown	0	2.24767	1.86931	26.062	6.405	10.7602
MLELSHDLFKTTPASYPACQFPGDVLDPKFISIAAPSDDVSPVPAIDLSSLKSLNPLHGRISAINAIAFFHLFNEEKQLHVARALAGLLSAQPGSVICGFDTGSREKGIVTANVSGVEYQTFSHSPETWSSLWDGEVFEKGTVKVETEFVEIAIPGIRHLMMRWSVTRL	na			0	Full	SAmixcomp19595_c0_seq40	923	Fungi (EM)	unknown	unknown	0	0	1.86931	107.095	19.215	9.22304
MATFSSDVLRKFARFFAQLFKSSLRRACYTLRIFYALLRRLKSMRVRFGNDTCSAGTLQEELRPAICGSGLPAIRSPPTDLSQPGDRLHHTLAVPAYIAFPQHPLYLTPPSRLNPRDSFSTGTVYDVRVPDANVDSGQRRVFLEMNTSTNEPQFVFLGHAGPPERIALQSIIPTDVKRYDRKIKMKWVEPNHIVITPTNSKYVEEVQSGWRDFVHPEGPRVYYHHETRVFTDADMRPGKADSEKLLLMAKALNAYAKSQPDVRARIGDGAELVLELVTEKGNTTIIKSCGYYFVDHVERVIFWAHPYTCEPGGEILFNVKAAKKLSHIKYSLESQYWYHCELYPHNRYLPRQIFDELREIIIHANAETITSDTSLAPFDGIELAKMLDLMDRVEGSIDK…	na			0	Full	SAmixcomp19689_c0_seq1	2335	Fungi (EM)	unknown	unknown	11.4242	4.49534	23.7386	0	1.60125	1.53717
MEDTVAPFVRKSLDVTYVVLNIFNDKLGLPEGTLESLNAMNEHSACEVRCTRSPPLQDKAAMDRAMLAAHTDFGSMTILHNRLGGLQVMPPGHDKWS	na			0	Partial (no C-end)	SAmixcomp19805_c0_seq25	897	Fungi (EM)	Clavaminate synthase-like protein	Clavaminate synthase	8.56812	6.74302	29.3466	2.02066	0	1.53717
MALIIHICIILQDITSYNLEQARGDDNHNIVTIVMHELDTDVNGAMLWVMDHHTKIEKKYFEAEAAIPKWGEPIDSQVREYCDGLGNIVRANYEWSFENERYFGTNGMEVQQKRWILPMSKDRL	na			0	Full	SAmixcomp19871_c1_seq112	2261	Fungi (EM)	terpenoid synthase	terpene synthase	8.56812	4.49534	21.8693	0	0	0
MFSSKHRQHRCTHGPNAKSNHHRVCRYWTHFTTWRVKLLIALGAPDGGGAQAAEQILFTLEPPSARIYSLNQTVRGSSVVLGGASLSGAPCCLMLYMQPDHVMVADMGLATLNNVHVTHSTQCLMTRSIFVSSDMTDYWLSATA	na			0	Full	SAmixcomp19883_c0_seq6	2315	Fungi (EM)	unknown/acetyl-CoA acetyltransferase	unknown	28.5681	13.486	16.8238	0	6.405	0
MNYQKELLPIPDLSGLSVGDGRFNLIELIGFGASGTVYRALDTQSDPCDPVYYAIKCLLNTKLSRDSLVWQKREIACHWLVSRSSSPHICKLHQIIEEGLYMYFVLDYCPGGDLFTAIKLRKYEGNVPLIKKVFIELLDGVHACHSVGVYHRDLKPENILCVEPGSGIRIADFGLSTTKLISREFNVGSWDYLSPGMSTFTWGLHLIFYFSECNFESGNPHYSSLHSDIWSLGVILVNMVSGRSPWGPATPSDQNFRKYINNPNFLLEVLPISKSFNEILKRIFHLRESARISLPRLREEIINLDTFYPSEVNASKNAREPARKYTTYPPHQAMAGYPCVKVSYWSSDSSADNGAPRPQWDYRSSAPAAQQPGDIAGVERTSSHLRTYDGGRFLSLAPL…	na			0	Full	SAmixcomp19920_c0_seq17	2696	Fungi (EM)	kinase-like protein/serine/threonine protein kinase	kinase/serine/threonine protein kinase	8.56812	6.74302	21.2159	0	1.60125	4.61152
MTVLNPYHGGAYQQTTSGLSLTDQDCYELDKGCYSIYGFEYKPGFDAGYITWISSGEAVWTIYSGGLGPDTETEIGSRIIPQEPMYIIANLGFSLNFGGIDFENLQFPATMLIDYIRVYQPSNAHNIGCDPLEFPTATYIETYKEAYTNFNLTGWSFPNYNQTVPKNRLNGGC	na			0	Full	SAmixcomp19932_c0_seq16	1475	Fungi (EM)	glycoside hydrolase family 16 protein/beta-glucan synthesis-associated protein	glycoside hydrolase	0	2.24767	1.86931	8.08263	24.8037	4.61152
MMTVGTNDKTALNYNIHSVKLLPSHDYAVTDIKETNVDRCVALLDSRICGSECECSGSGSCPRVLNIRWDDICATFEGLYISWNPNLFGSSVTFHGSWQLENADDSPRAATHHLRLNYQKTNDLPNTNTTETDNKITNTNGKETEIWILLTRHLHDTRRTNEYIAINVQEDDIILGDPEHVALKVRFLPFVSYLRRPLSSHPQY	na			0	Full	SAmixcomp19979_c0_seq29	1548	Fungi (EM)	cysteine proteinase	(acid) proteinase/peptidase	0	0	5.60793	8.08263	9.6075	27.6859
MSLLQLMSVEKDINSVDEKEPKAGDLHKVAARTYDAGHRAAAHDLTKKESLSAYFTILAAGFGLISDGYQNNLMTMSNVRRHQAVIGKFGS	na			0	Full	SAmixcomp19988_c0_seq14	940	Fungi (EM)	MFS general substrate transporter	MFS	8.56812	4.49534	23.7386	0	0	0
MPDSINSRSSPRSFPWRRTSHSLTAYSKRLRSLSESKRKEQRERKHSDIVSETELLRVWQAQKAAKAPATVLVDDTDIGPGSTSVTSSISASIWKIKCQAGDVIQSADDILIILEAMKTEINILAGEENVGKVVKSLGKGIREGASVQAGDILAWFE	na			0	Full	SAmixcomp20003_c0_seq42	926	Fungi (EM)	urea amidolyase/AHS2-domain-containing protein/acetyl-/propionyl-coenzyme A carboxylase alpha chain	urea amidolyase	5.71208	8.99069	27.4772	4.04132	0	0
MALLQFCEFGLKIEKFSDSDSLAFSAHRCATKRALSPALDSSQTYSLSRHTICSHIGAVPPYVELCIIFDAGGASTSTGKSANITVYAHIKLMISLALGSLPLDSFIVVQARLIASYTMWDTRNVVTLIIWHAHPAVDLGVSGAWG	na			0	Full	SAmixcomp20039_c0_seq37	2063	Fungi (EM)	unknown	unknown	21.4242	15.7337	11.2159	0	8.00625	1.53717
MSSSTPYLDALSKHFPAECSSIIDSLSSEHARSTVDTLLGFAFGGDCPTDMSALGQLGWARDQPAAMRVIQDLAVQKGTKRGRAASTDEEGAGSNSKRPKTMDVLEDDRPIFTLPSISTTSPVRKKVDITIHEKTIRFINSSSRAVEASIAISNISRTFLVPTRGKAKQHWTVVMLSSDVPGKGRATTSNPHQIIFGLDAISASKFDTTSYSGSSTPSTSTVAKGEETLPVLHEFLTHLPISLLEASATVFRSACATPKSGHCAAGIDAYFAAKPGTLWFFDSGILWGESKPCEFWAVGDLVPKDGIRLISATGRTCSVILGRKISPSTEEHNDKENGEGDIVETEFSMVDGREQDPINAWARQRKHLFGKGSAPPPPKATSGKKATTEEGPSIGGNTA…	na			0	Full	SAmixcomp20221_c0_seq136	4240	Fungi (EM)	Histone chaperone Rttp106-like/putative negative regulator of dna/WD40 repeat-containing protein/serine/threonine protein kinase with WD40 repeats/ transposition/meiotically up-regulated gene 183 proteinprotein/	histon chaperone	0	2.24767	1.86931	6.06197	8.00625	26.4186
MSSSTPYLDALSKHFPAECSSIIDSLSSEHARSTVDTLLGFAFGGDCPTDMSALGQLGWARDQPAAMRVIQDLAVQKGTKRGRAASTDEEGAGSNSKRPKTMDVLEDDRPIFTLPSISTTSPVRKKVDITIHEKTIRFINSSSRAVEASIAISNISRTFLVPTRGKAKQHWTVVMLSSDVPGKGRATTSNPHQIIFGLDAISASKFDTTSYSGSSTPSTSTVAKGEETLPVLHEFLTHLPISLLEASATVFRSACATPKSGHCAAGIDAYFAAKPGTLWFFDSGILWGESKPCEFWAVGDLVPKDGIRLISATGRTCSVILGRKISPSTEEHNDKENGEGDIVETEFSMVDGREQDPINAWARQRKHLFGKGSAPPPPKATSGKKATTEEGPSIGGNTA…	na			0	Full	SAmixcomp20221_c0_seq83	3723	Fungi (EM)	Histone chaperone Rttp106-like/putative negative regulator of dna/WD40 repeat-containing protein/serine/threonine protein kinase with WD40 repeats/ transposition/meiotically up-regulated gene 183 proteinprotein/	histon chaperone	0	0	3.73862	26.1016	9.6075	6.14869
MLLEFQMANLLCSNPSFDVSTLSRLTSLTSEPLRLDPANHCVPVLDILHVPDEERDIMVMPLLRCYSDPWFKTFGEAVEYFRQLFDVLDLALKYLATDLSTQGLYFMHKNRVAHRCVCLSVSPGVYCFSAQLDARSDYIMMDPKPLFIDSFHPFRPHRTRDLKCTSRHYSRTQRPTKYFLIDFGLSRRYGPSVTNPVEQVIFGGDTTVPEFKSSEPQDPFPNYIGHAIQVTFLDGYNGFDFVKPLILEMVQENPSLRPTMEQIVGRFDIICQGLST	na			0	Full	SAmixcomp20236_c0_seq43	1219	Fungi (EM)	kinase-like protein	kinase (other)	17.1362	22.4767	13.0852	2.02066	4.80375	4.61152
MLLEFQMANLLCSNPSFDVSTLSRLTSLTSEPLRLDPANHCVPVLDILHVPDEERDIMVMPLLRCYSDPWFKTFGEAVEYFRQLFDVLDLALKYLATDLSTQGLYFMHKNRVAHRCVCLSVSPGVYCFSAQLDARSDYIMMDPKPLFIDSFHPFRPHRTRDLKCTSRHYSRTQRPTKYFLIDFGLSRRYGPSVTNPVEQVIFGGDTTVPEFKSSEPQDPFPNYIGHAIQVTFLDGYNGFDFVKPLILEMVQENPSLRPTMEQIVGRFDIICQGLST	na			0	Full	SAmixcomp20236_c0_seq49	1040	Fungi (EM)	kinase-like protein	kinase (other)	11.4242	22.2477	5.60793	0	0	1.53717
MSIRATTSLGGTASNITVGKVAHGLMMMTWTPEPVPDEQCFEAIKAGVDALPPGTKMFLNGGEFYGHNLATTNLEMIARFFEKYPDYVDKTFLSIKGGLKPGAVPLPDGS	na			0	Full	SAmixcomp20284_c0_seq25	1318	Fungi (EM)	aldo/keto reductase	aldo/keto reductase	0	2.24767	1.86931	16.1653	24.8037	4.61152
MPFEPAIHDHQICICNRSIIKSAADTAKHLGQLVFQVAYFLGSHKDHFSFLWFILDPGYILYQKMSIRATTSLGGTASNITVGKVAHGLMMMTWTPEPVPDEQCFEAIKAGVDALPPGTKMFLNGGEFYGHNLATTNLEMIARFFEKYPDYVDKTFLSIKGGLKPGAVPLPDGS	na			0	Full	SAmixcomp20284_c0_seq42	2323	Fungi (EM)	aldo/keto reductase	aldo/keto reductase	0	8.99069	9.34655	64.6611	24.0187	18.4461
MRLLYPSTINCHGTRHTHLDLRLQPCLQITVMFLREPYKGSTRKLVLAFDVGTTFSGVSYCMLDPGEVPVIRGVARYPAQEHVGGDSKIPSILYYDLHGDVRAVGAEALQEHIIEQAEDEGWMKLAWWKLHLRAKHLPSSHIRDDDIKPLPHGKSAVEVLADFMRYLFQCARTYIQESHPHFWRSVENSIEFVLTHPNGWEGQQQQQIRRAVELAGLISSKEEQSHVHLLNEGEASLHFCVTSVIASNILSTTPIDVSDYSDEEDDQSDSQGVIVVDAGGGTIDLSAYSMKLSPTSFEEIAPAECCLQGSVFVTSRARTLLQRKLSGSEHYSNPKIIEQMADIFDKSTKLRFHKPDEPSYIRFGTIRDKDPKYDIRSGQLKLAGQDVADLFEPSIEAII…	na			0	Full	SAmixcomp20301_c2_seq42	1789	Fungi (EM)	unknown	unknown	2.85604	2.24767	3.73862	10.1033	11.2087	29.223
MFLREPYKGPTRKLVLAFDVGTTFSGVSYCMLDPGEVPVIRGVARYPAQEHVGGDSKIPSILYYDLHGDVRAVGAEALQEHIIEQAEDEGWMKLAWWKLHLRAKHLPSSHIRDDDIKPLPHGKSAVEVLADFMRYLFQCARTYIQESHPHFWRSVENSIEFVLTHPNGWEGQQQQQIRRAVELAGLISSKEEQSHVHLLNEGEASLHFCVTSVIASNILSTTPIDVSDYSDEEDDQSDSQGVIVVDAGGGTIDLSAYSMKLSPTSFEEIAPAECCLQGSVFVTSRARTLLQSP	na			0	Full	SAmixcomp20301_c2_seq73	1695	Fungi (EM)	unknown	unknown	8.56812	24.4953	14.9545	2.02066	0	1.53717
SADGKLLSTGCKDENAYVWDVQAVLKTASLEDPLSTPDSAPKVETKLKLYTSFGGSSIEHICLSESSQDIEDRSFLEADATRDFDHLGGTEDLPPGFFDDTQPDVHSSATPDTYPNFSALLGRISSLLRHSRPNEATETQQTQVPLEPRLHAFLNCLFSLHRSPRNTDETIELAQPPMLSRLHPQVLLSHLSSLLPHPRLYTDEAIEPKRTRTPSVSRPGALISRPSSFPHPPPRADAAVELQHFPGPTTSSHCSPNVVDVAAMRDREVIFVARRPETACEKARRIKNPKPWVRVVLFLCCASPGTDDSPGTNETHRRT	na			0	Partial (no N-end)	SAmixcomp20316_c0_seq63	2053	Fungi (EM)	unknown	unknown	0	0	1.86931	24.0413	4.80375	12.2974
SADGKLLSTGCKDENAYVWDVQAVLKTASLEDPLSTPDSAPKVETKLKLYTSFGGSSIEHICLSESSQDIEDRSFLEADATRDFDHLGGTEDLPPGFFDDTQPDVHSSATPDTYPNFSALLGRISSLLRHSRPNEATETQQTQVPLEPRLHAFLNCLFSLHRSPRNTDETIELAQPPMLSRLHPQVLLSHLSSLLPHPRLYTDEAIEPKRTRTPSVSRPGALISRPSSFPHPPPRADAAVELQHFPGPTTSSHCSPNVVDVAAMRDREVHLSWVCPDYWIR	na			0	Partial (no N-end)	SAmixcomp20316_c0_seq64	2303	Fungi (EM)	unknown	unknown	2.85604	2.24767	0	10.1033	28.0062	6.14869
FSSLLRSSKFDTNYFRASINRTFIKKTKQDDPKWFMIDATFLSRAEHFVPLSLLRHIAESAESDPPDEFAYIGTDGMKAVKAMPLVTRGRLSVQRVSQECWRVIQMMSEKGGWEAMSFGKKKTSTSKHPRQAATKNSRAKTNPTNDNGGSEVKEKVDASEEPDVKPKKGKKRKVSDVDAGTQEVPHRRSVRTRKED	na			0	Partial (no N-end)	SAmixcomp20364_c0_seq23	3062	Fungi (EM)	DUF55-domain-containing protein	DUF	0	2.24767	0	8.08263	6.405	23.0743
MIDATFLSRAEHFVPLSLLRHIAESAESDPPDEFAYIGTDGMKAVKAMPLVTRGRLSVQRVSQECWRVIQMMSEKGGWEAMSFGKKKTSTSKHPRQAATKNSRAKTNPTNDNGGSEVKEKVDASEEPDVKPKKGKKRKVSDVDAGTQEVPHRRSVRTRKED	na			0	Full	SAmixcomp20364_c0_seq91	3133	Fungi (EM)	DUF55-domain-containing protein	DUF	0	4.49534	0	10.1033	11.2087	26.1487
MIDATFLSRAEHFVPLSLLRHIAESAESDPPDEFAYIGTDGMKAVKAMPLVTRGRLSVQRVSQECWRVIQMMSEKGGWEAMSFGKKKTSTSKHPRQAATKNSRAKTNPTNDNGGSEVKEKVDASEEPDVKPKKGKKRKVSDVDAGTQEVPHRRSVRTRKED	na			0	Full	SAmixcomp20364_c0_seq94	3105	Fungi (EM)	DUF55-domain-containing protein	DUF	0	0	1.86931	8.08263	6.405	23.0743
YNLRPQDATFYKELTGIEDDAALKQHILDIQAKAYKVAPYGCIYLFTFTRCKLSGLPGYQQVVRIGREWKNPIFLDVGCCFGSDIREVMLDGFPADRVIGTDLRQGEHSI	na			0	Partial (no N-end)	SAmixcomp20456_c0_seq18	364	Fungi (EM)	unknown	unknown	2.85604	2.24767	0	169.735	9.6075	9.22304
MTNANSDTNTKAHENSGFSALEDLELPSWMSKTDLGAPLEALGALYAKKGRIEYAMPLYLQAISLLLPPKLNNVSIEDRCRAAQLMNNLSELIMRRPPTPEVRAQAEAWARQALGIIERAQVQPRSSQWFGWGQPADDGREVCEQALGVVLFNLGSLREMSSDLDGAKKLFEKSAEQCSKVGIREGVVEAQEALRRVEKMKKVG	na			0	Full	SAmixcomp20456_c0_seq72	3709	Fungi (EM)	unknown	unknown	2.85604	0	0	10.1033	24.8037	7.68586
MYASCGLFASKSHVANIRASELGNMNVGGLLLRPLAVPSVLPFLPVGAPDANEFLIPVP	na			0	Full	SAmixcomp20514_c0_seq115	1413	Fungi (EM)	unknown	unknown	8.56812	22.2477	1.86931	0	0	1.53717
MMSTKYLKNRRYNQALNNVACWGYWDGTDSYMPGTTRDNAVWIEALEDESGWAWFIPLHDGSTSVGIVMDQESSNRKKKAYRGAPGGSGSNLLAHYKEELLSRAPAVLKLIGKATLRNDGTPEAVKSASDFSYSASSYAGDHFRLAGDSGAFIDPFFSSGIHLAFTGGLSAALTIAASIRGLCSEGNAQRWHTSKIAVSYTRFLLVVLGTYKQIRNQAMPVMSDVDEDNFDRAFDLIRPVIQGTADVGKTLTEDELQKTMDFCRHIFAPTDPEMHSAVKSRLDSTLTSPDAPIMIEGDIDRLLGDTDEEAKIVLSEINARKPIHTMYNPTEYFAEEAHFGFKAVLEQGKLGLVTA	na			0	Full	SAmixcomp20584_c0_seq125	1794	Fungi (EM)	halogenase/FAD/NADP-binding domain-containing protein	FAD/NAD(P)-binding protein	2.85604	2.24767	1.86931	165.694	11.2087	9.22304
MMSTKYLKNRRYNQALNNVACWGYWDGTDSYMPGTTRDNAVWIEALEDESGWAWFIPLHDGSTSVGIVMDQESSNRKKKAYRGAPGGSGSNLLAHYKEELLSRAPAVLKLIGKATLRNDGTPEAVKSASDFSYSASSYAGDHFRLAGDSGAFIDPFFSSGIHLAFTGGLSAALTIAASIRGLCSEGNAQRWHTSKIAVSYTRFLLVVLGTYKQIRNQAMPVMSDVDEDNFDRAFDLIRPGENQYIFYHWKF	na			0	Full	SAmixcomp20584_c0_seq135	1448	Fungi (EM)	halogenase/FAD/NADP-binding domain-containing protein	FAD/NAD(P)-binding protein	0	4.49534	0	12.1239	24.8037	7.68586
MMSTKYLKNRRYNQALNNVACWGYWDGTDSYMPGTTRDNAVWIEALEDESGWAWFIPLHDGSTSVGIVMDQESSNRKKKAYRGAPGGSGSNLLAHYKEELLSRAPAVLKLIGKATLRNDGTPEAVKSASDFSYSASSYAGDHFRLAGDSGAFIDPFFSSGIHLAFTGGLSAALTIAASIRGLCSEGNAQRWHTSKIAVSYTRFLLVVLGTYKQIRNQAMPVMSDVDEDNFDRAFDLIRPVIQGTADVGKTLTEDELQKTMDFCRHLFAPTDPEMHSAVKAR	na			0	Full	SAmixcomp20584_c0_seq34	1463	Fungi (EM)	halogenase/FAD/NADP-binding domain-containing protein	FAD/NAD(P)-binding protein	2.85604	4.49534	3.73862	24.2479	12.81	16.9089
MFAARLRRLGIRALIIDKNARVGDCWRQRYPNLTLHTPAYQSSILYSPYPTNFPKYIPKGKLANFLESYAVHQELCIWLSSTMTSAPIYDSLTARWTVEVQHGDQKVILNPKHLVLATGSGSPRIPTWNGMDGFQGALYHSDFHKDAEQFRGRRVIVVGAGNASGDICQDFVAHGAAEVTLVQRSATCVVSSAAMEKTRFRQLYPINTPIEELDFRSNSMPLAFALQLTKSGGIQHMKTLDKELHDGLRKAGFNLTWELSPGSGEVGLEEFLFSRLGSGTMLDIGCGKLIIEGRVKVKQGQEISHFDKDGITFKDGSKLLADVIVLATGNEPIMKTTRALLGNEVTDRLLPPEVWGLDSEGELNQVYRPSGHPGLWFAVGPFGAARFFSKHLGLQILAR…	na			0	Full	SAmixcomp20609_c0_seq155	2692	Fungi (EM)	FAD/NAD(P)-binding domain-containing protein/dimethylaniline monooxygenase	FAD/NAD(P)-binding protein	17.1362	17.9814	20.5624	4.04132	3.2025	9.22304
MLPASLPPLSKGGHATHCKRCLSGLPSSQVDIDPAKLALSFYCLGSLDVSGELEKKTRNWEREQWREWIWSQQTHGHYGSGFRASSYMTTKHSTEEHSGHDNPQIIMTYTALLSLSILRDDFSRLDRKGLLKFLRSCQNTDGSFSSEPLGGDSDLRTTFCAFAISTMLDDWSGMDVASALQFICSCRTYEGGYGQSPFGEALGGTTYCALAALRLVTKQLDPLSLQDRQKTVRWLVQNQASNGGFSGRTNKDADACYCFWCGASLHVLDAGDLIDKAAMSSFIASCQFKYGGIAKIPGEHPDPYHTYLSLAAVALLPPDSSEGTSWALCSLDPLLNATDQTSSWARAHIPAPKVDDNAGI	na			0	Full	SAmixcomp20675_c1_seq86	4867	Fungi (EM)	terpenoid cyclases/Protein prenyltransferase	geranylgeranyl transferase type-1 subunit beta/terpene synthase	8.56812	11.2384	29.3466	6.06197	1.60125	0
MSIAKGVALITGSAQGIGRSIALRLARDGFDIALNDLPNKDTKLELVATEIESLGRQVCIVPADVSVNKQVKEMVDDAVTKLGGLDVMVANAGIVTLASLVSSTVESWDHTLSVNARGAYLCYKYAAMRMIEQGRGGRIIGASSLAGKMGFPHNSSYTASKFAIRGLTQAAGIC	na			0	Full	SAmixcomp20729_c0_seq101	2001	Fungi (EM)	NAD(P)-binding protein/acetoin reductase/short chain oxidoreductase	NAD(P)-binding protein	14.2802	26.743	7.47724	2.02066	1.60125	1.53717
MVDDAVTKLGGLDVMVANAGIVTLASLVSSTVESWDHTLSVNARGAYLCYKYAAMRMIEQGRGGRIIGASSLAGKMGFPHNSSYTASKFAIRGLTQAAAIELGQYGITVNAYAPGAIQTPIGKVEPISGFPANS	na			0	Full	SAmixcomp20729_c0_seq48	2027	Fungi (EM)	NAD(P)-binding protein/acetoin reductase/short chain oxidoreductase	acetoin reductase family protein/NAD(P)-binding protein	8.56812	6.74302	21.2159	0	3.2025	3.07435
MSIAKGVALITGSAQGIGRSIALRLARDGFDIALNDLPNKDTKLELVATEIESLGRQVCIVPADVSVNKQVKEMVDDAVTKLGGLDVMVANAGIVTLASLVSSTVESWDHTLSVNARGAYLCYKYAAMRMIEQGRGGRIIGASSLAGKMGFPHNSSYTASKFAIRGLTQAAAIELGQYGITVNAYAPGAIQTPIGKVEPISGFPANS	na			0	Full	SAmixcomp20729_c0_seq65	1787	Fungi (EM)	NAD(P)-binding protein/acetoin reductase/short chain oxidoreductase	NAD(P)-binding protein	11.4242	21.2384	11.2159	4.04132	3.2025	0
MVDDAVTKLGGLDVMVANAGIVTLASLVSSTVESWDHTLSVNARGAYLCYKYAAMRMIEQGRGGRIIGASSLAGKMGFPHNSSYTASKFAIRGLTQAAAIELGQYGITVNAYAPGAIQTPIGKVEPISGFPANS	na			0	Full	SAmixcomp20729_c0_seq86	1693	Fungi (EM)	NAD(P)-binding protein/acetoin reductase/short chain oxidoreductase	acetoin reductase family protein/NAD(P)-binding protein	28.5681	6.74302	5.60793	0	0	3.07435
LFYRFVEGSQILKLMPQSNVDCGLQLPPLLDCCMIGHLRSGKKYVDAMTGAAMLLKWFHRSN	na			0	Partial (no N- & C- end)	SAmixcomp20751_c2_seq30	567	Fungi (EM)	unknown	unknown	0	0	0	4.04132	9.6075	23.0743
MSQSMRATERLSVTVTTRTIRTRVLGPALVYRYLKRPKFCPQVDVPTSSPVHKLSRHMLPVPWHVIQQHIKYGGRNAEVFDSSASVRVLIFLAFETFRKTYLFRYRHAAPSGPWPWVDFHTDLSSSEPPFRKGEHEWRGYPQELFGNWSPIPVARSEMLTQSARTLRPCVIYGIDVTGDGQFKTREQGLHRVEVSEEKENEFWSKLQEEVRKNVRVRALFVDNLSESVLKMLGTKYNIEAFFFSSSTNWIPSRYREEVRHGVGDRTSDADCLVVQLRLLTCCSGRYHSYSSFYSDEKEELIRHEM	na			0	Full	SAmixcomp20804_c2_seq39	1769	Fungi (EM)	unknown	unknown	8.56812	22.2477	10.8693	0	0	1.53717
MNQDMYNERVRALKGSSLEDRYRLSTSLAPELIKLIGTGKMVQKEAYGGQPGQLDPLVRSASDFSYSASSYGGPGFRLVGDAGAFIDPFFSSGIHLAMTSGLTAAISICAAIRGDCSEAEAAAWHTKRFSLSYTRFQIVVMSAYQQIRSTDLDILNDVDEDNYDRAFAAIRPGIAIIV	na			0	Full	SAmixcomp20815_c1_seq23	2617	Fungi (EM)	FAD/NAD(P)-binding domain-containing protein/O-methyltransferase	FAD/NAD(P)-binding protein	2.85604	2.24767	1.86931	151.549	17.6137	12.2974
MNQDMYNERVRALKGSSLEDRYRLSTSLAPELIKLIGTGKMVQKEAYGGQPGQLDPLVRSASDFSYSASSYGGPGFRLVGDAGAFIDPFFSSGIHLAMTSGLTAAISICAAIRGDCSEAEAAAWHTKRFSLSYTRFQIVVMSAYQQIRSTDLDILNDVDEDNYDRAFAAIRPGIAIIV	na			0	Full	SAmixcomp20815_c1_seq27	2564	Fungi (EM)	FAD/NAD(P)-binding domain-containing protein/O-methyltransferase	FAD/NAD(P)-binding protein	2.85604	0	3.73862	149.529	14.4112	18.4461
MLLDHATSCGAKVFEQTSVKSFGFSATESSRPVTAEWLRAADGETGVISFDYLVDASGRLGLMSTKYLRNRHFNASLKNIALWGYWTGVGTYGVGTLREGAPWFETLRGMHRVQAVNGENALIEPMCTRRIRLGLVHSSARWNNFRRRRYESRHV	na			0	Full	SAmixcomp20815_c1_seq41	2772	Fungi (EM)	FAD binding domain-containing protein /FAD/NAD(P)-binding domain-containing protein	FAD/NAD(P)-binding protein	2.85604	4.49534	1.86931	46.4751	9.6075	9.22304
MLLDHATSCGAKVFEQTSVKSFGFSATESSRPVTAEWLRAADGETGVISFDYLVDASGRLGLMSTKYLRNRHFNASLKNIALWGYWTGVGTYGVGTLREGAPWFETLRGMHRVQAVNGENALIEPMCTRRIRLGLVHSSARWNNFRRRRYESRHV	na			0	Full	SAmixcomp20815_c1_seq43	2685	Fungi (EM)	FAD binding domain-containing protein /FAD/NAD(P)-binding domain-containing protein	FAD/NAD(P)-binding protein	0	4.49534	5.60793	125.281	11.2087	19.9832
MGFKHKPGAAIKFNQFRQEGCE	na			0	Full	SAmixcomp20815_c1_seq45	934	Fungi (EM)	FAD binding domain-containing protein /FAD/NAD(P)-binding domain-containing protein	FAD/NAD(P)-binding protein	0	0	0	16.1653	24.8037	1.53717
LLPDTDFVALGHNNSSWNVVRSVFDKMLLDHATSCGAKVFEQTSVKSFGFSATESSRPVTAEWLRAADGETGVISFDYLVDASGRLGLMSTKYLRNRHFNASLKNIALWGYWTGVGTYGVGTLREGAPWFETLRGMHRVQAVNGENALIEPMCTRRIRLGLVHSSARWNNFRRRRYESRHV	na			0	Partial (no N-end)	SAmixcomp20815_c1_seq5	639	Fungi (EM)	FAD/NAD(P)-binding domain-containing protein/O-methyltransferase	FAD/NAD(P)-binding protein	2.85604	2.24767	0	96.9916	9.6075	16.9089
MNQDMYNERVRALKGSSLEDRYRLSTSLAPELIKLIGTGKMVQKEAYGGQPGQLDPLVRSASDFSYSASSYGGPGFRLVGDAGAFIDPFFSSGIHLAMTSGLTAAISICAAIRGDCSEAEAAAWHTKRFSLSYTRFQIVVMSAYQQIRSTDLDILNDVDEDNYDRAFA	na			0	Partial (no C-end)	SAmixcomp20815_c1_seq54	2069	Fungi (EM)	FAD binding domain-containing protein /FAD/NAD(P)-binding domain-containing protein	FAD/NAD(P)-binding protein	2.85604	0	0	56.5784	12.81	4.61152
MSLFKQGQLANIARSEELLSEARGISFVVPSTETEKESVKIYAGIFNLVESEVSVSDNFFEIGGTSLDAGVGDPGSRSRVAAESSQKLLNPDMTMYGHVYGIGTVGYKYRLLVQVCLVILGNAKFNQY	na			0	Full	SAmixcomp20818_c0_seq7	1955	Fungi (Suillus)	atromentin synthetase	atromentin synthetase	0	0	1.86931	8.08263	24.8037	4.61152
MDGTEPQHCHLFCGGLEPVEVLDTPMLDAKSHLYDRAIRDLVGVRRFYQVTLMVEWQGPSCHVILQCIKVECKVIRNWPVFRFFVRLWSIFYCFSVRRVRNDILLLFFSVEAFYKKGGRERTRVVNTFFTN	na			0	Full	SAmixcomp20824_c0_seq104	3429	Fungi (EM)	unknown	unknown	0	0	3.73862	4.04132	22.81	10.7602
MDGTEPQHCHLFCGGLEPVEVLDTPMLDAKSHLYDRAIRDLVGVRRFYQVTLMVEWQGPSCHVILQCIKVECKVIRNWPVFRFFVRLWSIFYCFSVRRVRNDILLLFFSVEAFYKKGGRERTRVVNTFFTN	na			0	Full	SAmixcomp20824_c0_seq3	3514	Fungi (EM)	unknown/FMN-dependent alpha-hydroxy acid dehydrogenase	unknown	0	0	1.86931	6.06197	12.81	23.0743
ASNFLQSPADPSAVPFPRPPATSGVHPQVGFCGLGAMGYFMARNLANSFKPQLPPLLVYNRTAEKSQKLLAEVGASAVKVAESVHQLATECDIIFTNLG	na			0	Partial (no N- & C- end)	SAmixcomp513276_c0_seq1	301	Fungi (EM)	NAD(P)-binding protein/6-phosphogluconate dehydrogenase NAD binding domain-containing protein	NAD(P)-binding protein	0	0	3.73862	4.04132	24.8037	15.3717
RSSDLFFIAAAKQADDRAKGRIPDLESYITLRRDTSACKPCFALIEYAALIDLPDKVMSHPAIMAMEEATNDLVTWSNDIFSYNVEQSRHDTHNMIAVLMREQGLNVQGAVDYVGRLCRSSIQRFKDNRDILPSWGE	na			0	Partial (no N- & C- end)	SAmixcomp598165_c0_seq1	412	Fungi (EM)	terpene synthase	terpene synthase	0	0	0	1024.47	19.215	6.14869
IPELETHLQTVEGVTHSFLAAAPYRAPGQETEGFIIFYSPTFDLDGADASAKLFATHRVLRDICVKMITLPPQFVVPIPVNQM	na			0	Partial (no N-end)	SAmixcomp9409_c0_seq1	254	Fungi (Suillus)	atromentin synthetase	atromentin synthetase	5.71208	0	1.86931	260.665	56.0437	9.22304
MKNQVSSLRRKGLPAVSWTSDTPKGERDQIIEDLESGKPQTRLLYTTPEKLCTREMTRLLEIVYAEGELNRLVVDEAHCISEWGHDFREEYRKLGSFRERFHGVPIMALTATATPSVQTDIIRNLRMSEERLFIASHPFNRANLFYDIKYTAALDSLSRMSAVYDFVMSLHRRRARPSSGIIYCRTRAACDELSAFLRGKGISARPYHRGIGSHMLDKTLNEWEAGGNGDSGVDVVCATVAFGMGIDKSDVRYIIHYDLPTSFEGYYQETGRAGRDGCPSKCVLYYSREDAFRLRKLVSDRHAKRQHVASTMHGPQPSQRSIDSFSALINYAENATMCRHVSICKYFGEKINTSDKEVVKSYCDNMCDRTALPHYRTRVPSTRMHSKTTPRVHVQRLKS…	na			0		SAmixcomp19390_c1_seq17	2115	Fungi (EM)	ATP-dependent DNA helicase/P-loop containing nucleoside triphosphate hydrolase	P-loop	0	0	1.86931	20.0207	8.00625	3.07435
ELTNVLEPFQFVLDQCPVNHPHRATALTDLAWVAFKGTFARISKTSPLLYLYSATPLHYARSATLIRSIISPKHLGPLTAASIGETAQLYYELLPLCPEGTYLRSIAIGNNCVSYVIRQRNNLPIDVPDKGIHLRGIVLKLCQLGH	na			0	Partial (no N- & C- end)	SAmixcomp19787_c1_seq1	2366	Fungi (EM)	TPR-like protein	TPR (tetratricopeptide repeat)-like protein	8.56812	21.2384	7.47724	2.02066	0	4.61152
AWNYAKEDIMVLTDEPYNLKYMPTKRNILSALRWLVKDAQPGDCLFFHYSGHGGRIVDLDGRRVDGHRVDGFEKAIHPVDWEHAGEIVTEDLYNTMVKPLPTGCRLIALFDVSFTCKCSSWTDDIMNTSHVIPEPSLTCDTSSVPRYESMHSRLSNHLLSIKSVVT	na			0	Full	SAmixcomp20132_c0_seq140	729	Fungi (EM)	peptidase C14	(acid) proteinase/peptidase	0	0	1.86931	4.04132	6.405	22.2974
MYCSPHRRNKKQPKEYATLAGEIVACCPELRYLAGECGSLYFTSNMSLPEYPYLRELKVSGQNLHTLAPLLSRLCNLDSFEMLQSRNGDNLLEHFSPPRFKLSTLSISQTELSPGLCKWFESSSQSIECLVVQETGASLGHLAKIIGGFVKTVHVKTVVGSIIYGDSETIPALYGFAGVRRLRVDGSRIDEERLLNLRLSLEAFTFTEDISSMRTVLALLRTNWQPSLQSLDVYRMSCTTYALLAVSS	na			0		SAmixcomp20186_c0_seq28	2353	Fungi (EM)	unknown	unknown	8.56812	4.49534	23.7386	0	1.60125	1.53717
MILPFLSHCKSWVEKVGRKLLWWRSHPSVATTGGSEIDPDNQQVHDHDTLRQCTSSRDFYCSLSDLTGFVSKESSHPMAHGSFGDVWKCTYIASNRQGIEVAVKSIRIDVAGDDSRARLTQRLLDDFHARKQLHHENLLSLLGFSHDFGLLPAMVFHWMHNGSLTTYLEHHFTELTIEQKLRILRQVAAAISYLHSKGVVHGDLTANNILIDSDHNAHVADHGILTMCSELSGTSYIRSNVRWAAPELFEVPENEELSTPPQPASDIYSFGCIMFQVVTGRPPYADVRSDHQVTVLILKGKKPTRPSSPHDVDSFWGSIEKCWSDAGRRPSAVDILSVLGSGHVTALVKS	na			0	Full	SAmixcomp20447_c0_seq35	2378	Fungi (EM)	TKL/TKL-ccin protein kinase/kinase-like protein	kinase/TKL/TKL-ccin protein kinase	0	4.49534	1.86931	14.1446	8.00625	27.6859
MAHGSFGDVWKCTYIASNRQGIEVAVKSIRIDVAGDDSRARLTQRLLDDFHARKQLHHENLLSLLGFSHDFGLLPAMVFHWMHNGSLTTYLEHHFTELTIEQKLRILRQVAAAISYLHSKGVVHGDLTANNILIDSDHNAHVADHGILTMCSELSGTSYIRSNVRWAAPELFEVPENEELSTPPQPASDIYSFGCIMFQVVTGRPPYADVRSDHQVTVLILKGKKPTRPSSPHDVDSFWGSIEKCWSDAGRRPSAVDILSVLGSGHVTALVKS	na			0	Full	SAmixcomp20447_c0_seq45	2225	Fungi (EM)	TKL/TKL-ccin protein kinase/kinase-like protein	kinase/TKL/TKL-ccin protein kinase	0	0	5.60793	14.1446	21.2087	7.68586
IFQWYSTRKGMFGSLGNLGEHVTAQLRRAHTIKNRLSMGGPLIASILREPMRELPQVLNADLKVEEAG	na			0	Partial (no N-end)	SAmixcomp20544_c0_seq36	519	Fungi (EM)	P-loop containing nucleoside triphosphate hydrolase protein/HlyB/MsbA family ABC transporter	P-loop containing nucleoside triphosphate hydrolase/GTP binding	18.5681	24.4953	3.73862	2.02066	1.60125	0
MLRSTVVLFYKTQVRGWSGSNQFPLPILSLCPVCPLLSRSFLYIESTSTFFDPAHSQQQINLCQWSLRKESDVARTSDDRPSISRTTLVYTPEDDQCGRHPGIHEKANSQRVSLIRIATPQISMCGSCVMDPSSVTRQASFPTASGGLGDVYKCILNRGACPEEVAVKSPRFPSLTEDEVAKINYNIDREIKIWTVLEHRYVLRLQGTVTGFGPFRALVSPWMPNGTLNSYLNHHRGTQISSR	na			0	Full	SAmixcomp20660_c0_seq103	4089	Fungi (EM)	kinase-like protein/TKL/TKL-ccin protein kinase	kinase/TKL/TKL-ccin protein kinase	0	0	1.86931	8.08263	4.80375	23.0743
	na			0		SAmixcomp13560_c0_seq1	238	Fungi	DEAD/DEAH box helicase		0	0	0	8.08263	4.80375	21.5372
DIWKCSMIINRATPTEVAVKNIRITDTRDEEAIQKAKRRLRREVAVWIKLSHVHVLTLHGTVSGFGQLPALVSKWMHNGALDGYLERTSLTMEQKLKLLKQVV	na			0	Partial (no N- & C- end)	SAmixcomp14610_c0_seq1	311	Fungi (EM)	TKL/TKL-ccin protein kinase/kinase-like protein/Serine/threonine-protein kinase dst1	kinase/TKL/TKL-ccin protein kinase	2.85604	4.49534	11.2159	28.2892	20.8162	21.5204
	na			0		SAmixcomp15009_c1_seq1	285	Fungi (EM)	calcium proton exchanger/Vacuolar calcium ion transporter/probable VCX1-Vacuolar Ca++/H+ exchanger		0	0	5.60793	12.1239	9.6075	26.1487
MLPYSREPRQNPKLRVNGGNASSSKFTEPSKPKQNDTGIEQAIRSVPLPKYRIVFVSPLVGARSKIAKAFCPTQADRHPNDNRKFPRIRECIVDGEPITIELFDTLGPGDADHYFEKDLMNAYIEQGDGFLFIYSAENRKSLELAKENYGWVVRRKQHERDNATNPIPGMLVAVRVEDEYKATWMEVTWEEGNKLAEEMNLAFIQVSLKNGRNVEEAFIHIARLIKKYQERVSQKIAAHDISDHA	na			0	Full	SAmixcomp15644_c0_seq5	1290	Fungi (EM)	GTP-binding protein/ras-like GTPase Ras2	GTPase ras	11.4242	17.9814	24.9545	4.04132	1.60125	3.07435
QIGEEWRDEGDGAVAVATTMALSPRGNIVASGSDDGTMKLWETGKVITKWKGHAGWVQSVCWSPDGKRVVSGSRRDGMSRAGNSPWVQR	na			0	Partial (no N-end)	SAmixcomp15748_c0_seq4	749	Fungi (EM)	serine/threonine protein kinase with WD-40 repeats/WD40 repeat-containing protein	WD40 repreat/Kianse	0	4.49534	1.86931	8.08263	6.405	20.7602
	na			0		SAmixcomp15829_c0_seq7	894	Fungi (EM)	DEAD-domain-containing protein/ATP-dependent RNA helicase FAL1		5.71208	24.4953	11.2159	0	3.2025	0
	na			0		SAmixcomp15937_c0_seq1	461	Fungi	putative stress response rci protein		0	0	0	26.062	6.405	9.22304
	na			0		SAmixcomp16141_c0_seq6	872	Fungi (EM)	ARM repeat-containing protein/puf family RNA-binding protein		2.85604	2.24767	1.86931	28.0826	16.0125	7.68586
	na			0	No good protein seq	SAmixcomp16144_c0_seq7	1764	Fungi (EM)	NAD(P)-binding protein/iacetyl reductase	NAD(P)-binding protein	17.1362	20.2291	16.8238	6.06197	4.80375	3.07435
	na			0		SAmixcomp16258_c0_seq1	1576	fungi	aromatic-L-amino-acid decarboxylase/Tyrosine decarboxylase 1/Histidine decarboxylase		4124.12	5376.43	2252.52	392.008	733.372	886.949
	na			0		SAmixcomp16258_c1_seq5	1085	Fungi (EM)	aromatic-L-amino-acid decarboxylase		91.3933	101.145	48.6021	12.1239	8.00625	24.5948
	na			0		SAmixcomp16258_c1_seq7	1025	Fungi (EM)	aromatic-L-amino-acid decarboxylase		54.2648	62.9348	28.0397	10.1033	6.405	7.68586
	na			0		SAmixcomp16258_c1_seq8	1083	Fungi (EM)	aromatic-L-amino-acid decarboxylase		42.8406	60.6872	39.2555	4.04132	12.81	18.4461
MSSLPAKIKKMSAVTPCKMMGGHTNLVHGVAHLPDGRRIVTYSLDGSLQLWDLESG	na			0	Partical (no C-end)	SAmixcomp16517_c0_seq6	640	Fungi (EM)	WD-40 repeat-containing protein	WD40 repeat	0	0	0	8.08263	21.6012	4.61152
	na			0	No good protein seq	SAmixcomp16707_c0_seq2	799	Fungi (EM)	cytochrome P450	cytochrome P450	0	0	0	8.08263	21.6012	11.5372
	na			0		SAmixcomp16886_c0_seq8	2397	Fungi (EM)	SPX-domain-containing protein/probable VTC4-Vacuolar Transporter Chaperone		2.85604	8.99069	3.73862	26.1653	17.6137	16.9089
	na			0		SAmixcomp16977_c0_seq4	1225	Fungi (EM)	related to pyrimidine 5-nucleotidase		2.85604	2.24767	1.86931	14.1446	20.8162	15.3717
	na			0	No good protein seq	SAmixcomp17174_c0_seq35	1336	Fungi (EM)	glycoside hydrolase	glycoside hydrolase	8.56812	6.74302	29.3466	2.02066	1.60125	0
MASGSDVKVEFDPKNMLFRRLGPSGLRVPVFSLGGWLTLGGTVIGDPVKDIMKIAFDNGINMFDTAEAYAKGKSEVEM	na			0	Full	SAmixcomp17287_c0_seq24	1563	Fungi (EM)	voltage-gated potassium channel beta-2 subunit/Aldo/keto reductase	aldo/keto reductase	5.71208	8.99069	24.9545	0	1.60125	0
	na			0		SAmixcomp17326_c0_seq33	1072	Fungi (EM)	Thioesterase/thiol ester dehydrase-isomerase		5.71208	11.2384	25.6079	0	3.2025	1.53717
	na			0	No good protein seq	SAmixcomp17327_c0_seq3	298	Fungi (EM)	zinc finger protein 169/Krueppel-like factor 13/specific RNA polymerase II transcription factor	Zinc finger	21.4242	6.74302	11.2159	0	0	1.53717
	na			0	No good protein seq	SAmixcomp17704_c0_seq20	1995	Fungi (EM)	acid protease	(acid) proteinase/peptidase	8.56812	2.24767	21.8693	0	0	0
	na			0	No good protein seq	SAmixcomp17743_c0_seq57	1494	Fungi (EM)	DAK1/DegV-like protein/dihydroxyacetone kinase	kinase (other)/dihydroxyacetone kinase	8.56812	2.24767	21.8693	0	1.60125	0
	na			0		SAmixcomp17859_c0_seq52	1202	Fungi (EM)	Metallo-dependent phosphatase/Ser/Thr protein phosphatase		25.7121	8.99069	11.2159	0	4.80375	0
MYFSTF-DGRDCSNHAILAT-TVLCT-RCAIACSWDDSLRLQDLESGAQFNDDWRDATNEAGASTIAFSPKGSAVASGSSSRRLWDVKSAKVIAK-KGHTCIVWSVWWSPNGERVVTGSIHRRDSRPVLVRVGGDPSHDEGL	na			0	inperfect seq	SAmixcomp18420_c0_seq11	3400	Fungi (EM)	WD40 repeat-like protein	WD40 repeat	0	0	1.86931	24.0413	9.6075	4.61152
	na			0	No good protein seq	SAmixcomp18420_c0_seq58	3561	Fungi (EM)	serine/threonine protein kinase with WD40 repeats/WD40 repeat-containing protein	WD40 repreat/Kianse	22.856	8.99069	5.60793	0	0	1.53717
WKGRSGPDRNATIQGGYKCTICIWDTKTGKCVVGPQTLLRLGQICTFFDSKSAALLHRFEHDGSVNSTPLSPRHNVLVCVGRNGHAQLWDLESHWPLGQPFHEDHEILHCASFFSG	na			0	Partial (no N- & C- end)	SAmixcomp18464_c0_seq12	1997	Fungi (EM)	WD40 repeat-like protein, partial	WD40 repeat	0	0	0	8.08263	3.2025	21.5372
MSKDPKDPVFLTRWSRVILDESHKIVGLGPWYKACMALQKLQGLCLTGTPFVNKLSDIQPQLRFLEVTDERGPAAESTAFAVRGKRGYFSKVSAHVVADLLTNCARYRRKVDVIQLPNLEIKTVHVWQTQGEKMIHDWARSGIRDFDMAWLRARQACDHPLLLMGVLGQIINEQGLNADVTSDAVDMYGRGLGPDPEVLPLSLQPFARLFGHAYVSSKIRAVMNIITGVPEGQKVLVFCCFRDTMDLLEVQMKKLKIGVDQYHGELSTQQRMAVLDSFANNFRMKVLLMSIDAGGVGLNITVANHVILVNPWWNHCKEMQAISRCHRCGQDKTVFVYKVITQDSVETDVIKCQEEKKDIIEYVLDLIALPPIL	na			0	Full	SAmixcomp18495_c0_seq28	2384	Fungi (EM)	RIS1-similarity to RAD5 protein_helicase/P-loop containing nucleoside triphosphate hydrolase protein/SNF2-related protein	DNA/ATP binding/helicase_RAD	0	0	0	12.1239	23.2025	3.07435
MSKDPKDPVFLTRWSRVILDESHKIVGLGPWYKACMALQKLQGLCLTGTPFVNKLSDIQPQLRFLEVTDERGPAAESTAFAVRGKRGYFSKVSAHVVADLLTNCARYRRKVDVIQLPNLEIKTVHVWQTQGEKMIHDWARSGIRDFDMAWLRARQACDHPLLLMGVLGQIINEQGLNADVTSDAVDMYGRGLGPDPEVLPLSLQPFARLFGHAYVSSKIRAVMNIITGVPEGQKVLVFCCFRDTMDLLEVQMKKLKIGVDQYHGELSTQQRMAVLDSFANNFRMKVLLMSIDAGGVGLNITVANHVILVNPWWNHCKEMQAISRCHRCGQDKTVFVYKVITQDSVETDVIKCQEEKKDIIEYVLDLIALPPIL	na			0	Full	SAmixcomp18495_c0_seq36	2504	Fungi (EM)	RIS1-similarity to RAD5 protein/P-loop containing nucleoside triphosphate hydrolase protein/SNF2-related protein	DNA/ATP binding/helicase_RAD	0	0	1.86931	8.08263	23.2025	4.61152
	na			0		SAmixcomp18696_c0_seq30	2019	Fungi (EM)	SGNH hydrolase		22.856	8.99069	10.8693	0	1.60125	0
MDMTIAQQSKRHGGHDDSHHPRTMAPDPQELLLESANSPRPTGACARCKSLKVRCEFRGDNDICRRCTSVDQDCVIPGRKPRRPPPKREHLLNMIREQAAQIQDLMAQLDATNRSAILE	na			0	Full	SAmixcomp18725_c1_seq28	1907	Fungi (EM)	kinase-like protein/TKL/TKL-ccin protein kinase	kinase/TKL/TKL-ccin protein kinase	14.2802	22.2477	3.73862	0	0	1.53717
MFIPRSQAFHWCVDHGKASSEFARILNRDGVVVMIWNLVLQGGCRLSCAALRSQEGPSEKHGSISLRSPEAGIPLHFILTKSHIILLPRNKLLRSDY	na			0	Full	SAmixcomp18736_c1_seq5	1083	Fungi (EM)	S-adenosyl-L-methionine-dependent methyltransferase/WD40 repeat-like protein	WD40 repreat	0	0	0	14.1446	6.405	23.0743
	na			0	No good protein seq	SAmixcomp18811_c0_seq14	835	Fungi (EM)	glycoside hydrolase family 5 protein	glycoside hydrolase	8.56812	22.2477	5.60793	0	1.60125	0
MSIDAEHQNPTQTTATAATSDPKDKGKQKEVDPSVHEDMSDSDESGDDTRAEYPFERFPSPPGDKPRNARVPNATASLDPPLMAFTYPPPPPLANDPTWYAQMVDDVHRNRAHVNAELELARTETAEALTDVTLAEIELKAERDNMQDFLNRLGSVAGKNFVRKMIRKVEHSLKTRDENLDDQYEEELQDSDYEDSSGSDEGEVDHQDTGEEDLGSGVGESEEGPQDAEDEKYGRSGHDGSRERSESPSASCSQNSPDCPQQYLHEAFSDGEANSWESSESPPVDKNPSSSSQGISHQPSSPNWRRGDVTDDEYSSGEDDTFRYVTHLNPMGFF	na			0	Full	SAmixcomp18813_c0_seq11	1911	Fungi (EM)	unknown/WD40 repeat-like protein?	WD40 repeat?	5.71208	11.2384	21.8693	0	0	0
MSIDAEHQNPTQTTATAATSDPKDKGKQKEVDPSVHEDMSDSDESGDDTRAEYPFERFPSPPGDKPRNARVPNATASLDPPLMAFTYPPPPPLANDPTWYAQMVDDVHRNRAHVNAELELARTETAEALTDVTLAEIELKAERDNMQDFLNRLGSVAGKNFVRKMIRKVEHSLKTRDENLDDQYEEELQDSDYEDSSGSDEGEVDHQDTGEEDLGSGVGESEEGPQDAEDEKYGRSGHDGSRCVPHLRLHRLLVFDL	na			0	Full	SAmixcomp18813_c0_seq19	1807	Fungi (EM)	unknown/WD40 repeat-like protein?	WD40 repeat?	5.71208	11.2384	19.3466	0	0	1.53717
	na			0		SAmixcomp18813_c0_seq28	1900	Fungi (EM)	unknown/WD40 repeat-like protein?	WD40 repeat?	8.56812	20.2291	7.47724	0	4.80375	1.53717
	na			0		SAmixcomp18813_c0_seq35	1772	Fungi (EM)	unknown/WD40 repeat-like protein?	WD40 repeat?	5.71208	15.7337	21.2159	0	1.60125	1.53717
	na			0		SAmixcomp18813_c0_seq41	2000	Fungi (EM)	unknown/WD40 repeat-like protein?	WD40 repeat?	8.56812	22.4767	3.73862	0	0	1.53717
	na			0		SAmixcomp18839_c0_seq27	1039	Fungi (EM)	cytidine deaminase-like protein/tRNA specific adenosine deaminase		0	4.49534	7.47724	24.1446	17.6137	18.4461
MIFFSAIICLFLVLHRVRRKSSSNLSFPPGPKGLPILGNLLDLNDSQLWVSFSQWASTHGNVMYCKLFGQQIIVLQSQEAAKALLERRSSVYSDRPPISSTKA-ENQHPTCYIYI-QSRRVGSEFNSAQLRYSDEWRLHRRIFHQSFRPEAIKDYLPIQLRKARQMLQAIIEAPEHFQDHIELFASSIIMSVVYDYEAKPNNDPLLLVAEKAIKVFLEVSSPKNAVLLEAFPFLLKLPSWLPGARFTRLAIQSQKNAAAMVNIPFNYARERAVSFYAPNKNESY-HET-MTATSNQCMISESFKRLDTSGNAGEFELALKSTSATAFIAGVETTASTLAVFILAMMLYPDVQKRAQEEIEAVIGTDQLPTFEDRPSLPYVDAVLRETLRWHPVFPLGLP…	na			0	inperfect seq	SAmixcomp18847_c0_seq1	1310	Fungi (EM)	cytochrome P450	cytochrome P450	0	4.49534	3.73862	20.1859	9.6075	12.2974
FREALAWRPQPHPDLPLSLYNLTEALTWRYIKKSTAADIREAAQIYHELLPLCPEGTYLRSIAAGAYGVDYVIDRCNNLPADASDEGI	na			0	Partial (no N- & C- end)	SAmixcomp18916_c0_seq6	267	Fungi (EM)	TPR-like protein	TPR (tetratricopeptide repeat)-like protein	0	0	1.86931	8.08263	23.2025	6.14869
	na			0		SAmixcomp19031_c1_seq14	634	Fungi (EM)	ChaC-like protein/cation transport regulator-like protein 2, partial		0	0	3.73862	8.08263	24.8037	6.14869
GLAPLSPQSLDESLIQSIEGHTMRCATILMRCHESLGRVG	na			0	No good protein seq	SAmixcomp19117_c3_seq1	1176	Fungi (EM)	phosphotyrosine protein phosphatases II/phosphatases II	phosphatases II	8.56812	22.2477	5.60793	0	0	1.53717
	na			0		SAmixcomp19237_c0_seq8	2483	Fungi (EM)	tRNA isopentenyltransferase		0	0	0	8.08263	21.6012	1.53717
	na			0		SAmixcomp19398_c0_seq5	2538	Fungi (EM)	heme-thiolate peroxidase aromatic peroxygenase/chloroperoxidase-like protein/Cloroperoxidase		42.8406	31.4674	39.2555	14.1446	6.405	3.07435
	na			0		SAmixcomp19398_c0_seq69	2806	Fungi (EM)	heme-thiolate peroxidase aromatic peroxygenase/Cloroperoxidase		34.2725	35.9628	37.3862	12.1239	9.6075	12.2974
	na			0		SAmixcomp19443_c0_seq8	1241	Fungi (EM)	related to Meiotic expression upregulated protein 26		0	0	1.86931	10.1033	23.2025	6.14869
	na			0		SAmixcomp19453_c0_seq23	2208	Fungi (EM)	MATE efflux family protein/multidrug Oligosaccharidyl-lipid polysaccharide flippase		0	4.49534	0	10.1033	24.8037	4.61152
TAYEDAARNLVEALKDTVDEIRKTSGAKIDDNMNELEQALRIEAEKAAERSLNTIKMLGENHQWRSYRSLMRREGEWRSTDLNEDLVHGMLEGNASSMWYRLFNDFIRTELHSLVVDISSICNHTIRSIKNRAQRTTAIAPHIDNACNYIHPFDTINPARDQYLSALLTMQR	na			0	Partial (no N-end)	SAmixcomp19534_c0_seq27	2061	Fungi (EM)	GTPase SLIP-GC	GTPase	0	0	1.86931	4.04132	23.2025	9.22304
	na			0		SAmixcomp19575_c0_seq17	1014	Fungi (EM)	Bin3-domain-containing protein/Mepce protein		8.56812	24.4953	5.60793	2.02066	1.60125	0
	na			0		SAmixcomp19593_c0_seq14	1868	Fungi (EM)	DNA excision repair protein ERCC-4/single-stranded DNA endonuclease		5.71208	24.4953	11.2159	2.02066	0	1.53717
	na			0		SAmixcomp19600_c1_seq37	600	Fungi (EM)	T-complex protein 1/ CCT8-component of chaperonin-containing T-complex		25.7121	8.99069	7.47724	0	3.2025	1.53717
	na			0	No good protein seq	SAmixcomp19608_c2_seq1	253	Fungi (EM)	WD40-repeat containing protein	WD40 repeat	14.2802	26.743	7.47724	4.04132	0	1.53717
MSSKTGTEKNTPAITPRQTMKGHTDEVTDVVHLPQGQRIITCSWDGSLRLWDLESGAQIGEDWRDDEEKKSRVYGMDDAEELEARVYEMALSPNGKIVVSGSGDWKVKLWDVETGKVVAKWVGHPKGVGSVCWSADGKRVLSGGYYDGTSRVWDVKSGETILEIKTGHGWVYVVRYSPDNTKIATGGSNGGVKIWDAKTGELLVTLKHDNSVYRLAWTSDGKKLVSEAEGLIRIFDTAAWQEIAVLEGHTDLVSSISLSQNNRLLASTSRDKTVRLWNLDTNLPVGPPLKHKKDLRSATLSPDGKVLVTACENKNA	na			0	Partical (no C-end)	SAmixcomp19608_c3_seq1	1377	Fungi (EM)	ATP-dependent DNA helicase PIF1/WD40 repeat-like protein	WD40 repeat	0	2.24767	1.86931	8.08263	29.6075	4.61152
MSSSTSKTPVTTPHKTMRGHTDWVQGVVHLPGGRHILTCSVDGSLRLWDIESGTQMGEDWRDEENNTGVWSMAL	na			0	Partial (no C-end)	SAmixcomp19617_c0_seq49	2077	Fungi (EM)	WD40 repeat-like protein	WD40 repeat	5.71208	28.9907	7.47724	0	1.60125	3.07435
MAEGTWEKLCQVAVLGAEYDSPERQPHPKCLEGTRVDLLKFIHGLLDEQKKSQIIWLHGTA	na			0	Partical (no C-end)	SAmixcomp19624_c0_seq10	410	Fungi (EM)	unknown/P-loop?/HET?	unknown	8.56812	26.743	5.60793	4.04132	0	1.53717
	na			0		SAmixcomp19664_c0_seq116	702	Fungi (EM)	uracil-DNA glycosylase		14.2802	17.9814	23.0852	2.02066	3.2025	7.68586
GGRDWLQTPHGQAWQFSPAASFWVTMEEFSSTLEAISSYIIVPELALLPTFQVFQQLKSLPDFLMFPMFLALIPQAHFTSASPEVPDREIIRAMNLFTAFANEARGRSQSSSDALKYASQNWVVHMSRAPHPWDDTLNHIFRVFWNHHLLSWLERQWCLKGLRSCLDIL	na			0	Partial (no N- & C- end)	SAmixcomp19672_c0_seq7	508	Fungi (EM)	unknown/related to G-protein beta WD-40 repeats containing protein,	WD40 repeat/kinase	0	6.74302	0	8.08263	21.2087	15.3717
	na			0	No good protein seq	SAmixcomp19690_c0_seq7	1617	Fungi (EM)	TKL/TKL-ccin protein kinase/kinase-like protein	kinase/TKL/TKL-ccin protein kinase	0	0	0	4.04132	3.2025	20.223
	na			0		SAmixcomp19764_c0_seq9	1744	Fungi (EM)	putative transmembrane protein/isoprenylcysteine carboxyl methyltransferase/farnesyl cysteine carboxyl-methyltransferase		0	0	5.60793	6.06197	19.6075	7.68586
	na			0	No good protein seq	SAmixcomp19844_c0_seq1	2733	Fungi (EM)	kinase-like protein	kinase (other)	8.56812	4.49534	23.7386	0	0	3.07435
	na			0		SAmixcomp19852_c0_seq3	2176	Fungi (EM)	CFS1-like protein/cyclopropane-fatty-acyl-phospholipid synthase		0	2.24767	0	16.1653	24.8037	4.61152
MRLTSRSLPCPMLGPSKSSSHNFASLSKISCKCSCNKKPGKNLVVCIDGTSNTRDDTTHVFELYDNIVKDDDEKQIAFYTSGVGTYVRPEGFVLVEQALKNLDLAVAHSIGRNILKAYEWLSDRYHDGDKIFLFGFLRGAYQVRALAGMIHEYYCSINSGKSKDINDAKEFKMQFSRNVVIHFIGGHRFICWGQEDEEFPIH	na			0	Full	SAmixcomp19865_c0_seq45_1	896	Fungi (EM)	WD40 repeat-like protein, partial	WD40 repeat	5.71208	8.99069	21.2159	2.02066	0	1.53717
MSNRSDWHKYQAPAPPPTDESRIKEVWFAGSHSDVGGACWKNKSHPNDFRNIPLLWMREEAREAGLLLSPREVPFRHKDESFLESGVTDSSNLAWWLLEMLPIERLCFNSNTPTALPHLGRGRIIMPGQKIHDNGLKRCSGIQPPPRSVYHSLVLPWNRFLSKDRLLKLSPIVFLTN	na			0	Partial (no C-end)	SAmixcomp19865_c0_seq45_2	800	Fungi (EM)	WD40 repeat-like protein, partial	WD40 repeat	5.71208	28.9907	11.2159	2.02066	0	1.53717
GAGKSSLVNLIAGKDVAVTSSDAKGCTIAVNEHDIITQNETLKVKLFDTPGLDECRQGEVPDKEARRILKKLVQTLMKQNDIHLIIYCVRGERVIRTLRRNYEFIQSQVKRKIPIVLVATSLESYEPDMEKWWRLNENSISKLGMTFAGHACVTTGMTTQSNVTKSGRNQSYDAVCRLIEQYHLSISSSKRANIVLFGQAGAGKSSLVNLMAGMNVARTSNDGESCTLHWTEYSIEFGGESYKVFDTVGLEDPQLGIPQYLDAIENTYRLIQDLERQGGIDLLLFCMRAVRIDPTLQNNYRLFHEFLCDKKVPIVAVITNLEKEVGEMDDWWKRNDILFRRYEIHVASHACITTLKGNSRYEQSRTVIRKLVKEFTDGKKLAWKGGNSWFVSFMRKLME…	na			0	Full	SAmixcomp19870_c0_seq8	1550	Fungi (EM)	P-loop containing nucleoside triphosphate hydrolase protein, partial/GTP-binding protein	P-loop containing nucleoside triphosphate hydrolase/GTP binding	0	0	0	24.0413	11.2087	4.61152
MTSALGITPPGNRLAISRPDITNLFSTHLLASLSSHQTPHSWKVPAGTEVVRYQHSEEMDQVAFSLDGRSIFSGGYDKKTSQWEIVPEQILTTACGDSQAEMKSGANKRV	na			0	Full	SAmixcomp19877_c0_seq11	1878	Fungi (EM)	WD-40 repeat-containing protein/(myosin heavy-chain) kinase	WD40 repeat	22.8483	31.4674	18.6931	0	11.2087	4.61152
MTSALGITPPGNRLAISRPDITNLFSTHLLASLSSHQTPHSWKVPAGTEVVRYQHSEEMDQVAFSLDGRSIFSGGYDKKTSQWEIVPEQILTTACGDSQAEMKSGANKRCLF	na			0	Full	SAmixcomp19877_c0_seq16	1926	Fungi (EM)	WD-40 repeat-containing protein/(myosin heavy-chain) kinase	WD40 repeat	25.7044	24.7244	18.6931	0	8.00625	7.68586
	na			0		SAmixcomp19883_c0_seq108	2065	Fungi (EM)	phospholipase B		5.71208	24.4953	11.2159	4.04132	0	0
	na			0	No good protein seq	SAmixcomp19975_c0_seq8	1841	Fungi (EM)	cysteine proteinase	(acid) proteinase/peptidase	0	0	0	8.08263	4.80375	21.5372
	na			0		SAmixcomp19986_c0_seq23	2937	Fungi (EM)	DNA breaking-rejoining enzyme/TPA: putative tyrosine recombinase		0	2.24767	3.73862	6.06197	19.6075	7.68586
	na			0	No good protein seq	SAmixcomp19995_c0_seq28	893	Fungi (EM)	unknown	unknown	0	0	0	22.2272	1.60125	3.07435
MMCYLLYWLLQFPFMLLSPQKIRYLFMVKGVIVSFAWLAMVIWAFIKVPPSVGLFSQHASVQGSDLAWAWLTALNSALSLYCGYAVNIADFTRYATHERAQYSQAIIIPVAFTLCSFAGLAVTSAGIVLYGSALWDPLQLINQWDNRAAAFFASFAFLLTTIGTNISANALVAANDLTVCFPKYINIRRGQVICALVGGWAFCPWEVLAKASGFLSFLSGYTIFIGPFVGIMIVDYWLIHQGKIDVPAMYQVDGRYRYTYGVNWRALATLVICITPAMPGLIHSIKPSINVGGIHNLFAIGWIFGVRALITFTRATHCHFPLS	na			0	Full	SAmixcomp20009_c0_seq21	1300	Fungi (EM)	cytosine-purine permease/NCS1 nucleoside transporter family	NUP	11.4242	26.743	7.47724	0	3.2025	3.07435
SQAAARQGPVIILIASEYSCSAIILPTSGEPHHVPLPSITLTDLQTLKDRFTRAIRRASRMNPAEIEDGSDSTLADGMGRGRATYRQRTREHP	na			0	Partial (no N-end)	SAmixcomp20024_c0_seq21	334	Fungi (EM)	romatic di-alanine and tetratricopeptide repeat-containing protein/TPR-like protein	TPR (tetratricopeptide repeat)-like protein	0	2.24767	0	12.1239	24.8037	6.14869
	na			0		SAmixcomp20033_c0_seq49	2782	Fungi (EM)	QCR6 subunit 6 of the ubiquinol cytochrome-c reductase complex		8.56812	6.74302	3.73862	26.2686	24.0187	29.2063
	na			0		SAmixcomp20036_c1_seq6	1338	Fungi (EM)	flavo protein oxygenase		8.56812	28.9907	9.34655	2.02066	3.2025	1.53717
	na			0	No good protein seq	SAmixcomp20039_c0_seq24	2079	Fungi (EM)	unknown	unknown	21.4242	8.99069	3.73862	0	1.60125	1.53717
MDELIRSDHQVRYKTPHHMHLCNFDYTKMAALIPSTTPIRTFEDHGDRVVAVATLHDERMVTGSYDGMLRLWDLKTGVVLKKMEG	na			0	Partical (no C-end)	SAmixcomp20051_c0_seq8	964	Fungi (EM)	WD40 repeat-containing protein	WD40 repeat	2.85604	0	5.60793	12.1239	21.2087	12.2974
	na			0		SAmixcomp20073_c0_seq33	1075	Fungi (EM)	GCN5-related N-acetyltransferase/GNAT family acetyltransferase		0	0	1.86931	2.02066	4.80375	9.22304
	na			0		SAmixcomp20093_c6_seq12	1930	Fungi	2-keto-gluconate dehydrogenase		0	2.24767	0	8.08263	8.00625	23.0743
	na			0	No good protein seq	SAmixcomp20165_c0_seq25	2109	Fungi (EM)	beta-glucosidase/glycoside hydrolase family 3 protein	glycoside hydrolase	0	0	0	8.08263	24.8037	4.61152
	na			0	No good protein seq	SAmixcomp20165_c0_seq31	2382	Fungi (EM)	beta-glucosidase/glycoside hydrolase family 3 protein	glycoside hydrolase	8.56812	4.49534	23.7386	0	1.60125	0
MSDNQALNSSWEKLSHVFVKSAEYDSRECQPHPRDLEGSWLDLTNCVHALLGCREKSQLIWLHGAAGVGKSSVAFNIAERMRIKEPGDWEKQLAGSFVFSRKHTKRSTTGYFFATLAYQAASIHPHFKEIAAGSTLENPALLDPDKSLRDQMEKLFLWPLRRLRLRSGVKCPPLVFVVDALHECTSKAELANLITLLAQVLRDPHVPVIHILLTSNSQTHIREAFQRAGAHSLLSEIRTSTSGEILAMDVPFRGSCATEDLPRILAINTEPRNACMTGDLLTAEELLTQEIQGSGVNNHQSYANRSFVMARKHNWDHALQDALESVSSYPSLTGYTSEGIALCGKNDLRDAVRAFDLASLFTKSDSETTLLLLIKARTPISSLVFLAST	na			0	Full	SAmixcomp20218_c3_seq16	1594	Fungi (EM)	G-protein beta WD-40 repeats containing protein/HET	WD40 repeat/G-protein signaling	0	0	3.73862	8.08263	8.00625	22.2974
MSSSTPYLDALSKHFPAECSSIIDSLSSEHARSTVDTLLGFAFGGDCPTDMSALGQLGWARDQPAAMRVIQDLAVQKGTKRGRAASTDEEGAGSNSKRPKTMDVLEDDRPIFTLPSISTTSPVRKKVDITIHEKTIRFINSSSRAVEASIAISNISRTFLVPTRGKAKQHWTVVMLSSDVPGKGRATTSNPHQIIFGLDAISASKFDTTSYSGSSTPSTSTVAKGEETLPVLHEFLTHLPISLLEASATVFRSACATPKSGHCAAGIDAYFAAKPGTLWFFDSGILWGESKPCEFWAVGDLVPKDGIRLISATGRTCSVILGRKISPSTEEHNDKENGEGDIVETEFSMVDGREQDPINAWARQRKHLFGKGSAPPPPKATSGKKATTEEGPSIGGNTA…	na			0	Full	SAmixcomp20221_c0_seq102	3731	Fungi (EM)	Histone chaperone Rttp106-like/putative negative regulator of dna/WD40 repeat-containing protein/serine/threonine protein kinase with WD40 repeats/ transposition/meiotically up-regulated gene 183 proteinprotein/	histon chaperone	25.7121	8.99069	5.60793	0	1.60125	1.53717
	na			0		SAmixcomp20296_c2_seq20	2531	Fungi (EM)	pirin domain-containing protein/RmlC-like cupin		0	4.49534	3.73862	26.2686	9.6075	44.578
ENEMVFRSNPGFVFHDSRGFEAGGNSEFDKVKVFIAGRSKERRLSDRIHVIWYCIPMDEDGRSFTEGEVKFFSQCDTGSIPVIVLFTKFDALYDDEFAELMSEGVSRKDAEALVPQHAKEAFANGPQLKLLYNRKGNQRSPRCHICLPDMDKDNADCRPLIERTAEALDDDTLKQMFVSTQRTSLEVCMRYAIERSLAQNLDATQAISSRIFEKSDYQIVNDLGAWFPQTRMDLHDWRNWVKKDLDDVLPYWWKRPVVSVLILCRAQASPTERVPDPLPASSECVNPLLSSSADMLIMAVWLPPRR	na			0	Partial (no N- & C- end)	SAmixcomp20297_c0_seq47	1285	Fungi (EM)	small GTP-binding protein domain/era-like GTP-binding protein	GTPase	0	4.49534	0	8.08263	6.405	24.6115
	na			0		SAmixcomp20311_c0_seq51	2886	Fungi (EM)	ESCRT-II complex vps25 subunit/TPA: vacuolar protein-sorting-associated protein		0	4.49534	5.60793	20.1033	11.2087	13.8346
VTSKTVSRLNDAVKHFQLVLDQCPVGHPDQAAALTNLAWARLQGYIRKDFQDIDSITSLFREALALRPQGHPDHTLSIYHLIDALIWRYKQQTPPPPISTNPRNCAASYRPSVQRAP	na			0	Partial (no N- & C- end)	SAmixcomp20321_c0_seq15	353	Fungi (EM)	TPR-like protein/tetratricopeptide repeat-containing protein	TPR (tetratricopeptide repeat)-like protein	0	2.24767	0	6.06197	8.00625	23.0743
	na			0	No good protein seq	SAmixcomp20327_c1_seq79	826	Fungi (EM)	WD-40 repeat-containing protein	WD40 repeat	0	2.24767	1.86931	26.062	4.80375	9.22304
MGPRSVKIWDAKTGELVATPKGYTIAVRCLAWAADGKTLISGSLNYLIRTWNTTKWELNAVLDEHTAFVFALAISPNDRILASASYDGTARLWNVENGQPISCSLQHTKQVNCVSFSADGKQLATGCNEKVHTRGMLLLLLKKLASMTFFGIQRQLAASQAQRRQVIFATRG	na			0	Partial (no C-end)	SAmixcomp20336_c0_seq36	1674	Fungi (EM)	WD40 repeat-like protein	WD40 repeat	28.5681	6.74302	5.60793	4.04132	0	1.53717
	na			0	No good protein seq	SAmixcomp20359_c0_seq4	528	Fungi (EM)	cytochrome P450	cytochrome P450	5.71208	24.4953	9.34655	0	0	3.07435
	na			0	No good protein seq	SAmixcomp20383_c0_seq30	3865	Fungi (EM)	WD40 repeat-containing protein/(Myosin heavy-chain) kinase	WD40 repeat/kinase	0	2.24767	0	12.1239	23.2025	6.14869
	na			0	No good protein seq	SAmixcomp20414_c0_seq23	1606	Fungi (EM)	WD40 repeat-like protein	WD40 repeat	8.56812	22.2477	3.73862	0	0	1.53717
	na			0	No good protein seq	SAmixcomp20414_c0_seq51	1675	Fungi (EM)	WD40 repeat-like protein	WD40 repeat	0	2.24767	0	20.0826	3.2025	6.14869
	na			0		SAmixcomp20414_c0_seq70	960	Fungi (EM)	Mmp37-domain-containing protein /WD40 repeat?		0	0	3.73862	4.04132	28.0062	7.68586
	na			0		SAmixcomp20414_c0_seq79	1279	Fungi (EM)	Mmp37-domain-containing protein /WD40 repeat?		8.56812	22.2477	5.60793	0	1.60125	0
	na			0		SAmixcomp20441_c0_seq38	1668	Fungi (EM)	S-adenosyl-L-methionine-dependent methyltransferase/O-methyltransferase		5.71208	2.24767	1.86931	28.2892	11.2087	10.7602
	na			0	No good protein seq	SAmixcomp20443_c0_seq1	587	Fungi (EM)	unknown	unknown	21.4242	8.99069	9.34655	4.04132	0	4.61152
	na			0	No good protein seq	SAmixcomp20456_c0_seq56	2559	Fungi (EM)	unknown	unknown	0	0	0	10.1033	4.80375	21.1534
	na			0	No good protein seq	SAmixcomp20479_c1_seq12	1773	Fungi (EM)	Gtr1 raga G protein Gtr2	GTPase(small)_GTR1	0	0	1.86931	4.04132	28.0062	4.61152
	na			0		SAmixcomp20487_c0_seq65	3310	Fungi (EM)	related to Pre-mRNA cleavage complex II protein Clp1/MFS general substrate transporter		0	0	1.86931	6.06197	22.81	7.68586
	na			0		SAmixcomp20516_c1_seq31	1438	Fungi (EM)	amidohydrolase family domain-containing protein		0	0	0	8.08263	8.00625	19.9223
	na			0		SAmixcomp20516_c1_seq61	2034	Fungi (EM)	amidohydrolase family domain-containing protein/Xaa-Pro dipeptidase		0	0	1.86931	4.04132	8.00625	20.7602
	na			0		SAmixcomp20516_c1_seq70	1891	Fungi (EM)	amidohydrolase family domain-containing protein/Xaa-Pro dipeptidase		0	0	0	8.08263	19.6075	15.3717
MSASRAATDSHDSLKNLVEEVFHEYITNEMPIRLLHITKDGGRMTVQLVDRDFVRAHFKEKRVPDNIYADFAEKMDVDVEEREDRIRERVKKELKYVILSHRWLPGNQEPLYHQVPEGPTEVPVGRGPGWRKLQKFCRTAKDIHNCEFAWSDTCCIDKRSSSELDESIRSMFRWYRNSHVCTAFLSETADLAALQLQEKGKSGEKAVDTWFERGWTLQELIAPLHIKFYGANWKPLIQGSTNDRNNRDSKVIMEKISTLTDVHMDDLESFTPGIDRVPEKMLWASRRRTSRTEDMAYSLIGIFDISLMVVYGEGNRAFFRLMEEVIKRYDKWDVFLWSGRCSRYNAALPDDPRCYAAGCIKKLRNSVDRAASYEFGDRRFALTNHGLEIWVLLLEVDVE…	na			0	Full	SAmixcomp20517_c0_seq53	3101	Fungi (EM)	HET-domain-containing protein, partial	WD40 repeat/ HET	0	6.74302	5.60793	16.1653	22.4175	29.2063
	na			0		SAmixcomp20521_c2_seq1	1877	Fungi (EM)	Tco5, signal transduction HAMP domain histidine kinase		8.56812	6.74302	19.9466	2.02066	0	3.07435
	na			0		SAmixcomp20559_c0_seq30	3304	Fungi (EM)	Bromodomain-domain-containing protein/RSC complex protein		14.2802	11.2384	19.9466	2.02066	1.60125	3.07435
	na			0		SAmixcomp20562_c1_seq110	1389	Fungi (EM)	related to phosphatidylinositol-4-phosphate 5-kinase/SAICAR synthase-like protein		5.71208	8.99069	19.9466	4.04132	1.60125	0
MCALPVTDYVPQFFCELREDHSSLDPANYLLFLTSKYIFYEITSPGKTGAMFYKPSDTEHQFIIRVLAMQKIYQLCPRLFCVALHCELKLKGRMREIRNVVSM	na			0	Full	SAmixcomp20562_c1_seq120	1810	Fungi (EM)	SAICAR synthase-like protein		8.56812	24.4953	5.60793	0	1.60125	1.53717
MALTGALLLAGLALLAYSRLTRPPFPPGPNPLPIIGNILDLTQKELWLAAFKWARTYGPITHIRIFNQSLIFLNTPKTVFDLLDKRGSIYSDKPHLVMAGELCGCENMAAFTPYGDRARRQRKLMQKAFGPAVVPRYHGLMQMESKPFLSRLVSSPLQFQDHIRRFVSFPVNDVVSYIHQIRRWTHPPRRIWPPSKIKRRPLPKPRRRMRRHSCESYRKRRWDMASRRLFRPSQTPPYVVPRRILQAQRPNLERKDGRIR	na			0	Full	SAmixcomp20563_c0_seq14	2140	Fungi (EM)	cytochrome P450	cytochrome P450	14.2802	21.2384	13.0852	2.02066	1.60125	3.07435
MSDLNCGSGGGATTYPQLRIASVFIILIGSMSGALFPVLAKRSSWLRVPKAVFDFAKYFGSGVIIATAFIHLLSPAISELTSPCLSPAWQVYPYPLALAMLSVFSIFIVELVAFRWGTAKLAALGVRHDAHGHGLGAHAAHGPESEMPNEYSTSETSKEDLESAHDHSQLDFGAAGQIIGVFILEFGVLLHRCDIS	na			0	Full	SAmixcomp20566_c0_seq3	927	Fungi (EM)	ZIP-like iron-zinc transporter/zinc-regulated transporter 2	ZIP iron-zinc transporter	54.2648	49.4488	54.21	20.2066	12.81	12.2974
MLSVFSIFIVELVAFRWGTAKLAALGVRHDAHGHGLGAHAAHGPESEMPNEYSTSETSKEDLESAHDHSQLDFGAAGQIIGVFILEFGVLLHSMLIGLTLAVDPAFITLFVVIIFHQSFEGLGVGTRLAHLQLPPKYNYVAICGALLYGIKPRQYHRLHREWSARLAECGYPVVYWSR	na			0	Full	SAmixcomp20566_c0_seq30	773	Fungi (EM)	ZIP-like iron-zinc transporter/zinc-regulated transporter 2	ZIP iron-zinc transporter	25.7044	17.9814	18.6931	6.06197	3.2025	4.61152
MLSVFSIFIVELVAFRWGTAKLAALGVRHDAHGHGLGAHAAHGPESEMPNEYSTSETSKEDLESAHDHSQLDFGAAGQIIGVFILEFGVLLHSMLIGLTLAVDPAFITLFVVIIFHQSFEGLGVGTRLAHLQLPPKYNYVAICGALLYGITTPLGIAVGLGVQSTYNPDSTTASIVSGVLDSLSAGILLYTGLVEVCYIS	na			0	Full	SAmixcomp20566_c0_seq35	2223	Fungi (EM)	ZIP-like iron-zinc transporter/zinc-regulated transporter 3	ZIP iron-zinc transporter	62.8329	71.9255	74.7724	14.1446	28.8225	15.3717
	na			0	No good protein seq	SAmixcomp20566_c0_seq53	318	Fungi (EM)	WD40 repeat-like protein	WD40 repeat	0	0	3.73862	4.04132	4.80375	25.3717
MSDLNCGSGGGATTYPQLRIASVFIILIGSMSGALFPVLAKRSSWLRVPKAVFDFAKYFGSGVIIATAFIHLLSPAISELTSPCLSPAWQVYVSLGVFRSSIITYVHVVITALPARISHAQRIFDFHRFIVELVAFRWGTAKLAALGVRHGAFWFDRVPRAPLIPKQMHTVTASVRTLHMDLMPNEYSTSETSKEDLESAHDHSQLDFGAAGQIIGVFILEFGVLLHSMLIGLTLAVDPAFITLFVVIIFHQSFEGLGVGTRLAHLQLPPKYNYVAICGALLYGITTPLGIAVGLGVQSTYNPDSTTASIVSGVLDSLSAGILLYTGLVELLAHEFIFNKEMINGSNGRVVYALSCMLFGCGIMALLGRWA	na			0	Full	SAmixcomp20566_c0_seq56	1324	Fungi (EM)	ZIP-like iron-zinc transporter/zinc-regulated transporter 3	ZIP iron-zinc transporter	148.514	130.365	160.761	30.3099	48.0375	36.8921
MLSVFSIFIVELVAFRWGTAKLAALGVRHDAHGHGLGAHAAHGPESEMPNEYSTSETSKEDLESAHDHSQLDFGAAGQIIGVFIVQ	na			0	Partial	SAmixcomp20566_c0_seq61	520	Fungi (EM)	ZIP-like iron-zinc transporter/zinc-regulated transporter 3	ZIP iron-zinc transporter	17.1362	8.99069	21.2159	6.06197	1.60125	0
	na			0	No good protein seq	SAmixcomp20568_c0_seq30	1074	Fungi (EM)	kinase-like protein/TKL/TKL-ccin protein kinase	kinase/TKL/TKL-ccin protein kinase	14.2802	13.486	21.3466	6.06197	0	1.53717
MGGHTDWVNGVVHLPRGRRIITCSTDGLLRLRDLESGTQIGEDWKNEEGEAGVRSMALSPNGKTVASGHNDGKVRLWDVKTRKVKNKWAGHTEVVGALCWSADGSRVASGSWDGTARIRDVRSGKTDATKFATGGDGEDAVKIWNGKTGALFKTLKHDITVFSLAWTSDGKKLISGSFQIRIFNTATWEEIGVLDSGHRRLVQAISLSLNNRLLASAPLDRTARLWNLDTNLPVGPPLQQADHLRSTAFSSDRKVLVTACRDGNAYTWDIHTILKEADLEDLLPIGTNIVSINIMISPTYNVYC	na			0	Full	SAmixcomp20572_c1_seq53	2376	Fungi (EM)	HET-E, partial/WD40 repeat-containing protein	WD40 repeat/HET	8.56812	4.49534	5.60793	24.2479	38.43	23.0576
	na			0		SAmixcomp20601_c0_seq111	3029	Fungi (EM)	general APC amino acid permease/arginine transporter		2.85604	0	3.73862	12.1239	19.915	7.68586
MIDIYSGFFRMSIACSESFFVLRTYALWNNNKVILVAVLSALLAVALTSIGSRFTTIGSSYVTTSAIQGIPGCYWSSPGVQFLSFILFFMFQLGLAFLILIRVMQSWRTARGHLYAVMVKHNIFYYACSLFFSGMNALVPILLSDSAYYSIFEDFQIFILAILATRMHLHLWHIDQQVYGSDTLIYVTMSDMSPAHLTA	na			0	Full	SAmixcomp20609_c0_seq60	1915	Fungi (EM)	Nbs1	Nbs1	0	0	1.86931	10.1033	23.2025	3.07435
	na			0		SAmixcomp20611_c0_seq22	3744	Fungi (EM)	anion exchanging protein/inorganic anion exchanger		2.85604	0	5.60793	10.1033	14.4112	19.9223
	na			0		SAmixcomp20611_c0_seq45	5313	Fungi (EM)	anion exchanging protein/inorganic anion exchanger		5.71208	6.74302	3.73862	20.2066	17.6137	16.9089
	na			0	No good protein seq	SAmixcomp20625_c2_seq13	1565	Fungi (EM)	DUF455-domain-containing protein	DUF	0	4.49534	0	8.08263	24.8037	6.14869
	na			0		SAmixcomp20651_c0_seq108	413	Fungi	myosin I		0	0	0	24.0413	11.2087	1.53717
	na			0		SAmixcomp20651_c0_seq58	2174	Fungi (EM)	ICMT-domain-containing protein		225.627	494.488	175.715	8.08263	70.455	93.7675
	na			0		SAmixcomp20651_c0_seq87	2851	Fungi (EM)	ICMT-domain-containing protein		234.195	528.203	213.101	14.1446	105.682	87.6189
MASTGLPMDTTTIISTVLEGILYGFLVLMFIGTMWASTYKHHVTRPIILVAISLFILSTAHIVVNIIRLENGFVKYRNTFPGGPGAFFQDISQPTFFVKNMIYGFQTMLGDGVLIYRCYVVWQSIGIIILPSLLWCSCSGKWRKCLHRSDKSMGCCHGYFDTFNQPDIVRISCVSYLDDGTQSLYNARYERHFDAYCARACGRHYHIFWDAPCHANLLRLR	na			0	Full	SAmixcomp20658_c0_seq22	2703	Fungi (EM)	cytochrome P450	cytochrome P450	0	2.24767	0	8.08263	24.8037	4.61152
	na			0		SAmixcomp20660_c0_seq127	4965	Fungi (EM)	Yip1-domain-containing protein		0	2.24767	5.60793	8.08263	19.6075	12.2974
MSAVYNYDISARDDPLLRIVEKALIPGVAVLTPESALMLRTFPFLLKLPDWCWGSSIKRGARASAERVNQMVDVPFQYVQQRMADSSFVAQSSMVAENLRRMERQEEGSKPALENALKKAATTAIGGK	na			0	Full	SAmixcomp20686_c3_seq8	920	Fungi (EM)	cytochrome P450	cytochrome P450	0	4.49534	0	20.1033	6.405	4.61152
	na			0		SAmixcomp20720_c0_seq135	4245	Fungi (EM)	exocyst protein, variant		2.85604	0	0	24.0413	11.2087	7.68586
	na			0		SAmixcomp20720_c0_seq178	2111	Fungi (EM)	exocyst complex component sec5		0	0	1.86931	8.08263	23.2025	7.68586
	na			0		SAmixcomp20725_c0_seq85	3002	Fungi (EM)	2-hydroxyacid dehydrogenase		0	6.74302	5.60793	14.1446	12.81	27.6691
	na			0		SAmixcomp20753_c0_seq43	3490	Fungi (EM)	aryl-alcohol dehydrogenase		2.85604	2.24767	0	8.08263	9.6075	26.1487
ASSRPLPNLMNSHKYYDDCPLTSNLVSYYRPFTPTYDDYEETAPTILPAATFLHKGFYDLLAMIPTPSQSRFLWGGGSGGGSNQAPPSDGEIISAGPRHEHINPKSRNMPGSSPLKKGRRVSKAIVSRPTGFVHLVHASDAGQAEALLTRWGPDGLGKLGDPRWADPIKSRVRQTNQARAVNEVINALKPSQDSAGQPPPLRVMNGMSATTSSTITTAARENVHFSPADGLPGRPGNSTIKWGGGLRAHPEVGEYDDDLNLTLPSPSPRPITPSLATLEKAVSARIYFENLYFPLLRQPRAQWRQNETEYLRERRTKVDATAFIKLKTIGHGAFGVVSLVKERVTGQLYAMKQLRKSDMLRKGQEGHVRAERDILKSASLVASPGGAEWIVKLHYSFQD…	na			0	Full	SAmixcomp20760_c0_seq203	1716	Fungi (EM)	kinase-like protein	serine/threonine protein kinase	5.71208	11.2384	23.7386	0	0	3.07435
	na			0	No good protein seq	SAmixcomp20767_c2_seq111	553	Fungi (EM)	unknown	unknown	0	0	0	4.04132	23.2025	9.22304
	na			0		SAmixcomp20767_c2_seq89	6879	Fungi (EM)	tuberin/Rap/Ran-GAP/Tuberous sclerosis 2 protein homolog		0	0	3.73862	14.1446	6.405	24.6115
	na			0		SAmixcomp20780_c0_seq89	1046	Fungi (EM)	QCR6 subunit 6 of the ubiquinol cytochrome-c reductase complex		0	0	5.60793	8.08263	26.405	10.7602
	na			0	No good protein seq	SAmixcomp20786_c3_seq90	3270	Fungi (EM)	WD40 repeat-like protein	WD40 repeat	0	0	1.86931	4.04132	8.00625	23.0743
	na			0		SAmixcomp20789_c0_seq56	4003	Fungi (EM)	monooxygenase/FAD-binding protein		11.4242	4.49534	23.7386	2.02066	0	0
	na			0		SAmixcomp20796_c0_seq112	1647	Fungi (EM)	Formamidase/acetamidase/formamidase		0	4.49534	0	12.1239	24.8037	12.2974
	na			0		SAmixcomp20807_c0_seq21	893	Fungi (EM)	gamma-tubulin complex component 2/Spindle pole body component alp4 AltName: Full=Altered polarity protein 4		2.85604	2.24767	7.47724	54.5578	169.732	13.8346
	na			0		SAmixcomp22450_c0_seq1	281	Fungi (EM)	indole-3-acetaldehyde dehydrogenase/aldehyde dehydrogenase		2.85604	6.74302	7.47724	519.309	46.4362	24.5948
KTDAHGHGLGAHTAHGPEGGIPNDDSTTEKGTEDLESDHDKPLDLGATGQIIGVFILEFGVLLHRCDLS	na			0	Partial (no N-end)	SAmixcomp346102_c0_seq1	348	Fungi (EM)	ZIP-like iron-zinc transporter/ZIP zinc/iron transport family	ZIP iron-zinc transporter	51.4087	20.2291	28.0397	6.06197	9.6075	1.53717
				0		SAmixcomp72465_c0_seq1	207	Fungi (EM)	RNB-domain-containing protein		0	2.24767	0	4.04132	8.00625	24.6115

## Sheet: S3_Dataset_A seq
>SAmixcomp9409_c0_seq1 len=254 path=[257:0-144 402:145-253]
TATCCCTGAGCTCGAGACCCATCTCCAGACCGTGGAAGGGGTCACACACTCGTTCCTCGC TGCAGCTCCCTACCGTGCCCCTGGCCAGGAGACCGAAGGTTTTATCATTTTCTACTCGCC AACCTTCGACCTCGATGGAGCAGACGCTTCCGCAAAGCTCTTTGCCACGCACAGGGTTCT TCGGGATATCTGTGTGAAAATGATCACCCTGCCGCCTCAGTTCGTTGTTCCCATCCCTGT GAACCAGATGTAGA
>SAmixcomp10085_c0_seq2 len=490 path=[1:0-439 2389:440-489]
AAGTCCGAAGTGAATCCAAACTACAAGGTGAGTTAAGCACATGATGTATCCTTCCTAAAC GTCCGCTACTGTTGCCTCCCTCGAAGCATGAAATTCATTACCCCAAAACCTTGAGAAGCG AGATGGCTGATATATATCCCGCTTTTGACTCTGAGCAGCATTGTTCGTGCTCGTCACGAA TATGTCGTTCTGAGCTCCATCTTTAAAATCGTAAAGGTCGTTGTAGAAAGGAGGACCCAT GTAGTCCTCAAACATGTTGTTGCCTTCATTTTGCAGCCAGTACAATGGTTGCTTCGCTCC GTGCGTACAGTTGCTTGGGGTGGGGTGGGTGATTCCGTGTTCAGGATCTGCTCCGCAGCG TCTTGCAACTTGAGGCTTCATGAGAGCTGGTGC…
>SAmixcomp10489_c0_seq1 len=581 path=[1:0-290 292:291-482 484:483-580]
TAGAATTGCCTAGGCTACTGGCGGCACAGAATGTCAGAGGGAGATATCGGTTAATCATAA GGCAACTGCACACTTTCGTGGATCTGGAAGGCTCGTGGGGTGACTGATTGATAGGAGAAG ATGGTGAGACTGTTTTATCAGAAGGTAGGAATTTGCATCATTGATTGTACGAAGCTGTCC TGGCATACCTGGCGGCATTGCATATCGAATGATGCAAATCGGGAGTGCGCGCCAATCGTT GGGCCAAAGAGGTTGAGCTCCTGCAAGAGGAGATGCGGGATGTTGCCAGCTTCCTTTTGT GGAACGAAGTGTGGTGGGAGGAGCAGGAAAATCGGAGGACTGTCCTAGCCGCACAGGAGG GGATCTAGGGGTACGCAAAACGCCAGGCCGCTC…
>SAmixcomp11050_c1_seq1 len=560 path=[948:0-559]
GAGGAACCCCTTGGAATTCCGGCCAAGGAAACTTTTGGATGGTTTGAAGGTGGCCCGGGA AGCCGACTGGCGCTTCAAGGTTGAACCAAAACTAGGGTTTGGTACTACTTCGAACTTGTG GCTTTCTTGTGATTTGCGGTACATTGTGGGACACTTCAACGCTTACCTTGTAACCGGATG TTGCATTCCGCTCATGCTTAGAAAGGATAACTATGTTGCTCCCAAGATATCGAACGAATA CGCCAGCAAGCTAGGAAGACAAACTTCAGGAACTCAAAGTACCGCAGCGCCTGTCGTCTG ACACGTTCTTGCTGCTCTCAGTTGATGCATCGGGCAGTTTTTCTCGACTGCTCACCCATT TATACTGTCAGGGCATTGAGGACGATGGCGAGC…
>SAmixcomp12780_c0_seq5 len=387 path=[2417:0-75 1801:76-386]
GCCCTTGTTGTTCTCTTGTGCAGGTATAGACACATCTTTCAGTCCTCTGAAGCGTACTTC ACTCATACTATCCAATAGAAACGGACTCCGCATTCCCAGCGCCGTTCCGACAACACGCTG CGGATATTCTTGTGGAGAAGAAGGCGACATACTATTTTCAGATATTCAGCGGTGTATCGC ACGGCTTTGGAACAAGGGGAGATCCAGAAGTCGAGACTGAAAGGTGGGCAAAGGAAGAGT GTCAACGTGCGATGGTGGGATGGTTCAAACGCTTTGCGAGTAGCAAGTGATATATGCCGT TATCAAGTGAAATCGCAAACTGTTTCAGTAAATCATACTCACATTGTAGCATCGCTCCGA ATGGATTCAGAGGACCTTGTTTGCATT
>SAmixcomp13081_c0_seq1 len=1304 path=[1305:0-780 2086:781-1179 2659:1180-1183 2512:1184-1303]
GAACAATGCCAGTGAGTCTGGACAACTGCGGGCATCAACTCCTGATAATATACATGTATT ATAATCCAAAGACAATTGGCACATTGGCCGTACACGTGCTCAAACACAGCCTCAAGAAGG CAGCCTGGTGCTAGTCTGCCGTCTGAATGCCCGCATGTTTTTTGGAAGAGTCTCTTTGAG TGCACACCAAGCGAACAGAGGGGGCAACCACGCCCAGGACAATATCTCTATTGTTGTCAA GAATTGAAGCCACCACACTCCAGAAGCGTAACACGCGATCATAAGAGATGACATCAAAAA GAAGATAGAAATTGTGAGGGATATAGTCGGCCAGCTGATGAACAGAAGTGTACAGCACAG TCGAAACCGTGTAGCCGTCAGGACATCTTTAGC…
>SAmixcomp13081_c0_seq2 len=1327 path=[1305:0-780 2086:781-1179 2485:1180-1206 2512:1207-1326]
GAACAATGCCAGTGAGTCTGGACAACTGCGGGCATCAACTCCTGATAATATACATGTATT ATAATCCAAAGACAATTGGCACATTGGCCGTACACGTGCTCAAACACAGCCTCAAGAAGG CAGCCTGGTGCTAGTCTGCCGTCTGAATGCCCGCATGTTTTTTGGAAGAGTCTCTTTGAG TGCACACCAAGCGAACAGAGGGGGCAACCACGCCCAGGACAATATCTCTATTGTTGTCAA GAATTGAAGCCACCACACTCCAGAAGCGTAACACGCGATCATAAGAGATGACATCAAAAA GAAGATAGAAATTGTGAGGGATATAGTCGGCCAGCTGATGAACAGAAGTGTACAGCACAG TCGAAACCGTGTAGCCGTCAGGACATCTTTAGC…
>SAmixcomp13311_c0_seq5 len=1298 path=[1:0-506 508:507-542 544:543-600 602:601-621 623:622-706 708:707-848 850:849-872 2166:873-1297]
ACGGAAAATTCAACACATAACAGAACTGACTGGATGAAACTGCTGCGCGTTAATTGCTCG CAGTCTATCGCACGCTTCACCAGTGAGGGTGCCACTTCAGGCAATGATTCTGATGAAATC AAAACTGTCCCGGATCTTACAACAAGTAGCACTGACTCTGATTCGCCTTGTGTTGTTTCA CCTTCTGGGTCACTTTCAAGTTTCGAGGACCTTGCACCCCTGGTTGCATGCGAAGATCCT TACTGCGATGGGGATCTTCCTTCATTGCTGACGCAACCTTACCTAAAAATAGATGTTGAC CTCAAAAAATACTGCGATGAACCCGAGGATCTCACTCGTTATATTTCACGCACCCAGAAT TACCCCCACAGTTATGGCGGATTCGGCAGCGTC…
>SAmixcomp13560_c0_seq1 len=238 path=[602:0-10 14:11-34 636:35-65 96:66-101 132:102-120 151:121-237]
GACGGGCGTGCCTGGCTGCAGATCGAGGGAGGACGTAAATGGCTGCAGGATCAAAGAGGG CGAGAATGGCTGCTGACCCCGGGAAGACGAGAGTGGCTGGAGTCCCAGGGAGGACGAGAG TGGCTGAAGTCCCGGGGAGGACGACACTGGCTGGAGTCCGAGGGAGGACGAGACTGGCTG CGGACCCTCGGAGGACGGAACTGGGTGCGGACCCAGGATGGGCAAGACTGGCTGAATA
>SAmixcomp13756_c0_seq5 len=1633 path=[1559:0-221 4559:222-273 1781:274-450 5482:451-1578 3086:1579-1632]
CGATGAATCAATCATGTGCAATTCGGATTGGACCCAACTTCGGGCAGCCGGTCATGATAG TGAAGTCATAAATTAATTACCAATCAATAGGGTTTCAATGATATGGAATACAACTTTGCA GACACAGCGCTCATTTCTCCGATGGCCTGATTGGTTCGACGCGCGGGACCTTCTCGAAAT GAGCGGTATGTGCGAGAAGCATAGGAGGAGATGACCCATCACCCTGCAAGATGATGCGTC AGCTTAGTATATCGACTGAGATTGGCACTACGCACGATCATGGAGGTAGGGAACCCCGGA TCAAACGGAATGATGCTTTCCAAGTACTTGATCTGTTCTGGGGACAATGATATATCCAGT GCCTCGAGGTTCCCATACAGTTGTTCGACTTTG…
>SAmixcomp13993_c0_seq3 len=316 path=[1163:0-52 327:53-85 360:86-315]
GAGCTGCTCTTTACAGCGCGTATGGCTTCTTGCTCACAGATTCATTCATTCAGGACACTA CGATTCCGATCAACTCTACTAATGACTGGTGCTTTTCCTGCAATCAGACTGTCCTGCGCG GATGCTCTGTTTTTAACTTCAGTAACGACCCCTTCTTGAATGGCGTTGGTACTGGTTATA CGCGCTAGATGAGGTGTATCTTTTGACTTCCTTAACGTAAAATTATATAATTGTTTCGAA TAATCCATCGTTCTTCGGGACTTGACTTCAGTGAGTTAGGGCGTTTAGACTTCAAGACAC TATATACATTGAGCAA
>SAmixcomp14575_c0_seq5 len=842 path=[1:0-287 289:288-437 2030:438-438 1546:439-495 439:496-575 519:576-841]
TTTACCGTGAACATCATCAGCGAGTCATTTGTCAAGAACGCAAATGCAACTGCCATAGAT GCTCCTCCCGGTTTCGACGAGTGGACTATCAGCGGTCTGACAAAGGAAAACTGTGCGTAT GCGTGCACCGGCCGCGGCCTGGTCTGGCTCAAGCCACGACTTTAGGCTAGCTTAGGCTCA CGGCCTAGGCTTTGAGCCCAAGCCGGGCCGGAACATCACTAAGTCAGGATCTAGCCGTTG GAATCGATTGTATCTGGGGGACTTGGACCATAGTCTCTTCCATCTTGCTGGAAGGGTTCC GTGGCGTAGATCGTTCGGGAGGTCTTCTCGTGCGCTATTGTTTTCTCTGCTGGTGGCTGC CTTCTTTGCGTCTTTGTCTGCCATTTCGTTTCC…
>SAmixcomp14610_c0_seq1 len=311 path=[313:0-151 177:152-191 1084:192-221 247:222-310]
CACCACCTGTTTCAACAGCTTCAGCTTCTGTTCCATGGTGAGGCTTGTGCGCTCCAGATA GCCATCAAGTGCCCCATTATGCATCCATTTAGAAACAAGAGCCGGCAGTTGTCCAAAACC GGAGACTGTGCCGTGAAGAGTGAGAACATGCACATGGCTCAATTTGATCCACACGGCTAC TTCGCGGCGAAGTCTCCTCTTCGCTTTTTGGATGGCTTCTTCGTCGCGCGTGTCCGTTAT CCTGATATTTTTGACAGCAACCTCAGTAGGGGTTGCCCGATTGATGATCATTGAGCACTT CCAGATATCGC
>SAmixcomp14695_c0_seq1 len=296 path=[1:0-55 57:56-295]
AGTCACGACAACCGTACAATCATGATCAATGCAGCCCTTGACCGCTTCGAGGAAGGTTTT TTACGGGTCACCACCAAGCTCGGAGTCAGCGAGGAACTATTGAAAAGCCACTCTAGTTCT CTGAAGTTCACTGTTCAACATGTTGCCACAACCATAGGAGACCTTGCTGAACAGCATCCC GAGATCGCCAATTCCCTCTTGCTCATTGCGATTGCAGAGTTGTCACCCTTATTGTTACCT GAGATTGGGATGGGTATATTATTTGAGGGATGGCTTCTTCGCCCACTTCTCCGCAT
>SAmixcomp14805_c0_seq4 len=406 path=[336:0-45 1790:46-93 382:94-206 495:207-227 516:228-251 540:252-258 547:259-303 592:304-405]
AGGGTTGGCATCAACGAGGTATGCCAATGTACAAGTATACATCCATCTGGGAATAGATAT CAGAGCAACAACAACGAATAACCGGTGTACTGACATGGAGGAGAATCCAATCAGAGCGAG CATGACGCAAATGACAACGACATTGACATGCTTCTCACACACCCAGGCATAGCCTATGAC AGCAGGAGGTAGCCACAGCATCCCCAGCGTCGAGCTCTCCAAGCGCATTTCTGCGTTCCA CTTTCCTCCATTTGCTTCCATCATCTTCGCAAGCACCCGGTCAGACCAACGCCCACCAAT CACACTCCCGCCGATGCTTCCAACGCCCAGGCAAAGCAAGACCAAGCCAACACTCAACGC ATTATAATCATATGCGTTGGCCAGAGTGCGGGC…
>SAmixcomp15009_c1_seq1 len=285 path=[949:0-58 1008:59-119 2168:120-140 1090:141-141 1514:142-206 2023:207-284]
GGCACAGTAAACTCCCAGGAGCAATATGGCAGTTCCTCTGGAAATGAAGAGTAGACCTGC TGTGGGACATTCAGAGGTATCACCGCAATTATTCTGCATTCCAGCGTTTGTAGTACTTGC ATAGGCTGCAGGAATAACAAGTGTGATGCACGACAGAGCCATAAGCTAGACTTGGTTGAT TATCATGGCGATGAATAAGGCAGGTAACTTACGGAGGCAGATCTAAATATCATTGCAAAT CAACAAGTGGTTTAAAGGGCAGAAAACAGAGGACGCACGCTTGAG
>SAmixcomp15030_c0_seq18 len=1344 path=[4677:0-73 743:74-383 4568:384-448 1053:449-639 1244:640-707 1312:708-1343]
ACTGGATTATTCGGGAATCGTCAGTAAGTAAAGGTATCGCCACCTCTATCTCATTTTGAT GAATCCGTCCATAGTCCTCACTGTCGGATCTTTTGTACCATGCCTTTACTACGGATTCTA TTGTGAACCAGCCTTGCAAGCCTGTTATCTATGTTCCATCGCACTAGTTGGCGCAGGAGC AGCATATATTGTTCTTAACCCTGAATATGCAAAACCAACACACCGAAGTGCACGTACCTG CGTTTTCATTGGTCTCGGATTGTCCGCTGTGGTTCCAGTAGCTCACTTATTGATATCGCA TGGAGCATTCAAGCTATTTTCCGAGATGGGTTTTGGCTGGCTGCTCGCATCAGGCGGTCT ATACATCACGGGCGCGTTGATTTAGTGCGTAGG…
>SAmixcomp15069_c0_seq2 len=1092 path=[1:0-82 84:83-166 168:167-254 256:255-314 316:315-448 450:449-1091]
ACGCTCTTCCGATCTCGTCAACATAGCATAGCATATATAGCATTTGTACAAGTAATAACT CGGAGGACAAGTAATCCAAGGAAGTAGGTCCAAGTAATTGTATCAAGTGAACTTCACCCT CTTCAAACGGGTCCTTACGTGCATGTCCTCTTTTCCACCATCCTCAGGCTCAAAATAGGC ATCACTTTCCGCAAAATAATAAACCCCAGTGCTAACCTCTTGCACATCCTTTCCGTGTCC AGTCCAACCATACTCAGGTATTGATGCCATACTCTTTGATTTTGCCTCCTCTGATACACC CTTCATGGCTCCACTAGTAGACCTCACGCAAACCAGTGACTCAGCTCCTACTGGGAATTC ATTGAAATCGAGGTCCAAGTGAACCATTCCAAT…
>SAmixcomp15644_c0_seq5 len=1290 path=[1:0-716 718:717-740 742:741-787 789:788-913 3342:914-914 3343:915-931 2974:932-945 2988:946-950 2993:951-962 915:963-1033 986:1034-1289]
GAAGGTGTGAGATAGCGCCACGCTTGTGTGTGATACACAATTGAAAACATACTTATACAC ATGGAGTTACAAGCATGAAGCTGTGGACCACGAACAAAGACGCTTGCCACACCTCTTTGC GCTCCATCACTTCGCCGCGCTGCTTTGTTCACTACCACTCAAATAGTCTCATGGAATGGC GTATTTCCAATACCCCCACTTCAAGTCATCTGGTTATAAAATATGCTCCCTTATTCGCGC GAGCCAAGACAAAACCCCAAACTGCGGGTAAACGGAGGCAATGCGTCGTCGTCAAAATTC ACTGAGCCATCCAAGCCCAAACAGAATGACACTGGTATCGAGCAAGCAATCCGTTCCGTG CCTCTACCAAAGTATCGAATTGTGTTCGTCAGC…
>SAmixcomp15748_c0_seq4 len=749 path=[727:0-23 751:24-94 822:95-108 836:109-144 872:145-283 1011:284-339 1067:340-486 1214:487-748]
CTGACAACATTTTGTGGTGTATAGATCCTCGGAGATCCATCTTAATTAAACCAAGTCGTT GCGCCAAAACCTCCTTGTTAGTATAATACCCACACGTACGCATTTTGATCATCGCAAGCT GTAGCTAACAGCATCCCATCAGCAGAAAAGGCTCAACAGCCCACGGTATTTTTGTGCCAG AGGGGTGGACAGACTTCGAGTTTTGTGTCGAGATTCCACAAATGTACTGTTCCATCGATT GAAAGCAGGCGGTCGTTGTGAAATAAAGTGATAGAGTAGACAATGTATGTGTGACCTTCG AGAATGGCGATCTGCTGAGATGTCGAAGACCCTAATCGAGCCACACCCGGTTCCCGAGAT AAGCATCCGACGTCCAAACCAAACTCCAAACTG…
>SAmixcomp15829_c0_seq7 len=894 path=[1395:0-90 1486:91-111 1507:112-160 3691:161-174 1570:175-246 3774:247-254 3782:255-255 774:256-283 3828:284-329 802:330-353 826:354-475 1000:476-893]
GCGCGGCAAACTTCACTGTGTCACCGATGCACAGTAAAGTGGTTCAGAAGGAAAGAGATG CCGTCATGGCGGAATTCCGTGGTGGCACGTCTCGCGTGCTCATCACGACAGGTGTTTGGG CCTGAGGGATTGACGTCCAACATGTCTCCCTTGTCATCAACTATGATCTTCCGGTCAATC GTGAGGATTACATACATCGCATTCGGCGCTCGGGTGGTTTTGGCCAGAAAGGTGTTGCCA TCAATGTCGTGACCATCGACGAAGTGCGTATCCTGCGCGAGATTGGTATGTCATTTTTAA CTGGTTGCCTTCATCACTCACCCCACCCCAGAACAATTTTACTGCACACAAATTGACGAA ATGGCAGTCAATGCTGGGGAGCTTATTTAGGGG…
>SAmixcomp15937_c0_seq1 len=461 path=[439:0-25 465:26-49 489:50-75 515:76-96 536:97-324 764:325-335 775:336-460]
ATTTTTCAGATAAACCCCCTCAAATGCCTACGACTGTTTCATCCACCCGAAATGTCATCT TGTATTTTGTTGCGCTGGTCCTTCCGCCAGTAGCCGTGTTTTTCAAACGTGGATGTGCTG CAGACTTTTGGATTAATATCTGTCTTACGATCTTGGGTTGGATACCAGGAGTCTTGCATG CATGGTACCTCATCTCTCGGAGTGAGGGAGCAATGTAATGAAGTCATGACGTCATTGACC CATGCATAGTCTATGCGTTTCCGTACTAGAAACCCCACTAAGATTCTATATATCCCACAC CTCGCAATATTAATCAGAACGGAGCAACGTGACATCGAATGCACACCTTCAAGTGACAAG ATATTGAGTCAGTTCGGTGATGGTGGCGGCAAA…
>SAmixcomp16058_c0_seq3 len=344 path=[837:0-23 4:24-74 55:75-98 79:99-147 128:148-158 139:159-196 177:197-219 897:220-265 715:266-295 745:296-343]
TCGCTCTCAAGCGGTCTTCGGGATACCACACTCCTCTGCGCTTCTTCCGCCATCTTCTGA CCATAATGTCTGATAGGCGGCCAGCAACCGGCGCTCCAACTGTTAAAAGTCGCGTCGGTG AACTGTGGGCACCACACACTGCACTTACTGAAGTTTCCAAGTCCATTTGGGAGGAAACAT GCCCCGATGATGGCCTCATTCGTGATTCCATACCGGACACCCTGCACCACGATCAGGATG CGAGATGGAAGACAATTGTCAGCTTACAATTGTATACGCCAGCGGCACGAGGAGAACTAC ATTGCTTGATGTGAGAATGCACTGCACAGCCAGTATCGACGCAC
>SAmixcomp16141_c0_seq6 len=872 path=[5211:0-56 5268:57-94 5306:95-238 7449:239-239 7450:240-247 5459:248-529 812:530-556 839:557-782 7596:783-793 1076:794-847 1130:848-871]
ATCTGAATGAGGGCGGTCCAACGAATAATACTTACGCTTCTAAGTCACCTTACATTCTCT CTCTGGTCGTCACAAATAACACTGTTTAGCTTAAGGAGACCGCGTTCTATTAGCTCCCGT CCCGTCTGCTCGTGCCTCAGCGCTCTTCATACGACTTTGGATCCATCACTCATCCTGCAG TTCGGTGGCGCCATATATTTTCCTCGACATGAACAATCAGCCGGCCAGGAGAATTCATAA TGTGATATACACTAGCGCCACGGCAAAGCTGGCCAGGAGCTGCAAATTGAGGACGTGCGC GGGAAGGAGAGACTTTACAAGCTCGACAATGCCGGAATTCAATATGGGCAAGAAGCGCCA AAGCATGCCAGCTTCTTGAATGACGATGAGATT…
>SAmixcomp16144_c0_seq7 len=1764 path=[2668:0-382 3441:383-456 3051:457-824 4062:825-826 45:827-1429 648:1430-1763]
TAAAAATGCATCGAGCGTCGAATTTCTAACTTGACTCAACATTACGGAGTGGGATGCACC GAGTCTGTGATCGCTGGACGGGTCATGTTCGCACTGACACCTATTGCCACTCATCTTTCC GGCACTTTCGTTGCTTTCGCATCGTTAGACGGCCGTGTGCGTCTTTGGCGAGTCAGCGAC ACCGGTGACCGCGCTCTTAGATCGAGGCGCCATCGGTCCACCGCCATCTACCGGCACGCG CGATGTGTGACCTTCTTCATGGATGGCAAGCACATCTCCAGCGACCTTGCCCTCCGCATG ACCCGCCCCTCCAGCTTCAACGTACCATCGAGGGCATCTATGAAGGTGCACTTGCCCATC ATTGGGACTAACCTTTGTTATTCGGTACGGAAA…
>SAmixcomp16258_c0_seq1 len=1576 path=[1:0-1575]
TCCTGGCCTGACACACTGGCAGCACCCATCGTTCTTTGCGTACTTCCCTACGTCAAGCAC GTTCGAGGGTATACTTGCAGAGCTATACGCGTCTAGCACGTCTAACCCTGGATTCAACTG GTCTGCGAGCCCCGCATGTACAGAGCTTGAGGCCGTGGTCATGGACTGGACCGCACAAAT ACTTGGGCTTGACCAGGCGTTTTACAATACCTCCGAGGTCGGCGGCGGCGTCATTCAGAC GTCAGCATCTGACTCTGTGTTGGTCGCAACTGTTGCTGCCCGTTTTCGATATATTCGTGA GCACCCTCACGCGTCTATGGAGAATCTTGTGCTCTATACCACCACCCAAACCCACTCGCT TGGGAAGAAAGCTGGGCTTGTCTTAGGTCTCAA…
>SAmixcomp16258_c1_seq5 len=1085 path=[3155:0-65 3272:66-163 3370:164-412 3619:413-637 3844:638-690 3897:691-722 6101:723-780 3987:781-1084]
ACGACGCTCTTCCGATCTTGGATGCATAAAAGCGCTGGCATATAGCTGTGTTCTCTTCGT AGCACAGGTATTTCACGCATTTTCAAACTTGAACTAGCCTTGGACCAATGTCGTGGACAC CCTTGAGACGCTATGGTCCAGATTATGACGTAGTCATAGTATCGAAAGATCTAAACCCGA GCATCACCAGAAGGATAGTTCTTTCTTTTGACCAAGCCAACATCTTGCCCTCGAATCTAG TCCCGGTGCATTTCACCTTGCATTCTCGTTCATGCAGTTCACGCGGTTACTCGCAAGGTT GCCGTCAAGCACGACAATGGCTAAAAACTTTTAGCACTTGAAACCCAATTCATGACAGCA TCATAACCCCTAGAAGCACATTGATGGGTTCGG…
>SAmixcomp16258_c1_seq7 len=1025 path=[3155:0-65 3221:66-116 3272:117-214 3370:215-463 3619:464-688 3897:689-720 3987:721-1024]
ACGACGCTCTTCCGATCTTGGATGCATAAAAGCGCTGGCATATAGCTGTGTTCTCTTCGT AGCACAGTGAGCACTCATCTCATGAGGTTCCGTTCATGTCTGGAAAGGCCCGTGAAGGGT ATTTCACGCATTTTCAAACTTGAACTAGCCTTGGACCAATGTCGTGGACACCCTTGAGAC GCTATGGTCCAGATTATGACGTAGTCATAGTATCGAAAGATCTAAACCCGAGCATCACCA GAAGGATAGTTCTTTCTTTTGACCAAGCCAACATCTTGCCCTCGAATCTAGTCCCGGTGC ATTTCACCTTGCATTCTCGTTCATGCAGTTCACGCGGTTACTCGCAAGGTTGCCGTCAAG CACGACAATGGCTAAAAACTTTTAGCACTTGAA…
>SAmixcomp16258_c1_seq8 len=1083 path=[3155:0-65 3221:66-116 3272:117-214 3370:215-463 3619:464-688 3897:689-720 6101:721-778 3987:779-1082]
ACGACGCTCTTCCGATCTTGGATGCATAAAAGCGCTGGCATATAGCTGTGTTCTCTTCGT AGCACAGTGAGCACTCATCTCATGAGGTTCCGTTCATGTCTGGAAAGGCCCGTGAAGGGT ATTTCACGCATTTTCAAACTTGAACTAGCCTTGGACCAATGTCGTGGACACCCTTGAGAC GCTATGGTCCAGATTATGACGTAGTCATAGTATCGAAAGATCTAAACCCGAGCATCACCA GAAGGATAGTTCTTTCTTTTGACCAAGCCAACATCTTGCCCTCGAATCTAGTCCCGGTGC ATTTCACCTTGCATTCTCGTTCATGCAGTTCACGCGGTTACTCGCAAGGTTGCCGTCAAG CACGACAATGGCTAAAAACTTTTAGCACTTGAA…
>SAmixcomp16304_c0_seq10 len=1285 path=[1:0-345 347:346-405 407:406-573 636:574-648 711:649-827 890:828-1003 1120:1004-1284]
GAGAATATGAACGGTGTTTCACTTGTCACGATGATCACGTGTCCGGTGGACTAACAGTTT GAATCTTCAACTTGTCATGCACAGGAACTGTTATCACCATGGCTCGAATGTTCCCCACGT CTGATCCGTCACTGCCACTCTATAAGTCTCTCATAGTACAAGGAGATTATCACCCTTCAG CTCCAATTCACATGTGTCTGTCGGTTCCAGCGGGTACCAAGGCTTTACTTCTTTCTTCTG CTCGACAGGCTCTCATACGCAGCCTTTGGGAGTACAACGACGAATGGCTACTTACCAATT CTGGAACAGGGAACACTTGTCAAAGTAGTTCCGAGGTTGACATCTTGTTGGTCCCCGTTT TTGTGTATGGGCGTGGGGTGATGTGATCAATTT…
>SAmixcomp16517_c0_seq6 len=640 path=[1:0-97 1452:98-140 1495:141-152 99:153-155 102:156-298 1074:299-348 245:349-444 1784:445-501 341:502-639]
GCACCGCTCTCTAGGTCCCATAGTTGAAGTGAACCGTCTAATGAATATGTGACAATGCGC CGCCCGTCGGGCAGGTGCGCAACGCCGTGCACTAGATTGGTATGACCTCCCATCATCTTG CAGGGAGTTACTGCTGACATCTTTTTTATCTTAGCAGGCAGAGAAGACATGGTGGGCGAT TTGGGATCTAAATGATCAAGAGAAAATGGACCGTATGCGCGAGAGCAGCTCGTTTTATGT TTGGATTACAATGGGTTGTCTTGTGGAGGTATAGATCGTAGATGAATCCACTGGCCTATC TGCTTTAACCTGAGTTCACACCAATAGAAAGCCTGGATGGATTGCTCACGAGAGGTCCTA TCAAGGGTAATTCAATCCTGACTCATAGGATAG…
>SAmixcomp16566_c0_seq1 len=1266 path=[3745:0-71 4231:72-356 859:357-433 936:434-764 1267:765-1265]
TTTTCAATTCCATTCTATACGGTAAGTACTCTGAATATGGAGATATCGCTATTCCCAACT TGATGGTCTACAGGTGTAGAGTTAATGCTGTATTTCAACACCATGCAAACGTACCTCGAA AAACAATTAGAGCCCAGGCCCTCCGACAAGTTCTACATGATCTTCAGTACTATAATACTC TTTCTTATCACGATCTTTGTGGCTACGCAATTACTTTTGGGACAGGAGATGTGGATTATT AATGTAGGCTACCCTGGTGGAGCACTTGCATATTTTCTTGCCCACGTGTCGGCGTGGTAT CAGACAATGGGTTCGGTTGCGTCCCTCCTAATGCAGTTGATGACTGATGGTCTACTCATT CATCGATGTCTCACGGTCTGGCGTGGAAGTTAC…
>SAmixcomp16707_c0_seq2 len=799 path=[1:0-80 82:81-121 123:122-258 260:259-286 288:287-355 357:356-378 2226:379-430 380:431-564 566:565-627 705:628-798]
GGCGGGAGGCTTGCTTGGTAATGAGTCCAACAGTAGAAGGTGAATTTGAGAATGGTGTCC AACTGCCGTTGATGGTTTCATTGGCACCACGCACTGGTAAGGGATGTTGAGCGTCATACG CGCCGTAACTGTTTCTGTAAATAGTAATTTTGTCTTGTTATCTCGGTGGCCCACAGTATT CGAAGATTAAAGCTGCATGCGTCATGGCCCAAGTTGAATTGCTCTTGGCACCTCAAGTTG CAAGTGTGCGCGACTCCATTGATCGACGTTATCAGATATTTACATACCTTGGGGGGTAAA TGTAACATTAATACGTACGAGACAAGCAAAATCTCGTACATGTGCCACTGGAGTCGAAAT GGTCTCAATATGAACTTCGACCTGAGGTGTGTT…
>SAmixcomp16873_c0_seq2 len=2336 path=[2176:0-584 2766:585-1008 4602:1009-1124 3207:1125-1392 3475:1393-1976 5347:1977-2020 4059:2021-2032 4071:2033-2335]
GGCACTTCCGTCACCTTAGAGTCGGAACAGCTAGGTATGAACTAGGGTCAACAACTAACT CCATGCACGATGGAAACGCGTTCGGATGAAGCCAGAGTATTGGTTATATACACAGGCGGG ACCATCGGAATGCTTGTCAGCTCACGAGGTTACGTTCCCGAGCCTTATTTCCTCACTGAC ACCCTCCGGAGCCAAAAACGCTTTCATGATCCTCTGCAAGACTCCCTCTTCTCTAACGCT GCATCCGTAGAGGGTTATAGAGAGTGGAGCAATAGCGGAAAGTCCACTCCAATCAACTCA GATGACGTCACAACTCCGGGTACATCCAATCAACCCACCCTTCTGGTCAAATCTTCCCGC CCGATTGGTAGCACGAGTACCCTGTCTCCGTCT…
>SAmixcomp16886_c0_seq8 len=2397 path=[2283:0-566 2850:567-625 2909:626-1524 5314:1525-1581 5344:1582-1678 3924:1679-2103 4982:2104-2157 4349:2158-2396]
AGTCCAATGTGTGTGGTCTTGTTGGCGATTGCTTAGAAGAAACAACATTCAGTTCTGCAA TCACTTGACTTCCCTGAGTGATCTCTGCCATCATCCATCAAACGCAGTACACGTGCATCA AATATCTGTGCTTCCTAGGAGTCACTACCCTGCATTTGCATGTTCGTATCATGAACTTTA ACCCCCAAACGAGACGACTGAATTGCAATCGACGGGCATCAAAGCATGTAAAGTTGGCCA AGGCTCAATAAATACGGCATCTCCCCCAGATTTCCCTGTTTCATGCCATCACGTCTTCGC CGCCCTGAGCCAACGTTGGTGCCTAGCGCAGCAAACAGCACAAAGCAAAGAATCGTCAGG TTATCCTTTTTGTAATAACGTCCTTCAAATTAG…
>SAmixcomp16977_c0_seq4 len=1225 path=[1231:0-36 1268:37-41 1273:42-43 3095:44-64 1297:65-468 1754:469-754 2484:755-807 2040:808-1224]
CTTCGCAAAGGGGACTCTGAACTAATGGGGTAGACAGAGCTCACTTTTATATCCTGAAAA CATTATGTGGGCAAAAACAAAAACTCGAAGCTCTATCAATTCGGCAGATTGGTTGCGCCT GAATGGCAGAACTTCACAACGGATGATTTAGGATGAATGAGGAAGCAGACGAGCACGCAA AGAGAGCGGCAGTAGGAGATCGGACATCAAAACCCCGACAACTCCCCAGATCTCTCACAG CGAATTCCGAAGAGAGGCGAAATCCGCACGCTGCCCTACAGCAAGTCAGCGCTCAAGCAA CGCTTCTACGCCAAAATAAAACTAGAAGCCACAACCATCACTCGTGCCGTTCGAGCAATA ATTTTTATTCATATCGGTGTAGTGCTGTCCAAT…
>SAmixcomp17140_c0_seq5 len=2492 path=[1:0-119 121:120-336 338:337-390 392:391-706 708:707-939 941:940-947 949:948-1050 1052:1051-1166 1168:1167-1558 1613:1559-2491]
ACCGAGGGTTCTGCTTAATTTTCGGAGCATCAAAATACAAGTAAATCAGATATGAACTTT TTGAGGAGGAAACAAAGTTAAGTTTGTGTAGCACATTGGTTGAGTGCCATAAAATAGTGT AAAAAAAGAGGACAAAAATCGTGGTCACCCGGTGAGCTCGTCCGTGAGCAGGCCAGGCCC TAAGCGAAAGCGGAAGCATTTCGGTTTACGTTCGTTGATGAAATATATGACCATGGAGAA GATAAGAGGTGACGCGTTGGATGATGCCTGCAATTTCCTCTTCTCTCTGGACCCCCTTGG TCTTAGGCACACATTGGATTCGGGGTGCGGGCGAACACTAGGAGAACGAGAGGTAAGGGA CTTATTGTTCAGACGGCACAGCACCACCTGCCT…
>SAmixcomp17174_c0_seq35 len=1336 path=[1:0-327 4160:328-386 329:387-552 495:553-666 3616:667-719 609:720-1054 4543:1055-1103 944:1104-1335]
GTGAAATTGCAGGACCAATATATCAGCCAACAACTCAATCCTTCAAATTTTACATTATTT ACATAAATTCTGAAGTCGAGAAACATGAATGTAAACAGTAAGTGCCAGAGTTCACCTGTG TCAGGGACAAGACTAGACGTGGCTCATGAATAACTCGTCCCATTCTCAGCAGTGCATTGT GAAAGAGCCTCGCCAGCACAGGGTGGCGCCAACCCAACAGGTTCATTCCCATCTTCCTTG AGCAACAGCGCCACTACACCATGCGCGGGGACGTTCATGGCCGTGAAGCTACGTACAGCG GTGCCGTTGTCCGTGTGCGTCCACAAATCCTATCCCAAAAATTGATCAACGACGACTGCA AAGTGCCACATGGTGTGGGAGAGCCTACCCGGA…
>SAmixcomp17287_c0_seq24 len=1563 path=[3120:0-312 3433:313-320 3441:321-420 3541:421-462 3583:463-547 6268:548-597 3668:598-708 4446:709-753 3779:754-838 6330:839-893 3864:894-997 1327:998-1053 1383:1054-1109 1439:1110-1164 4726:1165-1213 1494:1214-1248 6428:1249-1301 1582:1302-1373 4214:1374-1423 1654:1424-1562]
CGAAGACCGCATGTCACCTTACTCACCCGCCTAGGGGCGGCCATGTCACTCACCTGAGCC TGAGATTTATGACACGCTCAAATGCTTGCAGGTCATCTGACGCTTGAATTCAACGTGTCT CGACACCAACCTAGCAGTCTTCTCGCGGGAACGATTGGAGACATAGATGATCGATGATTA GCCGGGATTCAAGTACTCGGTGATGACGGCAGCCCGCAGCACCAATGATTGAATTCCTTA AATACTGTCACGCACTCAAGCTTCAAGGCTTATTCCTCTTGCTTAACTCTTATTCTCGAC GTCTCTCGCATAATAATGGCTTCTGGATCTGATGTCAAGGTCGAGTTCGACCCCAAGAAC ATGCTTTTCCGCAGGCTCGGCCCTAGTGGTCTC…
>SAmixcomp17326_c0_seq33 len=1072 path=[1:0-260 313:261-314 367:315-315 368:316-538 2689:539-610 591:611-838 819:839-862 3495:863-879 2533:880-927 860:928-1071]
GTTTGCTTGCCCCACTCCATTACCGCAGACCGTATCACCCCGAAGTATCCAGTCTGAACG CTCCGACATGTCCGGCATGAATTATGCGCTAATTACATAGGCCTGCATTATAACTGGCTA CAACACCAGTCTCATACGTGTCTCCTTCTGCCAATGCCATCCCATCGCCGTTCATTCAGT GCTGAAAACCAGTTTCTCCACAGAGCAACTTGACAATGCCAAAAACGTGTTCAACTTCTC ATGTGGCCACGGTCGTATAAAAACAGGATTGACGGTTCGTGTGCACGAAGTGCGCTGGAC ATTGTGGGATCCCTCAAATGTTGAATGAGAAGCTTGTCTTTGCAATTACCACGTCAGTAG GGCCAGCTAAGCTGGTCCTACATCTTATATCTC…
>SAmixcomp17327_c0_seq3 len=298 path=[4307:0-74 3713:75-297]
AGTCGTCGAATCTGTCAAAACATGTAGGCACTTTTGTGGTTACTGTAGGTCTAGCTTCTG AATCAATATTTCTAGTTACGAACACACACGGGTGCACGCCCTTACCCCTGTCTTGAGAGT GGGTGTGGAAAGTCTTTTGCGAGGCCGGACCAACTTGCGAGACACATGAGTGTACATAGA AAGAAGGACCTAGCCTAGACTGGTCTGACTGGGAGCGGTATGAACACTTCATGATAAATT TATTTGGTCACTATGTATCTGTTATGTTGAGCTTAACCTTCTTTTATACAAGTTTAAA
>SAmixcomp17478_c2_seq4 len=875 path=[2995:0-23 3019:24-135 5454:136-138 3134:139-167 3163:168-290 3286:291-501 5526:502-568 3497:569-823 5803:824-874]
AATGGCGTCGCATGTCCAAGCAAACCAGCCACACCCGAACTGAGCCCACTGCACCCAGGT GAGACTTTTGAGCGCAACAACTACAGCACCGAGAGGGGTACGAGTCTCGCGACGCGGGAT GAGCTCGCGAATAAATCTCGGTGACATGATAGAGGTAGTCTGATCTCACTAGGAGCGAGC CAATGTCAGATCATCGTCTTTATATTCGCGTCGGAGGCGGTCAGGTTACCCTAACCTCAG GCACCCAGTGGGCAAGCCCGCCATTACGGTTCTTTGGCCGCAGGTACTCACGCTTCATGT GTATCAGTGATTCTCCACACAAAGTGGTGCTTCTAATATCACTCAGATCAAACCTTCATG CTGAAAATGTCGACTCGGGAGTCCTGTGTGATC…
>SAmixcomp17704_c0_seq20 len=1995 path=[1944:0-343 2288:344-628 4795:629-639 2616:640-950 2927:951-952 2929:953-1308 3285:1309-1579 3556:1580-1593 3570:1594-1812 4584:1813-1873 3789:1874-1994]
GGATGATTGACCCCGAAAAAAATGGGAAGAGTTTACCACAGTCACCATTCCCTTCTATCA CAATTTCCACTTCCGAAGGACATTGTTAGGATCACTCCGGATACCATTTTCACATTGATT GTACATGGGCCGGTAGCGAGGGTGGTGGAACTAGTCAATTCGAGTCAGGTATTGTGCTTG ATGATAAATTGATGTCTTTTTTGTAAAACTTTGAATTCTCAAGGCGATGTCATCTTGTCG ACTTGTGACGCTCGAGCGCTCGAGCTCCCATAAGCGAGAACTTTGCAACGATTCGCATGT GTATTAAGAGTCGATTTTACAATCTCACAGCGTGTCCGGGGTTACACAGCATGAAGAAAA AATTGTTTTAGCAGTGTCAATCTGAGTTACTCA…
>SAmixcomp17743_c0_seq57 len=1494 path=[1:0-802 5842:803-814 5854:815-828 5690:829-831 5571:832-890 5882:891-899 839:900-903 843:904-1004 5913:1005-1005 945:1006-1024 964:1025-1344 1333:1345-1463 1452:1464-1489 1478:1490-1493]
CTTTTCATTAGGCGCTGTTGCGGTGCCAGTGAACTACGGCGAGTTGACGGTGATGGATTA AGAACTACTGAAGACGGCTGGATAGTTGCTGGTTCAAGTACACTGGCATGGGTGGTTTGG AGGCAGCACCATCTCAGCTGTTTCGCACTTCACGAAAGCAACGTTGTCAGGTGGAGTGTA CTTCACACAAAGCTTTATCTACCAAGGCGTTCGCGGTCTCTCTTCCCCCACCTCATAATC ATATCCGACATGTTTAAATAACGTCCCAAGTTAGTCTATGAAGTCTATGCCTCGTTCGCA AATCGCTTAGTAGCGGCGGAGTTGCACAGAACCCTGCGCTCCGCCTGTAAGCTTTTATGT TTGGTACTTTAACATTCTTGAGACATGCCACAA…
>SAmixcomp17806_c0_seq10 len=1214 path=[1:0-104 106:105-159 161:160-167 169:168-316 374:317-585 643:586-783 843:784-814 3193:815-815 3194:816-818 878:819-829 889:830-1213]
GTTCCGCTTGATGAGGGCGGTCAAGACTTTAGTCTTTTTTCTTTTGCAACACCCCTTCCA CTCATCACCTGTATACTGGGCTATATACATGAACCATCGATATCAGTGAGTCTTCAAGCT TCAGTACTTTAGTACCCTGGGTCCTCCAACAAGAATTGAGGGTACCAGAAATTGCACAAA CTCATCGCCGTACGAATACGAACACGAACATTTATTCGGCCACGTACTACTACTAGTACA GGCATCAGCCGATCCCGCCGTGTCATCAATCAATATTCTACATGATCAACGACCAGTCAT GATCCTGGCACACCTGAAGTCCCTATGCAAAGCTTCTGCTTTTTTAGATCCGCTCTCGGG AATGCAGGGCGTACCGAAAACGCTTTCGATGGG…
>SAmixcomp17828_c3_seq18 len=781 path=[1:0-49 6450:50-104 51:105-249 5862:250-327 210:328-443 6216:444-498 326:499-722 550:723-780]
ACCCCTAGAAAAATTTGCAGGGTCCGATATCCCACATGTTGCGGTCTCCAGTGGGTCTCA CTGCTGTGGTTGTCATTTCTGTCCTCAATAAAACTTTGAGCGCAGCAAATGGAGACCACG AGGAGACGCTAGGCCGTTTAATCCAAACCACAGAAGAACTCGTTCGCAACCATGTTGGGA CCGACGCGTCAGTGATGACGTCCGTCGCTCAGCGAGTGGATCCTGCACTCAAAATCAAGG CATCAATAGAGGTTGGCAAGAGAAGTTTGTCTCGATTTTGTGTTCAAAATAACCGAACAT ATTCTGAGCCTTCACGTCTGTCTTTCAGAATACTGGAAGGCATTCACATCGAGCGTACCA TTCAAGAACCGTTCGATGTGGGACTGTCTGCAC…
>SAmixcomp17859_c0_seq52 len=1202 path=[2863:0-254 6839:255-307 3118:308-311 3122:312-504 3315:505-771 6219:772-874 3582:875-1166 7274:1167-1181 6031:1182-1201]
ACCCAAACATGGACAAAGGGATGGATCTGTGACTCGTGACTATCCTTCCTGCAGATTCCA AATCACTCGGAGCACGAGACCGTAGAATTATGGCCCCCTTCGATCTCGACGCGTGTATAC AGCAACTACTCCGTAAACAGCTTTTACATGAGGCCCTTTTACGCGAAATCTGTGCAAAAA CAAAAGAGGTTCTCATGAGGGAATCCAATGTGGTCCATGTCAGTGCCCCAGTAACTGTCG TTGGAGACATACACGGGTGAGTGGTTCGTACATTCAATCACTGTACGACATTTCATCATG CAACCCAAGTCAGTTCTACGACCTCATCGAAATCTTCCGCATAGGTGGCTACGCTCCTCA CACCAATTATCTTTTCCTCGGGGATTACGTAGA…
>SAmixcomp18190_c0_seq27 len=2116 path=[2039:0-22 2062:23-393 2436:394-1019 3062:1020-1134 3177:1135-1309 4701:1310-1367 3352:1368-1391 3376:1392-1444 3429:1445-1470 3455:1471-1789 3774:1790-2115]
CGGTAGTGGTCTTCACTGGTCTATGTTCACTCGCAACCGGTCAGTGCAATGACCGTACGC GTTGCTCATGTTTGCTATTAGGATCAGTACCACAACCTCACGGTCTCAGCATCACTTGTT TGTCACATTTATGCAAGTTCGCCATGTCTCGCCAAATGGTAACTTGTCAACTTGGTAATG ATGTGGAAGTCATATGGCTTCCACATCGTTATCAAGCAGCCAATCTAGGCCATAACTGCT GCATCTCCCTGAATAGATCAATCCTTGCGCCTTATCGATTAGATGGCTTCTTTCTCAATG ACGAGCGTGTGATCGTCGATGTACCGCGACCGTTGTCAGCCATAACTTGCGTGGGATCTG GGAGGATTGCAGTCTTTCACACAAAGTTGCGCA…
>SAmixcomp18190_c0_seq34 len=2162 path=[2039:0-22 2062:23-393 2436:394-1019 3062:1020-1134 3177:1135-1309 3352:1310-1333 3376:1334-1386 3429:1387-1412 4469:1413-1462 3455:1463-1781 4099:1782-1835 3774:1836-2161]
CGGTAGTGGTCTTCACTGGTCTATGTTCACTCGCAACCGGTCAGTGCAATGACCGTACGC GTTGCTCATGTTTGCTATTAGGATCAGTACCACAACCTCACGGTCTCAGCATCACTTGTT TGTCACATTTATGCAAGTTCGCCATGTCTCGCCAAATGGTAACTTGTCAACTTGGTAATG ATGTGGAAGTCATATGGCTTCCACATCGTTATCAAGCAGCCAATCTAGGCCATAACTGCT GCATCTCCCTGAATAGATCAATCCTTGCGCCTTATCGATTAGATGGCTTCTTTCTCAATG ACGAGCGTGTGATCGTCGATGTACCGCGACCGTTGTCAGCCATAACTTGCGTGGGATCTG GGAGGATTGCAGTCTTTCACACAAAGTTGCGCA…
>SAmixcomp18239_c1_seq1 len=382 path=[341:0-381]
AAATTGTACTCAACTTCAGGCGACATTGGGCCTGAGCTTGTACGCGATAGGTTTCGGGAT TGTTCCTTTGGTCTCCACGTCATTCAGTGAGGAATGCGGCAGACGACCTGTTTACATCAT GTCGTCTGCTTTGTTGTTTCTCGCTGAAGTCATGAATGCATTGGCGCCAAACATACAAAC TGTGGTTGTGTCGCGTGCACTACAAGGGATCTTTGGTGCATGTGGTGCATCGTTGATTGG AGGTAGCATTGCCGATATATGGCAGCCGCACGAACGCGGATTGCCAATGTCTCTGTTTGC TTTCGCATCGCTATTCTCGTTTGGTCTCGGGTCAGCGTTTGGGGGGCTTATTTCTGCTAG TCCGCACCTCGGATGGCGGTGG
>SAmixcomp18420_c0_seq11 len=3400 path=[3584:0-383 3968:384-689 4274:690-958 4543:959-1326 4911:1327-1390 5021:1391-1534 5223:1535-2082 8663:2083-2099 5788:2100-2159 5848:2160-2182 8690:2183-2272 6012:2273-3044 6835:3045-3399]
AATGCATCAGGCCCTACTTGTTTCAGAAATCCTTCGGGAGATATTCACGCATGTGAATCA AATGTGGTTCGCTAACACAAGATCATTGCCTCGGAAATCTCTTGCAGCACTTGCAGTGAC ATGCAAAACCTTCAAAGAGCCCGCGATGGATTTGCTCTGGGATAGAATTAATCGTTATAG CCGTACAAAGTGGGAGTCCCAGGAATGCGACTATACCTGGGCAGGCTTGCAAGACCTCGA ACCACTATCTGCTCACGAGGCCCGTCAATTTTTGCGTTACTCCGCCCGTGTTCGCTCATT GAATATACAATCTCATCACATTGTTCGTCTTCTCTCAAACTTCCCCTTCGATGCATGCAT CTTCCCGAGGCTGCAGTCATTAACTCTTTTCTG…
>SAmixcomp18420_c0_seq58 len=3561 path=[3584:0-383 3968:384-689 7788:690-753 4274:754-1022 4543:1023-1390 4911:1391-1454 4975:1455-1500 5021:1501-1644 5223:1645-2192 8663:2193-2209 5788:2210-2269 5848:2270-2292 8690:2293-2382 6012:2383-3154 6784:3155-3205 6835:3206-3560]
AATGCATCAGGCCCTACTTGTTTCAGAAATCCTTCGGGAGATATTCACGCATGTGAATCA AATGTGGTTCGCTAACACAAGATCATTGCCTCGGAAATCTCTTGCAGCACTTGCAGTGAC ATGCAAAACCTTCAAAGAGCCCGCGATGGATTTGCTCTGGGATAGAATTAATCGTTATAG CCGTACAAAGTGGGAGTCCCAGGAATGCGACTATACCTGGGCAGGCTTGCAAGACCTCGA ACCACTATCTGCTCACGAGGCCCGTCAATTTTTGCGTTACTCCGCCCGTGTTCGCTCATT GAATATACAATCTCATCACATTGTTCGTCTTCTCTCAAACTTCCCCTTCGATGCATGCAT CTTCCCGAGGCTGCAGTCATTAACTCTTTTCTG…
>SAmixcomp18464_c0_seq12 len=1997 path=[2160:0-72 2233:73-110 4342:111-127 2271:128-820 2964:821-962 3166:963-1415 3701:1416-1570 3856:1571-1629 3915:1630-1726 4072:1727-1996]
TTGACCGTGACTTTTTCAATTCTACCTGTGATATAGAGTTCAGACGTTCAGGCCTCAGCC ATTGATCATTTTCAACGGGAGGTCAGCCGTTTTATGCAGCGCGTATGTCCTCGACGCCCT GTAGGCCATGGCGCCCACAGACACAGACTGTAGCTCTCGAATTGCGCAACTTGAACAGTC GTATGACTAGTCACTGATTGTTACCTCTCTCTCTTCGTTTCCCTTGTGAGATTGCTTCCG CAGTTTGCGACTATATTGTGTTACTGCCTCCCTCCTGGGCCTCGTCTACACGGTGTCCAG AGTTGTCAAAGGACCAATTACGAAGCACGTATATGTGGGACATGTGAACAAGAATTGGAA TTTCGTCTTGTACAACAAAATCATTGCGTGCGA…
>SAmixcomp18495_c0_seq28 len=2384 path=[3639:0-247 3887:248-415 4055:416-685 5578:686-698 4338:699-904 4544:905-1000 4640:1001-1050 4690:1051-1406 5046:1407-1537 5993:1538-1602 1065:1603-2151 1614:2152-2287 5299:2288-2332 1750:2333-2383]
TTTTTAAGCTTGAGAGAGGGCCGAGCTGTGCCGGCAGGCACCTTGTGTACGGTAAGGTTA TAAAACATTATCTCAAGCTCAGAGGATAGGGGGAAGCGCAATCAAGTCTAGTACGTATTC AATTATATCCTTCTTCTCCTCTTGACACTTTATAACATCAGTCTCCACAGAGTCCTGTGT GATAACCTTATACACAAAAACTGTCTTGTCTTGGCCACATCGGTGGCATCGAGAAATAGC CTGCATCTCTTTGCAATGATTCCACCACGGGTTGACGAGAATGACATGATTTGCGACAGT GATATTGAGTCCGACACCACCAGCATCAATGGACATCAGGAGCACTTTCATGCGGAAATT GTTCGCGAAAGAGTCAAGGACTGCCATACGTTG…
>SAmixcomp18495_c0_seq36 len=2504 path=[3639:0-247 3887:248-415 4055:416-685 5578:686-698 4338:699-904 4544:905-1000 4640:1001-1050 4690:1051-1406 5649:1407-1457 5046:1458-1588 5993:1589-1653 1065:1654-2202 6350:2203-2271 1614:2272-2407 5299:2408-2452 1750:2453-2503]
TTTTTAAGCTTGAGAGAGGGCCGAGCTGTGCCGGCAGGCACCTTGTGTACGGTAAGGTTA TAAAACATTATCTCAAGCTCAGAGGATAGGGGGAAGCGCAATCAAGTCTAGTACGTATTC AATTATATCCTTCTTCTCCTCTTGACACTTTATAACATCAGTCTCCACAGAGTCCTGTGT GATAACCTTATACACAAAAACTGTCTTGTCTTGGCCACATCGGTGGCATCGAGAAATAGC CTGCATCTCTTTGCAATGATTCCACCACGGGTTGACGAGAATGACATGATTTGCGACAGT GATATTGAGTCCGACACCACCAGCATCAATGGACATCAGGAGCACTTTCATGCGGAAATT GTTCGCGAAAGAGTCAAGGACTGCCATACGTTG…
>SAmixcomp18561_c0_seq1 len=1246 path=[91:0-82 7283:83-99 191:100-146 238:147-271 6555:272-340 363:341-662 935:663-1245]
AGACTGCGATACTATGATTGGTGAGTGAAGGATTTCCATATATAAAGCCTGTCAAAAAAA AAGGTTTAGTTTCTGATCCAGACGGTGCGCTCATGCCAGTGTCAACGTTACCCAACTGTG CTGATGAGACTCATTGCGAGCCTATTAGATCACAATGGGCCAGTCCAGAGACGAAAAGTC GCTTTTGGGCGACGTACATGCATGAAGCAGCTGAGCATGATGGACAAATTCTCGACAAGT ACAAAAGCGACATGGATATCGTTCTAATATTCGTGCGTCTTTTACCTTAGCACCACCTCT TTTCCTATTCATTCACTCGGTCCGTATACCTATCGTTATAGGCCGGTCTTTTTTCCGCTG TCACCACATCCTTCATTGTCAATATGCAACAAA…
>SAmixcomp18630_c0_seq10 len=2303 path=[2432:0-406 2839:407-498 2931:499-772 3205:773-824 3257:825-995 3479:996-1026 3510:1027-1068 3552:1069-1148 3632:1149-1366 3850:1367-1405 3889:1406-1591 4124:1592-1744 4328:1745-2302]
TCAATTCGGCGACCTATCAACTAAGCATCTACGAATGTTCACACCCTTGAGGGAAGTTTC CCGCAAATTCTTAGCCTAGGAATGCATGGAAGCCATTGTGCTTTCTGGATTAATGCAAAG AGTATACATAAAGAGAAAAGGGTAGGAGAGAATTACAACGATGTTCAATAAGGGGTGGCT CGACAGATCCTATCAGGTATGCGAGATACGCGAGGTCCAGTAAGTCGCCGGATGATCCGC GGGTCCAAACAGTCATTCCGTTGCAGATGCCTGACATTCGACACAGGTGACACATTCTCC TCCAGCTGAGAGTCGAGACGCCATGAACTGTCTTGCGGCTGTACTTGTTTTGAACCACGG AACTTGGGTAACAGTTGACTTCTGATGCTAGAA…
>SAmixcomp18630_c0_seq74 len=2309 path=[2432:0-406 2839:407-498 2931:499-772 3257:773-943 3479:944-974 3552:975-1054 3632:1055-1272 3850:1273-1311 3889:1312-1497 4075:1498-1541 4119:1542-1546 4124:1547-1699 4277:1700-1750 4328:1751-2308]
TCAATTCGGCGACCTATCAACTAAGCATCTACGAATGTTCACACCCTTGAGGGAAGTTTC CCGCAAATTCTTAGCCTAGGAATGCATGGAAGCCATTGTGCTTTCTGGATTAATGCAAAG AGTATACATAAAGAGAAAAGGGTAGGAGAGAATTACAACGATGTTCAATAAGGGGTGGCT CGACAGATCCTATCAGGTATGCGAGATACGCGAGGTCCAGTAAGTCGCCGGATGATCCGC GGGTCCAAACAGTCATTCCGTTGCAGATGCCTGACATTCGACACAGGTGACACATTCTCC TCCAGCTGAGAGTCGAGACGCCATGAACTGTCTTGCGGCTGTACTTGTTTTGAACCACGG AACTTGGGTAACAGTTGACTTCTGATGCTAGAA…
>SAmixcomp18696_c0_seq30 len=2019 path=[2837:0-745 24:746-839 118:840-963 242:964-981 260:982-1157 436:1158-1222 5284:1223-1225 504:1226-1228 507:1229-1409 748:1410-1433 772:1434-1507 846:1508-1544 968:1545-1588 1012:1589-1647 1071:1648-1718 1142:1719-1777 1201:1778-1854 1278:1855-1922 1346:1923-2018]
TCTTCCTTCTATATGGTCTGACTGGGGGAGACTAAGATGCTCCTCGGATGAGGCAATCGT TCAATTTCCTCCAGAGCTAATCTCTTCTCCGTCATAAGAGGTTTCTGAGTCTGAGTTCAC AGCCTGTGAACCTAGACTCGGACGCAAACTTGTCACTGGCACCAACTAGAATCGGGAATC CACCAGTTTTTCTCGCCAATCAAACACATCGCCGTTGATCGCTTGTTCGTGCTTCCTCTA CGTGCACTGGCTACTGATTAGCGGGTTGTAGACCTCGACTTGCCCCTAAACGTCCTATAT CTCCACGAGCGCTCACCACCATTATCGAGCTGAAACTTGAGGCAACTGAGTAGAGCGTGC AGCTGAACGAGGGACTCACTGAACCAACCCTGG…
>SAmixcomp18725_c1_seq13 len=2012 path=[12932:0-725 13658:726-749 13682:750-798 22340:799-847 13731:848-1066 22962:1067-1116 17695:1117-1184 17763:1185-1239 17818:1240-1438 24119:1439-1459 18038:1460-1474 18053:1475-1663 18242:1664-1693 18272:1694-1730 18309:1731-1751 18330:1752-1827 18406:1828-1890 18469:1891-2011]
GTTCTTCCAGACGCATTGCCTGCTCAGACAGTGGCTGGTTCACGAGACTAGGTGGAGTTC TCCCAGCTCCTCCCCCCACCTATTTGCCAATCCGAGATCCAATCCGAGATCCAATCGCAG ATCATAGCAGACAGTATGGATATGACTATCGCCCAGCAATCAAAACGCCATGGAGGCCAT GACGATAGCCACCACCCTCGAACTATGGCACCCGACCCACAGGAACTGCTACTGGAGTCC GCAAATAGCCCGAGACCAACGGGTGCTTGTGCTCGGTGCAAAAGCCTGAAGGTACGATGT GAATTCAGGGGCGATAATGACATCTGCAGAAGGTGCACAAGCGTCGATCAGGACTGTGTC ATTCCAGGACGCAAACCACGCCGGCCCCCACCG…
>SAmixcomp18725_c1_seq28 len=1907 path=[12932:0-725 13658:726-749 13682:750-798 22340:799-847 13731:848-1066 17695:1067-1134 17818:1135-1333 24119:1334-1354 18038:1355-1369 18053:1370-1558 18242:1559-1588 18272:1589-1625 18309:1626-1646 18330:1647-1722 18406:1723-1785 18469:1786-1906]
GTTCTTCCAGACGCATTGCCTGCTCAGACAGTGGCTGGTTCACGAGACTAGGTGGAGTTC TCCCAGCTCCTCCCCCCACCTATTTGCCAATCCGAGATCCAATCCGAGATCCAATCGCAG ATCATAGCAGACAGTATGGATATGACTATCGCCCAGCAATCAAAACGCCATGGAGGCCAT GACGATAGCCACCACCCTCGAACTATGGCACCCGACCCACAGGAACTGCTACTGGAGTCC GCAAATAGCCCGAGACCAACGGGTGCTTGTGCTCGGTGCAAAAGCCTGAAGGTACGATGT GAATTCAGGGGCGATAATGACATCTGCAGAAGGTGCACAAGCGTCGATCAGGACTGTGTC ATTCCAGGACGCAAACCACGCCGGCCCCCACCG…
>SAmixcomp18733_c0_seq2 len=1620 path=[1479:0-83 3135:84-99 1563:100-247 1711:248-405 1869:406-427 1891:428-659 3931:660-713 2123:714-869 4617:870-947 2357:948-1264 3614:1265-1313 4548:1314-1619]
TGAACTGGTTGCCCACGCGAAGCAAACTTGAAGTACTTCCATCACGATGGTGTCCTTAGT AGCAATTTCAGCAGCTTTACCCTAGTGAGTCTCAGTCTCGACTCCTCCAAGTGAGAAAGG TCACTCATTTCAAATGATGCTGCTACTAGTACTACTAGTACTGTAGTAGGCCAGTGTGCT CGCAAATTGGTTATTCCCTTAACGATGCCCACATTCAACCCAGATTGGCAAAGCGGTCAG ATCTGTTCACAGTCACATTCTTTGGATACATTGTGGCACTCGGACGCCCATCAGATGCGT TCTGCGGACCAGTCACTAACGCGGCGTCGAATTACGAAATGTCTATGCTCCATGAGTATG ATCCAACCGCTCACAAGAAAGTGGCCGAAAGTA…
>SAmixcomp18733_c0_seq13 len=998 path=[1479:0-83 3135:84-99 1563:100-247 3365:248-327 1711:328-485 1869:486-507 1891:508-739 3931:740-793 2123:794-949 3466:950-994 3511:995-997]
TGAACTGGTTGCCCACGCGAAGCAAACTTGAAGTACTTCCATCACGATGGTGTCCTTAGT AGCAATTTCAGCAGCTTTACCCTAGTGAGTCTCAGTCTCGACTCCTCCAAGTGAGAAAGG TCACTCATTTCAAATGATGCTGCTACTAGTACTACTAGTACTGTAGTAGGCCAGTGTGCT CGCAAATTGGTTATTCCCTTAACGATGCCCACATTCAACCCAGATTGGCAAAGCGGTCAG ATCTGTTCACAGGTTCGCTGATGTCGGACCCAGTGATGGTACAGGACGGTACTCATCAAC TGCAATATCATGATGGGTCGCCTTACCAACAGTCACATTCTTTGGATACATTGTGGCACT CGGACGCCCATCAGATGCGTTCTGCGGACCAGT…
>SAmixcomp18736_c1_seq5 len=1083 path=[1:0-75 77:76-199 201:200-495 5676:496-565 654:566-594 4548:595-600 689:601-650 5076:651-655 745:656-710 852:711-814 956:815-1082]
CTTGTACGTACGCATATCCTACTTTAATTTTTTAGATACCACTATTGATCTTCCCTCTTG TCAATGTTTGATCCAGACCTCACTCAAGGACGACTTTGACATTCTCCACTACGGCCATTT TACCTGGAAGCAGTGGAATGTAACTCACAACTCAGTAATCGCTCCGTAACAATTTGTTTC GTGGCAAGAGTATAATATGACTCTTCGTGAGGATGAAATGTAGAGGAATGCCTGCCTCAG GAGATCGAAGCGAAATTGAACCGTGTTTTTCTGATGGACCTTCCTGCGATCGTAGAGCTG CGCAACTCAGCCTACAGCCTCCCTGCAGCACTAGGTTCCATATCATCACAACTACTCCGT CCCTGTTCAAAATACGAGCGAACTCAGACGACG…
>SAmixcomp18748_c0_seq25 len=1426 path=[6041:0-262 471:263-286 6327:287-348 557:349-373 7196:374-407 616:408-439 648:440-505 714:506-553 7567:554-562 7056:563-609 771:610-733 895:734-801 963:802-927 7694:928-928 1090:929-1051 1213:1052-1079 1241:1080-1113 7778:1114-1124 7789:1125-1141 5534:1142-1174 5567:1175-1180 1286:1181-1365 1471:1366-1425]
GCCCAGTGTTCAACGCCTCCCTCGGTCTCTCAGGCTATACTGTAGCTTATAATCTCATTA TTATCTGTACTACCTCAGCGACAACGCAGAGACTTGTTCTTCAGTTTCATTTCCATTAGC GTTCACATGGAGGCGTCAACAGCTCTTCAGAAGGTCTCAAACGATTGCACAACTTCCACA TGCGTGAATAAAGACAATGCGAAGAACTATGGCAAGGTTAAGGAAAAGAGAGAGACCCCC GGAATGACTAGCGACGATTCTGGCCAAGGACGTCCTCTCAAGCGGGCCAGATCTGATTCC GCTACCGCTCAAAAACACGAAGATTTCTACATCTTGGATGGCAATACTGTCATCGAGGTT GATGGGGTGCTGTTTAAACTTCATCGTTCGAGG…
>SAmixcomp18811_c0_seq14 len=835 path=[6785:0-120 6970:121-194 7044:195-218 7068:219-397 15733:398-412 13425:413-454 7247:455-513 7306:514-526 7319:527-607 7452:608-801 7646:802-803 7648:804-834]
TCGCGCGCGAGGTCATGCGCTCATGACGAACTAAAACTGCACTTTACTTAATCGGTGGCG GTTTGCTACCCATGAAGTTCACGTTCCAGTCTATAGTGAATGCTACAGGCCTCGGGGACC GAGGGGTGGCCGATTCAAATGACACTTTCAACAATGATGCTCATCCCAATTCCTTCACTT AACACCACCTGGACTCGGGGAGTTGATAAGACTTACGGGTAGTGTCATCCAGATACTACA GTGTCAATATCGGCGGACTTCTTGTCCTGGAACCCCTTCATTACTACACCCGCATCTTAC CAGAAGTATCCAGTGCAGTTGACAAGTGGACCCTGAGCACGCACATTGCATATGGCTGCG GGCTCGAGCAGCTAGAGACCCGTTATAGTGCCT…
>SAmixcomp18813_c0_seq11 len=1911 path=[1:0-1112 1114:1113-1214 1216:1215-1355 4602:1356-1391 4638:1392-1392 4639:1393-1406 1357:1407-1462 1413:1463-1544 1495:1545-1569 1604:1570-1694 1729:1695-1718 1806:1719-1910]
AGCTTAAATTTGGTAGCAGGCTGCGCAACTATCCAGGAACCAATTAAACAACCACTAAGG TACGCACTATCCCGAATTTCGTCAGTCATTGACCCGTAGCTTTGACCCACGAAGCACAAT AGATAACCAAATGAAGCCCACAATAGGGTTGAATGCAAGTTGGATATGTCTCACCGCATC CCCAAAAGGGGTTTCCGTGAACAGCAGGCAGCCCTGTGGACTTGAATTAGACAATAACCC GATGCTTTGGCCACCACAAGTGGCTTTAAGACGCTGTGGACAGCTGTATCATGGGTATTT TTAAGTTCCAGTGCTTCTTGACTCTGAATCTATACCTTCTCCTGTACTCGATTACCAGCC TACAAAGCTGAAGACAGAATATCGCTATAATGT…
>SAmixcomp18813_c0_seq19 len=1807 path=[1:0-1112 4843:1113-1168 1114:1169-1270 4417:1271-1326 1216:1327-1467 4602:1468-1503 4638:1504-1504 4639:1505-1518 1357:1519-1574 1413:1575-1656 1495:1657-1681 1604:1682-1806]
AGCTTAAATTTGGTAGCAGGCTGCGCAACTATCCAGGAACCAATTAAACAACCACTAAGG TACGCACTATCCCGAATTTCGTCAGTCATTGACCCGTAGCTTTGACCCACGAAGCACAAT AGATAACCAAATGAAGCCCACAATAGGGTTGAATGCAAGTTGGATATGTCTCACCGCATC CCCAAAAGGGGTTTCCGTGAACAGCAGGCAGCCCTGTGGACTTGAATTAGACAATAACCC GATGCTTTGGCCACCACAAGTGGCTTTAAGACGCTGTGGACAGCTGTATCATGGGTATTT TTAAGTTCCAGTGCTTCTTGACTCTGAATCTATACCTTCTCCTGTACTCGATTACCAGCC TACAAAGCTGAAGACAGAATATCGCTATAATGT…
>SAmixcomp18813_c0_seq28 len=1900 path=[1:0-1112 4843:1113-1168 1114:1169-1270 4417:1271-1326 1216:1327-1467 1357:1468-1523 1413:1524-1605 1495:1606-1630 1520:1631-1714 1604:1715-1839 1729:1840-1863 5263:1864-1877 1767:1878-1893 1783:1894-1899]
AGCTTAAATTTGGTAGCAGGCTGCGCAACTATCCAGGAACCAATTAAACAACCACTAAGG TACGCACTATCCCGAATTTCGTCAGTCATTGACCCGTAGCTTTGACCCACGAAGCACAAT AGATAACCAAATGAAGCCCACAATAGGGTTGAATGCAAGTTGGATATGTCTCACCGCATC CCCAAAAGGGGTTTCCGTGAACAGCAGGCAGCCCTGTGGACTTGAATTAGACAATAACCC GATGCTTTGGCCACCACAAGTGGCTTTAAGACGCTGTGGACAGCTGTATCATGGGTATTT TTAAGTTCCAGTGCTTCTTGACTCTGAATCTATACCTTCTCCTGTACTCGATTACCAGCC TACAAAGCTGAAGACAGAATATCGCTATAATGT…
>SAmixcomp18813_c0_seq35 len=1772 path=[1:0-1112 1114:1113-1214 1216:1215-1355 4602:1356-1391 4638:1392-1392 4639:1393-1406 1357:1407-1462 1413:1463-1544 1495:1545-1569 1604:1570-1694 1729:1695-1718 5263:1719-1732 4062:1733-1754 1789:1755-1771]
AGCTTAAATTTGGTAGCAGGCTGCGCAACTATCCAGGAACCAATTAAACAACCACTAAGG TACGCACTATCCCGAATTTCGTCAGTCATTGACCCGTAGCTTTGACCCACGAAGCACAAT AGATAACCAAATGAAGCCCACAATAGGGTTGAATGCAAGTTGGATATGTCTCACCGCATC CCCAAAAGGGGTTTCCGTGAACAGCAGGCAGCCCTGTGGACTTGAATTAGACAATAACCC GATGCTTTGGCCACCACAAGTGGCTTTAAGACGCTGTGGACAGCTGTATCATGGGTATTT TTAAGTTCCAGTGCTTCTTGACTCTGAATCTATACCTTCTCCTGTACTCGATTACCAGCC TACAAAGCTGAAGACAGAATATCGCTATAATGT…
>SAmixcomp18813_c0_seq41 len=2000 path=[1:0-1112 4843:1113-1168 1114:1169-1270 1216:1271-1411 1357:1412-1467 1413:1468-1549 1495:1550-1574 1520:1575-1658 1604:1659-1783 1729:1784-1807 1806:1808-1999]
AGCTTAAATTTGGTAGCAGGCTGCGCAACTATCCAGGAACCAATTAAACAACCACTAAGG TACGCACTATCCCGAATTTCGTCAGTCATTGACCCGTAGCTTTGACCCACGAAGCACAAT AGATAACCAAATGAAGCCCACAATAGGGTTGAATGCAAGTTGGATATGTCTCACCGCATC CCCAAAAGGGGTTTCCGTGAACAGCAGGCAGCCCTGTGGACTTGAATTAGACAATAACCC GATGCTTTGGCCACCACAAGTGGCTTTAAGACGCTGTGGACAGCTGTATCATGGGTATTT TTAAGTTCCAGTGCTTCTTGACTCTGAATCTATACCTTCTCCTGTACTCGATTACCAGCC TACAAAGCTGAAGACAGAATATCGCTATAATGT…
>SAmixcomp18822_c0_seq29 len=2984 path=[6501:0-36 29:37-93 7287:94-96 89:97-186 179:187-962 955:963-1043 1036:1044-1303 1296:1304-1373 1366:1374-1431 1424:1432-1565 7425:1566-1576 1569:1577-1669 1662:1670-1863 1915:1864-2178 2230:2179-2983]
GAATTTCAAAGCCTCAATGAAGCTGTGCGTAACATAGAGGTGCTGAAGCGCCCGGCTTTA TGTTTTAAGCCTCTGACTCATCGAAACTCCGATCAGAGTAAGTCTTGAAAGTTCAAGCTT CAAATTAGTACTATGGGGAGTAGTTTGCTTCAAAGATGCTCACTTGCGATATTCTTGACT GCCATAGTGCGCCAGTCAGATGCAGTATTGCTATGGGTTGCTGTCACTGTCGCCTTTGTT CAAAACCCCAAAGTCCTCCTTTTCACGATTGCCCCAAGAGCGAAGATGACTGGGATGCGT TTTGCAAAGCCTTCGTGAAGACAGAAACTGTTGAACTCATGGCGCTTCAACAGCGCATCA GTCCCATTCAATTAGCGAACATTACATCATCTC…
>SAmixcomp18832_c1_seq43 len=2743 path=[7705:0-116 7822:117-311 8017:312-477 8248:478-935 8706:936-982 8753:983-1877 9648:1878-1889 9660:1890-2048 9819:2049-2217 10043:2218-2307 10133:2308-2538 3600:2539-2742]
GTTTGTGGATGCTGATGAGTCTTGAAGTTCTGATCATCCAGGTTTCTTTGACGACGAACC ACGTCGTGTGGGTGTGAAGAGTCTGGGGTGAAGACGTGGCACACAGCCCCATGACACCAT AGTAGATTGGATATTGACCTATTTGATTCTTGAAAGCCGTGAATGGGTCCCTTAAGCCGA GCCGCGGCTCTTGCCTAATCCTCCCCGCCTCAAGCCAGGCCCGCACATCACTAACTGATT CAAAACAAAGCCCTCCTCTGGTGAGTAGGGGATCAAAGACGGAGAACAAACCGTATGGCA TCTGGTTAAATTGGTTGAGCTGTGCGCAATAACACACTTTCATAATTGGGTCACGTGTGA TAACGGATCATTCTACTTCTCCTGATCAATGTA…
>SAmixcomp18839_c0_seq27 len=1039 path=[8488:0-72 2602:73-333 8768:334-341 2871:342-395 8796:396-504 3034:505-524 3054:525-608 7931:609-660 3138:661-806 3284:807-830 3308:831-988 8888:989-991 8891:992-1037 3469:1038-1038]
CAGGTAAGGCTACTGAGAAGAGGTGTGTGCTTGTTATTCTGGGAAGTCTGAACATGTGAC ATAGTGGCTTTACAGGATCCAAGATGCGGCAGACAAGTGGGGTTTCGTGGCCCAGTCTCT TGGGCTAGAGTGGCAAGATTGATCCTGTCCAGCAAGGGCAATGGTGTAATACATGACGAT GCGCTCATATATACCTATACACCATATCATCAGGAAACCGAAATTGATTTTTACGTATGC AGTATTCGGTACTGCTATCAACTCCACGATGTATAATCTTTTACATGGGCAATCTGCGGC GGAAGAAATTTCACCGGTGTTGTAGTCCTGGACAACCTTGTGAAAAAAAGAGGCAGTTAT AAAATCTGCAATCAACGCCACAGCCTTCTCATG…
>SAmixcomp18847_c0_seq1 len=1310 path=[3875:0-48 548:49-297 797:298-428 4438:429-479 928:480-595 1044:596-614 1063:615-747 1196:748-824 4972:825-896 1345:897-936 4650:937-987 1385:988-1309]
CCTACGTAATGGTTAGCAGCGAAAGCGATGCGATATAGAAAATGCCAGACCTTTGGGGAT ATAATGACCATTGTACACGTCGCTGTCCGCAGTGTAATGCGGCAAACCGAGAGGGAACAC TGGATGCCATCTAAGCGTCTCGCGCAAGACCGCATCCACGTACGGCAACGAAGGCCGGTC TTCAAAGGTAGGAAGTTGGTCGGTGCCTATAACTGCCTCAATCTCCTCTTGTGCACGTTT CTGCACATCTGGATAGAGCATCATTGCAAGAATAAAGACAGCTAGGGTCGATGCAGTCGT TTCGACCCCAGCAATGAATGCTGTAGCAGAAGTCGACTTCAACGCAAGCTCGAATTCGCC CGCATTACCGGATGTGTCCAACCGCTTAAAAGA…
>SAmixcomp18887_c0_seq11 len=2325 path=[1:0-616 618:617-1002 1004:1003-1060 1062:1061-1091 6506:1092-1217 6547:1218-1222 5962:1223-1281 1119:1282-1675 1513:1676-1874 1712:1875-1922 1760:1923-1929 1767:1930-2122 1960:2123-2221 4499:2222-2275 2059:2276-2324]
GGTTCATTGAACTTTTATTCCATTCACAACATGATCCAGATCATCGTGACCAGTGCACAC GAAGGAGGGACGTCTCGAGTCATGAGTATATTACACCATTGGCATCGATCCCCAAGTGAG AGAAATACATACGAAACTCTAGTCCATTTACAAGCTACATAATTTAGTTTCAAATCATTT CTATGCGAGTCATTAAGCTTCGTGCACCGCCCGAGACCACCATTGAGAGGTATAATCAGG TGTCGCCAGGCCCGAGACAGGGGTATCGGATATCCCTCGCCCTATGCTTCCGTCTTCTGC TTGGCACTAGTAGTGTCGTCTGCCGTGTCTGTTCGTGTGCGTTCAGAGGCGTCATCAGGG GAAGCTTGTCTCTTTTCGTTCTCCAAAGATTCC…
>SAmixcomp18887_c0_seq25 len=1825 path=[1:0-616 618:617-1002 1062:1003-1033 1093:1034-1054 6547:1055-1059 1119:1060-1453 5138:1454-1509 1513:1510-1708 1712:1709-1756 5635:1757-1817 1760:1818-1824]
GGTTCATTGAACTTTTATTCCATTCACAACATGATCCAGATCATCGTGACCAGTGCACAC GAAGGAGGGACGTCTCGAGTCATGAGTATATTACACCATTGGCATCGATCCCCAAGTGAG AGAAATACATACGAAACTCTAGTCCATTTACAAGCTACATAATTTAGTTTCAAATCATTT CTATGCGAGTCATTAAGCTTCGTGCACCGCCCGAGACCACCATTGAGAGGTATAATCAGG TGTCGCCAGGCCCGAGACAGGGGTATCGGATATCCCTCGCCCTATGCTTCCGTCTTCTGC TTGGCACTAGTAGTGTCGTCTGCCGTGTCTGTTCGTGTGCGTTCAGAGGCGTCATCAGGG GAAGCTTGTCTCTTTTCGTTCTCCAAAGATTCC…
>SAmixcomp18916_c0_seq6 len=267 path=[4227:0-92 2780:93-131 13324:132-148 9354:149-266]
TGGATACCTTCATCAGATGCGTCTGCTGGAAGGTTGTTGCATCTGTCGATCACATAATCG ACACCATATGCCCCTGCCGCGATGCTACGAAGATAGGTGCCCTCTGGACAGAGAGGTAGT AGCTCATGATAAATTTGGGCAGCTTCGCGAATGTCGGCAGCAGTACTTTTCTTGATGTAG CGCCAAGTCAGCGCTTCAGTGAGATTATATAGAGATAATGGAAGATCGGGATGGGGCTGC GGTCGCCATGCAAGGGCTTCGCGGAAC
>SAmixcomp18982_c1_seq38 len=1323 path=[6051:0-85 6137:86-86 6138:87-134 600:135-142 608:143-147 4138:148-509 4500:510-514 4505:515-533 4524:534-536 4527:537-553 4544:554-561 4552:562-644 4635:645-645 4636:646-647 4638:648-670 4661:671-683 8239:684-754 8310:755-757 4696:758-783 4722:784-867 4806:868-891 4830:892-910 8639:911-938 8667:939-962 8691:963-992 4872:993-1322]
GGCTGCCTTGCCTGCCAGTCCTACCTGTATTTTGCAAGATTCAGGAGCGATCATCTCGCC CTGAAAGCAAGTGTGTCTGCAGTCATCTTGATTCAGCTCGGTCACTTTGTTTGTGTAATA TCGATGTTGTGGACGATGACTGTCAGCACCTATGGTGACCCATCTCAACTCACGGTGCTT CCTCTAGCGGCAGACCTCGCTGTTCCGTTGAGCGGTATGACAGTATTTATTGTGCAGTCA TTTTACGCTTTTCGACTTTGGAGGTTGACTAGAAATGTCTTCTTACCCATTCTTTGCCAA ATGCTCTCCCTGATTGCGCAAACTTCCACGTTCGTTGTCACAGCAAGGGCAATTTCTATG ACGGACATCGCGGATTTTGGAAATAATGAGATG…
>SAmixcomp18982_c1_seq67 len=1326 path=[6051:0-85 9816:86-137 6137:138-138 6138:139-186 600:187-194 608:195-199 4138:200-561 4500:562-566 9439:567-650 4527:651-667 4544:668-675 4552:676-758 4635:759-759 4636:760-761 4638:762-784 4661:785-797 4674:798-819 4696:820-845 4722:846-929 4806:930-953 4830:954-972 4849:973-995 4872:996-1325]
GGCTGCCTTGCCTGCCAGTCCTACCTGTATTTTGCAAGATTCAGGAGCGATCATCTCGCC CTGAAAGCAAGTGTGTCTGCAGTCATGTGCGCCCCATGTTTGACCCGATTCCTCCGAATA CCAACACAGATTCTGTAGCTTGATTCAGCTCGGTCACTTTGTTTGTGTAATATCGATGTT GTGGACGATGACTGTCAGCACCTATGGTGACCCATCTCAACTCACGGTGCTTCCTCTAGC GGCAGACCTCGCTGTTCCGTTGAGCGGTATGACAGTATTTATTGTGCAGTCATTTTACGC TTTTCGACTTTGGAGGTTGACTAGAAATGTCTTCTTACCCATTCTTTGCCAAATGCTCTC CCTGATTGCGCAAACTTCCACGTTCGTTGTCAC…
>SAmixcomp19031_c1_seq14 len=634 path=[1028:0-162 1191:163-189 4304:190-258 2417:259-312 2471:313-332 1287:333-394 1349:395-478 2813:479-546 4422:547-633]
GCGTAGTTCTCATCTGTTCTTGCATATTATAATCACACAGCGCCAACTCATTCTTTTGAA TTGTGCTCCGAGTATTCGGCCATCGCTTAACTCGCAGTCTGTACGTACATGGGGTCCATC AATGCTCCATTCGTGGTCTTTGGGTACGGCTCACTGATATTCAAGCCCCCACCTCACGTC CGATTCCAGACCTCCGGGTTCCTAAAAGGCTACGTGAGGCGCTTCGCTCAGGAATCGCAT GATCATCGTGGCACACCTGAGGTGTGTCCTGGCACTCATCAATCATCGTACACGTCCGCG GAACTCCTGATGTAGTGTTTATCGTGAACTCGTAGAACCCGGGACGTGTGGTGACTCTTA TCCATAAGGAGGATTGGGATCGCTTTTCCCGAT…
>SAmixcomp19033_c0_seq11 len=3035 path=[1:0-1327 1329:1328-1349 1351:1350-1597 1599:1598-1639 1641:1640-1657 8518:1658-1746 8586:1747-1747 8574:1748-1759 1761:1760-1780 1782:1781-1913 8609:1914-1964 8638:1965-2085 8696:2086-2102 6588:2103-2125 6611:2126-2131 2036:2132-2375 6733:2376-2434 2280:2435-3034]
TCATATTGCAGTCTCTCCAAAGTCACTCATTGTCAATATCGTCGCTGTGAAGCACATAGT CTTGCGGCTCGCCCTAAAGGTACGATCTTGCTATCTGCGAGGAACTCATACTGTCAGATA TGCAATCCTGCCACACGTAGCCTAAAACGTCAAAAGACGTCAAAATGACGGCCAAACGTT CGAATCTGAGGAGATCATATCTACGATAATTCTATGATAATGATGGTATAATCTGACACG TAGAAGATTTCAAATACTCGCGCGACCCTGCGTACGTAATACCCCGCCAACGTTGGATCC CGGGACTCCCAAGTCGATGAATTCATGCCAGAGTAGTGGTCCGGCCGCCCGGCGCGTCCA GTTGCCTCTCCCTGCCCATAGTACTTAACATGC…
>SAmixcomp19033_c0_seq16 len=2989 path=[1:0-1327 1329:1328-1349 1351:1350-1597 1599:1598-1639 1641:1640-1657 8518:1658-1746 8586:1747-1747 8574:1748-1759 1761:1760-1780 1782:1781-1913 8609:1914-1964 8638:1965-2085 2036:2086-2329 6733:2330-2388 2280:2389-2988]
TCATATTGCAGTCTCTCCAAAGTCACTCATTGTCAATATCGTCGCTGTGAAGCACATAGT CTTGCGGCTCGCCCTAAAGGTACGATCTTGCTATCTGCGAGGAACTCATACTGTCAGATA TGCAATCCTGCCACACGTAGCCTAAAACGTCAAAAGACGTCAAAATGACGGCCAAACGTT CGAATCTGAGGAGATCATATCTACGATAATTCTATGATAATGATGGTATAATCTGACACG TAGAAGATTTCAAATACTCGCGCGACCCTGCGTACGTAATACCCCGCCAACGTTGGATCC CGGGACTCCCAAGTCGATGAATTCATGCCAGAGTAGTGGTCCGGCCGCCCGGCGCGTCCA GTTGCCTCTCCCTGCCCATAGTACTTAACATGC…
>SAmixcomp19033_c0_seq18 len=2378 path=[1:0-1327 1329:1328-1349 1351:1350-1597 1599:1598-1639 6193:1640-1670 6224:1671-1705 8518:1706-1794 8586:1795-1795 8574:1796-1807 1761:1808-1828 1782:1829-1961 8609:1962-2012 8638:2013-2133 2036:2134-2377]
TCATATTGCAGTCTCTCCAAAGTCACTCATTGTCAATATCGTCGCTGTGAAGCACATAGT CTTGCGGCTCGCCCTAAAGGTACGATCTTGCTATCTGCGAGGAACTCATACTGTCAGATA TGCAATCCTGCCACACGTAGCCTAAAACGTCAAAAGACGTCAAAATGACGGCCAAACGTT CGAATCTGAGGAGATCATATCTACGATAATTCTATGATAATGATGGTATAATCTGACACG TAGAAGATTTCAAATACTCGCGCGACCCTGCGTACGTAATACCCCGCCAACGTTGGATCC CGGGACTCCCAAGTCGATGAATTCATGCCAGAGTAGTGGTCCGGCCGCCCGGCGCGTCCA GTTGCCTCTCCCTGCCCATAGTACTTAACATGC…
>SAmixcomp19033_c0_seq23 len=2976 path=[1:0-1327 1329:1328-1349 1351:1350-1597 1599:1598-1639 1641:1640-1657 8518:1658-1746 8586:1747-1747 8574:1748-1759 1761:1760-1780 1782:1781-1913 8609:1914-1964 8638:1965-2085 8696:2086-2102 6588:2103-2125 6611:2126-2131 2036:2132-2375 2280:2376-2975]
TCATATTGCAGTCTCTCCAAAGTCACTCATTGTCAATATCGTCGCTGTGAAGCACATAGT CTTGCGGCTCGCCCTAAAGGTACGATCTTGCTATCTGCGAGGAACTCATACTGTCAGATA TGCAATCCTGCCACACGTAGCCTAAAACGTCAAAAGACGTCAAAATGACGGCCAAACGTT CGAATCTGAGGAGATCATATCTACGATAATTCTATGATAATGATGGTATAATCTGACACG TAGAAGATTTCAAATACTCGCGCGACCCTGCGTACGTAATACCCCGCCAACGTTGGATCC CGGGACTCCCAAGTCGATGAATTCATGCCAGAGTAGTGGTCCGGCCGCCCGGCGCGTCCA GTTGCCTCTCCCTGCCCATAGTACTTAACATGC…
>SAmixcomp19033_c0_seq24 len=2927 path=[1:0-1327 1329:1328-1349 1351:1350-1597 1599:1598-1639 6193:1640-1670 6224:1671-1705 8518:1706-1794 8586:1795-1795 8574:1796-1807 1761:1808-1828 1782:1829-1961 8638:1962-2082 2036:2083-2326 2280:2327-2926]
TCATATTGCAGTCTCTCCAAAGTCACTCATTGTCAATATCGTCGCTGTGAAGCACATAGT CTTGCGGCTCGCCCTAAAGGTACGATCTTGCTATCTGCGAGGAACTCATACTGTCAGATA TGCAATCCTGCCACACGTAGCCTAAAACGTCAAAAGACGTCAAAATGACGGCCAAACGTT CGAATCTGAGGAGATCATATCTACGATAATTCTATGATAATGATGGTATAATCTGACACG TAGAAGATTTCAAATACTCGCGCGACCCTGCGTACGTAATACCCCGCCAACGTTGGATCC CGGGACTCCCAAGTCGATGAATTCATGCCAGAGTAGTGGTCCGGCCGCCCGGCGCGTCCA GTTGCCTCTCCCTGCCCATAGTACTTAACATGC…
>SAmixcomp19033_c0_seq37 len=1766 path=[1:0-1327 1329:1328-1349 1351:1350-1597 1599:1598-1639 1641:1640-1657 8518:1658-1746 8586:1747-1747 8574:1748-1759 8001:1760-1765]
TCATATTGCAGTCTCTCCAAAGTCACTCATTGTCAATATCGTCGCTGTGAAGCACATAGT CTTGCGGCTCGCCCTAAAGGTACGATCTTGCTATCTGCGAGGAACTCATACTGTCAGATA TGCAATCCTGCCACACGTAGCCTAAAACGTCAAAAGACGTCAAAATGACGGCCAAACGTT CGAATCTGAGGAGATCATATCTACGATAATTCTATGATAATGATGGTATAATCTGACACG TAGAAGATTTCAAATACTCGCGCGACCCTGCGTACGTAATACCCCGCCAACGTTGGATCC CGGGACTCCCAAGTCGATGAATTCATGCCAGAGTAGTGGTCCGGCCGCCCGGCGCGTCCA GTTGCCTCTCCCTGCCCATAGTACTTAACATGC…
>SAmixcomp19043_c0_seq5 len=2054 path=[1:0-96 98:97-133 135:134-205 207:206-260 262:261-282 284:283-347 349:348-474 3972:475-523 476:524-892 4810:893-945 845:946-1727 1627:1728-1741 1641:1742-2053]
CAGACACTGTGTTTCCTTATATGCCCGAGTACCAGAGGTCGAACAGCAGAGAACTTTAAA TATCGATTTTCTTGTGTCACACGCTGCACTAAAAATAAGGTACAAAACACCCACATAACA CGAAGGATTGTTCTGGCATCCGATCGACGAATTCGAACTTGCGCTGGTCGTATTTGTAAT TCGCGGGATTCTTTAAACTTTAAATTGCATGGATCGCCATACAATCGAGAATGTCACCCA TGTGGTCTTGCCCAACATGAATTCCGCTGGCTTCATGTTCATACCGGGCTGGATGCAGGG GAGAGTCATGCATTCATGCGCAGACCTAGGGCCTTTGAATCGCAACTACTGGGATGATTC TGGAGCCTTACGTATCCCTGCGTCGCAGTGGTT…
>SAmixcomp19043_c0_seq19 len=1593 path=[135:0-71 4513:72-123 207:124-178 262:179-200 284:201-265 349:266-392 3972:393-441 476:442-810 845:811-1592]
GGCATCCGATCGACGAATTCGAACTTGCGCTGGTCGTATTTGTAATTCGCGGGATTCTTT AAACTTTAAATTGGTAAGTGCCACCGTATGTGAGCTCCAAAGATCATATCGATCAGCGAA GGCAGCATGGATCGCCATACAATCGAGAATGTCACCCATGTGGTCTTGCCCAACATGAAT TCCGCTGGCTTCATGTTCATACCGGGCTGGATGCAGGGGAGAGTCATGCATTCATGCGCA GACCTAGGGCCTTTGAATCGCAACTACTGGGATGATTCTGGAGCCTTACGTATCCCTGCG TCGCAGTGGTTCCATGTAAGAAGAGCGTACTTATCCTATGTACTAGTTCCGTTGGAAGCT GCTCGCATATATGGCAAGAACTGGCCCCATCAA…
>SAmixcomp19053_c0_seq14 len=1635 path=[1868:0-238 4101:239-296 2107:297-360 4310:361-415 2171:416-448 2204:449-583 2405:584-673 2495:674-754 4791:755-923 2745:924-973 2795:974-1473 3367:1474-1634]
CGGTCATTAAAATGCGGCTTCACCTTATCTACAAGAAATTAAACGATCATTCGACCAGCA CATGATGGCTCCCCGCTGCCATCGTGAAAATTACTGACAAGTACAGTACAACAAAAGATT GATTGATGGCGCCGGTGCCGTTCAACCTACACAATTCATGACAAAATGTACTACATGGAG CTACTTATCTCAAACACCCACAACTGCTGAGTGGAGCCGGTGTTGCTCTCGGTCTCGATC TGCGACATGATATCAGAAGACATTCCATCAGTAAAAGTAGTAATAGACGGTCCGTACAGG TGAGTTCTCGTCCCATGACGCAAGTTTCCAGGCCCAGTCGTCCGTGCCTTCAATCTCAAT ACTGGAGGGAAGCCCTTTAAGAGATGTAGTGAT…
>SAmixcomp19059_c1_seq8 len=1361 path=[2637:0-234 2872:235-598 3236:599-645 3292:646-691 3338:692-711 3358:712-767 12586:768-768 7437:769-784 12588:785-993 3695:994-1065 12710:1066-1121 12766:1122-1124 12769:1125-1129 12774:1130-1132 12797:1133-1360]
CGATCGTCCAGATGCGGTATGCCATAAATCCTGAAGCCAACAGATTGGTTGCTAGTGTCA TGGAATAGAACGCCGTGATCCATTGACCAGTTGCTTTGGCGAAGATGGCGGCCTCGCTGC TCGCTTGTGAAACACTATACACTGCACAAAAGCCACATGCTGTGATACCGCACCACAACA AACTGGGTACGGCAATGACCCAGACAGTTTGCCAAACGACATAACATCGATAAATCAATA TCCCATCGCCGAGCATGGTTTGCAAGGTGTATATCACATTCTTGATCACAAACGTTTCTT GGGCAACGTCTGCGAAGAACGCCGGTGGCCCCCCTGGGAATGTGTCACGATACGTCACCA GACCCTGTTCGATACGAATGATGTCTACGATCA…
>SAmixcomp19059_c1_seq37 len=1340 path=[2637:0-234 2872:235-598 3236:599-645 12518:646-647 11034:648-665 3338:666-685 3358:686-741 12586:742-742 12585:743-743 3416:744-811 3484:812-813 12588:814-1022 12710:1023-1078 12766:1079-1081 10166:1082-1111 12797:1112-1339]
CGATCGTCCAGATGCGGTATGCCATAAATCCTGAAGCCAACAGATTGGTTGCTAGTGTCA TGGAATAGAACGCCGTGATCCATTGACCAGTTGCTTTGGCGAAGATGGCGGCCTCGCTGC TCGCTTGTGAAACACTATACACTGCACAAAAGCCACATGCTGTGATACCGCACCACAACA AACTGGGTACGGCAATGACCCAGACAGTTTGCCAAACGACATAACATCGATAAATCAATA TCCCATCGCCGAGCATGGTTTGCAAGGTGTATATCACATTCTTGATCACAAACGTTTCTT GGGCAACGTCTGCGAAGAACGCCGGTGGCCCCCCTGGGAATGTGTCACGATACGTCACCA GACCCTGTTCGATACGAATGATGTCTACGATCA…
>SAmixcomp19086_c0_seq34 len=2053 path=[2441:0-61 6282:62-65 2538:66-102 5789:103-132 2605:133-307 2838:308-1652 4183:1653-1678 4209:1679-1989 5922:1990-2041 6416:2042-2042 5607:2043-2052]
CGCTGTCTAGTATTTATTCATTCACCCTTGGGAAAACATCAATGACTTGACTACTATGTA CATCCCCAGTAGTACGACCAGACTCTTCTAGACTCAGGCTGCTGTGGCTAAATCACCGGC GGATGGCTATTTACGTTAGTGCGGTGATTTTGTCGTACTCAAGGGACATGATCGTAAGAC ACTTGCACTCAAGTACGGCAGTGAGCTGATTGATACACAGGACTTTATAACGGACCAATG AACGTTAGCGCTATAGTAGACAACGAGCGCCTTCTACGCTCACGGTGCAAATACCAGTGC TATTCCACCAGCTCGATCATCAATACCAATGGCCCCCTATGAAGTCACAGAAGGTCCTCC CATTGACAATCAAGGGTTTCGAACCAATGCAGA…
>SAmixcomp19109_c0_seq7 len=1145 path=[2409:0-232 2642:233-625 3752:626-650 6112:651-729 3796:730-766 14779:767-771 8771:772-801 8801:802-803 8803:804-825 3838:826-859 3872:860-941 3954:942-983 1941:984-990 1948:991-1009 9565:1010-1104 9660:1105-1144]
TACTCCGCCCCTCGCCTAGGGGTCTCCCACTCCAACACCACTGCCAGTTGACATCTGTGT GTGCTCCCGGAAAGCAAGCGTAGTCATGCAAGTTGCTTCGTCGGAGATGGTCACAAGCAT AGCGTGGTATTCTCGAACGTTAAGGATGAGACGTGGTCCCAACACAAACATCTGCACAAG TGAGATGATTCGAAGAATGCCATTATAAATTTCAAGTCCAGCAGGGAATGACTCTGTGAT CACTGGGGACAATAATCCGAGGTTGAAGCAAGAAACAGCAGCAAAGGCTGTGAAGTAAAG GAGGTGGGATTTTATTAACACCGTAAAACAGTCCCTGATGAGGGTCGATCCTGTCGATGA TTGTCGTAGTTCCCGAAAGTGTTTTACAGTAAT…
>SAmixcomp19109_c0_seq16 len=900 path=[2409:0-232 5899:233-282 2642:283-675 3752:676-700 3777:701-719 3796:720-756 5969:757-806 14779:807-811 8771:812-841 11650:842-843 8803:844-865 3838:866-899]
TACTCCGCCCCTCGCCTAGGGGTCTCCCACTCCAACACCACTGCCAGTTGACATCTGTGT GTGCTCCCGGAAAGCAAGCGTAGTCATGCAAGTTGCTTCGTCGGAGATGGTCACAAGCAT AGCGTGGTATTCTCGAACGTTAAGGATGAGACGTGGTCCCAACACAAACATCTGCACAAG TGAGATGATTCGAAGAATGCCATTATAAATTTCAAGTCCAGCAGGGAATGACTCCTATAC ATCGATGAGTAGTCAGACGGAGGCTGCGTCACAGATTTGCATACTGTGATCACTGGGGAC AATAATCCGAGGTTGAAGCAAGAAACAGCAGCAAAGGCTGTGAAGTAAAGGAGGTGGGAT TTTATTAACACCGTAAAACAGTCCCTGATGAGG…
>SAmixcomp19109_c0_seq62 len=1214 path=[2409:0-232 2642:233-625 3752:626-650 6112:651-729 3796:730-766 5969:767-816 14779:817-821 8771:822-851 8801:852-853 8803:854-875 3838:876-909 3872:910-991 3954:992-1033 1941:1034-1040 1948:1041-1059 1967:1060-1122 2030:1123-1176 2084:1177-1213]
TACTCCGCCCCTCGCCTAGGGGTCTCCCACTCCAACACCACTGCCAGTTGACATCTGTGT GTGCTCCCGGAAAGCAAGCGTAGTCATGCAAGTTGCTTCGTCGGAGATGGTCACAAGCAT AGCGTGGTATTCTCGAACGTTAAGGATGAGACGTGGTCCCAACACAAACATCTGCACAAG TGAGATGATTCGAAGAATGCCATTATAAATTTCAAGTCCAGCAGGGAATGACTCTGTGAT CACTGGGGACAATAATCCGAGGTTGAAGCAAGAAACAGCAGCAAAGGCTGTGAAGTAAAG GAGGTGGGATTTTATTAACACCGTAAAACAGTCCCTGATGAGGGTCGATCCTGTCGATGA TTGTCGTAGTTCCCGAAAGTGTTTTACAGTAAT…
>SAmixcomp19109_c0_seq88 len=761 path=[1205:0-35 1241:36-141 14223:142-142 12037:143-200 1348:201-573 11257:574-623 1721:624-685 1783:686-719 1817:720-760]
GGATCAGGCGTGGTCCCAGCACAAACAACTGCACGACGATAACGGTTTGGCTAATACCGT CATAAATCTGGACTCCCACGGAAGAGGGGTTCGACAGATTAATACACAGACTGCCGAATG TGAATAAAGACGTAACAGCAAAACTAGCGCATGAGGAACTTCAGCAGAAAAACTATGGTC ACAGTTAAATCACGAGCTCACGCTGCAAAGTAGAACACGTGTGTTTTTATTAACACCGTG AAACAGTCCTTCGTGTTCCATCTCGATCGTCGTTGCAGTTCACGGAAGTGTTTTATGACA ATCCAGACTGCAAAAGACAAGGCGAGGGCCTCCCATATGAGTCCAGTCACGTACTCCCAA TAAAAGCCAATCAAGAGTGGGGTATTTTCTTCC…
>SAmixcomp19109_c0_seq90 len=1287 path=[2409:0-232 2642:233-625 3752:626-650 3777:651-669 3796:670-706 14779:707-711 3838:712-745 3872:746-827 6850:828-874 3954:875-916 1941:917-923 1948:924-942 1967:943-1005 2084:1006-1042 14956:1043-1106 2185:1107-1286]
TACTCCGCCCCTCGCCTAGGGGTCTCCCACTCCAACACCACTGCCAGTTGACATCTGTGT GTGCTCCCGGAAAGCAAGCGTAGTCATGCAAGTTGCTTCGTCGGAGATGGTCACAAGCAT AGCGTGGTATTCTCGAACGTTAAGGATGAGACGTGGTCCCAACACAAACATCTGCACAAG TGAGATGATTCGAAGAATGCCATTATAAATTTCAAGTCCAGCAGGGAATGACTCTGTGAT CACTGGGGACAATAATCCGAGGTTGAAGCAAGAAACAGCAGCAAAGGCTGTGAAGTAAAG GAGGTGGGATTTTATTAACACCGTAAAACAGTCCCTGATGAGGGTCGATCCTGTCGATGA TTGTCGTAGTTCCCGAAAGTGTTTTACAGTAAT…
>SAmixcomp19109_c0_seq104 len=813 path=[1205:0-35 1241:36-141 14223:142-142 12037:143-200 1348:201-573 1721:574-635 8923:636-687 1783:688-721 11807:722-771 1817:772-812]
GGATCAGGCGTGGTCCCAGCACAAACAACTGCACGACGATAACGGTTTGGCTAATACCGT CATAAATCTGGACTCCCACGGAAGAGGGGTTCGACAGATTAATACACAGACTGCCGAATG TGAATAAAGACGTAACAGCAAAACTAGCGCATGAGGAACTTCAGCAGAAAAACTATGGTC ACAGTTAAATCACGAGCTCACGCTGCAAAGTAGAACACGTGTGTTTTTATTAACACCGTG AAACAGTCCTTCGTGTTCCATCTCGATCGTCGTTGCAGTTCACGGAAGTGTTTTATGACA ATCCAGACTGCAAAAGACAAGGCGAGGGCCTCCCATATGAGTCCAGTCACGTACTCCCAA TAAAAGCCAATCAAGAGTGGGGTATTTTCTTCC…
>SAmixcomp19109_c0_seq114 len=1255 path=[2409:0-232 2642:233-625 3752:626-650 6112:651-729 3796:730-766 5969:767-816 14779:817-821 3838:822-855 3872:856-937 3954:938-979 1941:980-986 1948:987-1005 9565:1006-1100 9660:1101-1140 9700:1141-1254]
TACTCCGCCCCTCGCCTAGGGGTCTCCCACTCCAACACCACTGCCAGTTGACATCTGTGT GTGCTCCCGGAAAGCAAGCGTAGTCATGCAAGTTGCTTCGTCGGAGATGGTCACAAGCAT AGCGTGGTATTCTCGAACGTTAAGGATGAGACGTGGTCCCAACACAAACATCTGCACAAG TGAGATGATTCGAAGAATGCCATTATAAATTTCAAGTCCAGCAGGGAATGACTCTGTGAT CACTGGGGACAATAATCCGAGGTTGAAGCAAGAAACAGCAGCAAAGGCTGTGAAGTAAAG GAGGTGGGATTTTATTAACACCGTAAAACAGTCCCTGATGAGGGTCGATCCTGTCGATGA TTGTCGTAGTTCCCGAAAGTGTTTTACAGTAAT…
>SAmixcomp19109_c0_seq124 len=920 path=[2409:0-232 5899:233-282 2642:283-675 3752:676-700 3777:701-719 3796:720-756 14779:757-761 3838:762-795 3872:796-877 3954:878-919]
TACTCCGCCCCTCGCCTAGGGGTCTCCCACTCCAACACCACTGCCAGTTGACATCTGTGT GTGCTCCCGGAAAGCAAGCGTAGTCATGCAAGTTGCTTCGTCGGAGATGGTCACAAGCAT AGCGTGGTATTCTCGAACGTTAAGGATGAGACGTGGTCCCAACACAAACATCTGCACAAG TGAGATGATTCGAAGAATGCCATTATAAATTTCAAGTCCAGCAGGGAATGACTCCTATAC ATCGATGAGTAGTCAGACGGAGGCTGCGTCACAGATTTGCATACTGTGATCACTGGGGAC AATAATCCGAGGTTGAAGCAAGAAACAGCAGCAAAGGCTGTGAAGTAAAGGAGGTGGGAT TTTATTAACACCGTAAAACAGTCCCTGATGAGG…
>SAmixcomp19117_c3_seq1 len=1176 path=[14305:0-265 22807:266-317 14743:318-461 14949:462-500 14988:501-510 14998:511-600 15088:601-749 25017:750-831 15237:832-1175]
GTGGATCAAGCGATACACGCGGAACTGTAATTGCCTTTTTAGGATATACTTGCGCTGCCG TATCAAGGTACATGAAATTTGTCGAGACCCGTGACTCTATCAGGGGAAACTACAACTGCG TTTACATATTCTTCATAGCCTCGAGTGCTTAGAATCCGCTCTCTACTGGAGATTGATGGT ATCCGAGGTGGACTGAGGGATTCTGCGTGTCTTTACACAGACGCCCGAATATAAAGCTAT CGTGCAAGACCTGTTGAATATTATCACCATGGCTACATTCGGCGCGGATTATACAGCCTC GAAATCTCCTCGTCATGACACGGTGCATGACCACATCCCAGGGAAGATTACGACTTGGCA ATGCGACATGTTGATGCCGAGGCAATGCCTCAT…
>SAmixcomp19145_c0_seq23 len=1792 path=[10403:0-263 3289:264-289 14367:290-301 10966:302-305 10970:306-463 14423:464-472 11137:473-538 11203:539-542 3559:543-550 3567:551-574 14455:575-576 11750:577-582 11756:583-777 14526:778-796 8981:797-982 9167:983-1033 9218:1034-1279 5993:1280-1308 6022:1309-1310 6024:1311-1354 6068:1355-1555 14829:1556-1575 6289:1576-1591 6305:1592-1791]
TTCAGAAACAGCAGTGACATCCAATTCGTACAGACAGCTACAAAGCAGTGAAGGGAATTC ATGCAAGCAACTATTTCTTTTCAGTTTTCCAGGGATGTTTCCCATATGCGTCATCGATTC AGCAAGTGGAGTAACCGATAGGCGACTTCTTCCTCCCCCATCCCAGCCGCTCTATTCGAT TTCACCGATCTACCGAAGTCTATGAGGCGGAAGCTCTTGCCCGAGTGCGGCCGATCAATT GGCCACTCTGTTGGCTTGCCCTGCTGCCACAGGATGTTCCGCGCTGCGAACGACTGATGC AACCATCCTGCAAGATTCAAGCGCACGATAGGCGATGCGCACTCTTGCTTGTCGTCCTGG CACAACTCATCTGGATCTATCTCGCGGCCACAG…
>SAmixcomp19150_c0_seq49 len=1458 path=[891:0-38 1070:39-166 1198:167-402 6048:403-451 1434:452-807 1790:808-863 1846:864-1096 2079:1097-1141 2175:1142-1142 2176:1143-1299 5643:1300-1341 2333:1342-1457]
TCAGCACCTCCGGTATAGGCCTCACCAGCGGACCATGCACCAACACCTGCGCAAGTCCCG GGTGTTGAGGTACTGGTGCTTGTCGGTGTCGCAGACGTCGTAGTTGTGGGCATTGGCCAG GTGTTCCCGCGTACAGTCGCGATCCATGAGGAGCCAGCGTAAGGATACTCCCAAACCATG ACACCAGCATTCCATCCAGCAGCATGGGCCGAGGAAACACAGGACGCTAAGAGAGACGGG TCTATGTACCCGTTGGTGGCTTGTGCTGAAGTAGCAGGCTTGCCAATCACAAGCTTGTTC AGAGGAATACCGCTATCAGCGATTTGGAAGAGTGCAGATTGTGGCCAAGCAGCCGAGGAA TTGTACAGGAGGCCATCGCAAGTTGTGTACTCC…
>SAmixcomp19150_c0_seq54 len=1414 path=[891:0-38 1070:39-166 6552:167-217 1198:218-453 1434:454-809 1790:810-865 1846:866-1098 2176:1099-1255 5643:1256-1297 2333:1298-1413]
TCAGCACCTCCGGTATAGGCCTCACCAGCGGACCATGCACCAACACCTGCGCAAGTCCCG GGTGTTGAGGTACTGGTGCTTGTCGGTGTCGCAGACGTCGTAGTTGTGGGCATTGGCCAG GTGTTCCCGCGTACAGTCGCGATCCATGAGGAGCCAGCGTAAGGATACTTATATCGGCAT GCTCAGAAACCTTGCGGATCACTTGGATTCTCACGTACCTCCCAAACCATGACACCAGCA TTCCATCCAGCAGCATGGGCCGAGGAAACACAGGACGCTAAGAGAGACGGGTCTATGTAC CCGTTGGTGGCTTGTGCTGAAGTAGCAGGCTTGCCAATCACAAGCTTGTTCAGAGGAATA CCGCTATCAGCGATTTGGAAGAGTGCAGATTGT…
>SAmixcomp19192_c0_seq10 len=2448 path=[1:0-150 152:151-192 194:193-897 899:898-1235 1237:1236-1239 1241:1240-1296 1298:1297-1333 1335:1334-1432 1434:1433-1463 5571:1464-1486 5594:1487-1521 1476:1522-1636 1591:1637-1840 5262:1841-1895 1795:1896-1945 1845:1946-1994 1894:1995-2447]
GACGATACGTATCCAAAACCACAAAACTGTATCAAAAAACACCCGAAAGCAGTTGCCCAT GCCCAAAACCCGCCGTCTGGAGGGTCAAATTCTGAAACAGGTGGCGAAGAATTAGATGAC TGCACATCTTCCAGCTCTTCCAGAGCATTTGACTTCTCGTGTACCACGAGCGTATCCCGA ATTCTGGGCTGACCCATAGACATCGGAGGAACTGGTTGGCGAGTAATACATTATGACAGC AAACGCAGGGCTTGGGGATTATAAGCCAAGCTTGTCTTGCCGTCAACGAAGTCTCCAGTC GGCATGAAAGGGCCAGATGGAGCTAATGGTTAGCCGTCTTCATGTTTCAGGTGTGCTAAA GGCCCTGGCCCTCGGGCACCGGGTGACCTGAGG…
>SAmixcomp19209_c0_seq5 len=352 path=[5821:0-43 5865:44-78 13376:79-97 5919:98-144 1530:145-168 5989:169-198 6019:199-263 16400:264-264 9312:265-297 15664:298-351]
CCCCGGGGTCCCCTACTCCAATGGGATATCATGCCCCCTGTGGGTCCTCTATGGCTCGAG AATACAATCAGGGGGGGAAAGGACGGTCAACAACACCTTCTTGGCGGATCATCTTCGATT GAGGGACGTAAACACGACGAACATTTACCCAATCCAAGATCTTCTCGAGATCCCTACATT GATGAGGGAGGCTGAAGTTTGGGTAAGGATCGTCGAGTCCCTCAACCCAATCATAAGTAA CCATTGTTACATCAGAGTGGCACATGATGATTTGTCTGAGAATTTCGATGCAGTGATCTG ATGTACAACGTTAGAAGGCAGGATGTGGGCTGAGAGGTAACAGTATGCTAAC
>SAmixcomp19237_c0_seq8 len=2483 path=[14794:0-108 14903:109-114 14909:115-197 14992:198-220 15015:221-262 15057:263-274 15069:275-323 17999:324-405 15200:406-409 15204:410-429 15224:430-539 15334:540-1214 16079:1215-1215 16080:1216-1298 9656:1299-1349 10786:1350-1397 10834:1398-1779 11276:1780-2202 18463:2203-2259 11806:2260-2307 11854:2308-2482]
GCTCAATGCCCTGGTTTTCTTTTCATTTGTTCGTCATCCCACAAGCCTCGACATTCCTTT TTGCTTTTCTGCGTCCACAGGGCTCAGTTCTCGGCCTGCGATTACACTTTTCGAAGTGAA TATATTTCTGCACAAACGTGCGTCTGTGTCCCGCGTGCTCAATGCCCTCCTCATGATGTT GACTATGCTGTTGAAACGTATCCAATTTATTATGATCATATGATTCATATCTATTGTCCC GAATTGCATCCACATGTCTATGCGACCGCAAACTTTTTCTGCTCCTGGCTGTCCATGTTG CGTTTACTACATCCCGCTTCTTGTGTACGTTGCAGTTCAATTAAATACCGGGCCACTGTC ACATTTGATGGTTCCTGCCTTTGCATTAACGTT…
>SAmixcomp19265_c0_seq3 len=2036 path=[1663:0-114 1778:115-449 2113:450-472 2136:473-721 2385:722-758 2422:759-766 17937:767-786 2450:787-1217 2881:1218-1219 2883:1220-1292 3054:1293-1632 14630:1633-1688 15940:1689-1773 14686:1774-1802 14715:1803-1979 14892:1980-2028 18362:2029-2035]
CGATAGGCACAAGGTCTTTGGTAGTGTTGATGGCCGATATAGTGACGCTGAGTGGGTGGC TCATGCTGTCATCCTGCAGCTCTTTGGTTTTGGCAGGAGCGGGTTGTTTTGAGCCCCTTG ATTTTTTGGACCTGCCGGGTTCTGCTTTCGTTGTTTTGGATGGCATCGCCTGGGTTCGTG CGGTGGTTCCGATTGCAACTTGAATGGGTTTCGGTTACCAAACGAGCGCTTCCACCTATC TCAAGATAGAGAGTGAGAAACTGCGCAGCATGACAGCGCAGGCTGCTGGTGTCAGAGGTC TATGAGTCATATCGAGAGAACGAATTCGAGTCAGATTTAAAGCCTTACACCCCCAACATT TAATTATTGTATTTAATTTCCGGACACCAAGCG…
>SAmixcomp19273_c0_seq2 len=1395 path=[1900:0-758 2659:759-828 2729:829-879 4635:880-905 2806:906-967 4799:968-1011 2868:1012-1081 2938:1082-1149 4455:1150-1206 3006:1207-1315 3115:1316-1329 3997:1330-1394]
CTCCAAATCAACTCTGAATAAGCGCCAATGGTGGTATTGAGTTCGCAATTTCTCGTTTTC TCCTCGCTGCTACCTGTTCACAGGCCGAACATAATGGAATGAAATATATCACGTGAGAGC ATTATTTCTGTAGCTAATAACAGTGTAAGTGACTATTACATGGATAAGTGAAGACTGCTG GGTGCGTTAAGTTGCTTTGGATGAATTGGACTGAAAGATCTACTAAGTCCATGTGAAGAA TATACCACCAAAAAGAACTTGCACGCTGTCAAAAGGCACAGCGTACTTACTCTTCTAGGA GTAAGAGCTAGTGATATTATAGATAGGTACATTTTGCGATTCTCATCCGCATAGCAATTA AACTGAATGAGAGCTTTTAAGGTCTTTCGCGGA…
>SAmixcomp19362_c0_seq102 len=1424 path=[5775:0-146 5922:147-820 17079:821-877 6596:878-935 6654:936-953 21979:954-959 21985:960-977 9949:978-1039 10011:1040-1091 10063:1092-1253 10225:1254-1341 16982:1342-1394 10313:1395-1423]
CCTCCAGTTCTCCTTGCAAACCTTACATAATATGAGGGCGGCCATTGGAGAACGGCAATC GCCGGTAGCTAGCGGTACGGCGTTTACCACAGTTGAATGTTACGTTGAACCTCCTTTCAA TGACGCTGAAAAATGGGTCCTCATTAACATTGTTTGCACACGCCAACATCCTGCAATTCC GTTAGATGACACGAGCGCTCACTCGTACGACCGAGAACATGATCTCCGCTTGCAGGGGGA TCTCAAGGACGTTTGGATTTCTGCATTGCAGTTTGTTTTCGTGGCGCTAAGTGGTCCCCG TCTGTCTGATGGAACTTGAGGATAACATGTTTAAAAATAAATGTTATCCGTAATGGCCGG AATTTAATTTGAAAGTGTGGCAGTCAAATCATA…
>SAmixcomp19369_c1_seq9 len=581 path=[6351:0-16 8133:17-17 2645:18-45 6608:46-94 2673:95-313 2892:314-580]
TAAGATCTCGCACTCAACAGCAAACCAAAGGCAGGAAAGCAATACGCTAGTGGAATTCGG TGAGCAGAGAAATCTGCGGTACATGCAAGACTTACTAAAAGATGATGTTTCCACTCATCC GTGTGTCAATGACGCCCGTGGTGCAGAGAAACATAAAGACGAGGATCGCTGTTATCGCAA TGGCCGTGCAGCTACCGTCGCGGACCGCGAGCTTGAGCCAAGCACGCGAAAGTTCCGACC AGCCGGATGGGCTTTTGGAGAATCGCCATAGCATTGTAACAAGGATGAACATAAAAGTTG CAATGATTGAGACGCCGACATAGATCCGACTGTGATAATGAGGCAAGATTATGACGCAAG TGGGGGAATAGCGAGTGCCAGTTATAATCCATC…
>SAmixcomp19390_c1_seq17 len=2115 path=[4609:0-89 9144:90-141 4699:142-327 8173:328-381 4885:382-1491 6047:1492-1991 8325:1992-2048 6547:2049-2114]
GGCACCGAGGATGATTCTTCACTTGTACCCCCAGGTACCCTTCAAAATCTCGCGGCAGAA AAGGAAGCTGAGAAGGCGGCAAACTGTGCTAGGTTCGTCAGTCATGTGTTCAGCTCTTAT CGTATCCTCTCACATGTTATGCAGAATCCTGACGGAAACTTTCGGTCACACAAAGTACAA GGGGAAGCAAAAGGAAATTGTCGAGGCCGCTACTCACGGATTGGATGTCTTTGTATTAGC ACCGACGGGAATGGGCAAGAGCCTGTGCTTTCAGATTCCAGCAGTCGCAGATAAGTTCGG CATCTCCATCGTGGTTTCGCCATTATTGGGTCTGTCAAACCTGCCAATCGAGGTTGGTTT AATGAACTGACCCATTGCTCCAGCCCTGATGAA…
>SAmixcomp19398_c0_seq5 len=2538 path=[5889:0-102 5992:103-369 6259:370-393 6283:394-984 6874:985-1182 17811:1183-1244 7087:1245-1262 1409:1263-1286 20140:1287-1288 1435:1289-1293 1440:1294-2008 2155:2009-2032 14460:2033-2202 14687:2203-2417 14971:2418-2537]
CACAAAATGGCATCAAAACCTCGTTTTGATCACACCGTGGTCCAACAACCACTTTTTTGG ACGGCACTCAACGGAAGCTCGGCTTCGGAGCAGACTCAACTCAAGCTGGCGCTTGCTTGT CGCCACTGGAAAACTGACAAGCGTGCACATTCTGGCAAGGAACAGGACCTTGTGCCTGCA GACTATGTAGCCACCCATGTATTGACCACGGCCACAAGTTGGAACCATTTCCTAGCCAGA CGCAGCGAAACCAACAGGCCACCAACAATCTCATCACAGAGCTGACTTACAATCTGCAGC TGTTCGGTGGAACTTTATCCCTGTGAGATTGCTCAAATCTATGCCTTACTACTACAGCAA GGTTCGCCGTGCCACACATTCATCCACGCTGAT…
>SAmixcomp19398_c0_seq69 len=2806 path=[5889:0-102 5992:103-369 6259:370-393 6283:394-984 6874:985-1182 20108:1183-1193 7083:1194-1197 7087:1198-1215 1409:1216-1239 20140:1240-1241 1435:1242-1246 1440:1247-1961 2155:1962-1985 14460:1986-2155 14630:2156-2212 14687:2213-2427 20460:2428-2450 14925:2451-2496 14971:2497-2616 15091:2617-2688 15163:2689-2805]
CACAAAATGGCATCAAAACCTCGTTTTGATCACACCGTGGTCCAACAACCACTTTTTTGG ACGGCACTCAACGGAAGCTCGGCTTCGGAGCAGACTCAACTCAAGCTGGCGCTTGCTTGT CGCCACTGGAAAACTGACAAGCGTGCACATTCTGGCAAGGAACAGGACCTTGTGCCTGCA GACTATGTAGCCACCCATGTATTGACCACGGCCACAAGTTGGAACCATTTCCTAGCCAGA CGCAGCGAAACCAACAGGCCACCAACAATCTCATCACAGAGCTGACTTACAATCTGCAGC TGTTCGGTGGAACTTTATCCCTGTGAGATTGCTCAAATCTATGCCTTACTACTACAGCAA GGTTCGCCGTGCCACACATTCATCCACGCTGAT…
>SAmixcomp19433_c0_seq5 len=1267 path=[1:0-267 9627:268-313 269:314-383 339:384-402 10264:403-423 9410:424-473 379:474-945 9790:946-998 851:999-1186 9293:1187-1232 10343:1233-1266]
CAACTATCTTTTGCCGAAGGCTTATGCACGCTATGCATCACCTTTCGGCATGGCACTAAA TACATATAAGCAGTTGAAACATGCTCAACCAATGCCAACACACTAGTCCAGTTCACCATG TCTGCAACTATCATCAACCCAAAGAGCGCCTTGAAGATCGTGATGGGTGCTATGACTTTT GGCATAGAAGGATCCGAAGGCGCTCGAGTTCACGAACTCAAAGACGTGGAAACTATTCTC GACATCTTTCAGAGCCATGGGCACAATGAGGTTGCTTTCAGCTATGAATACATTGCAACG CGCTGATTTTCTCTAGGTCGACACCGCACGCATTTACGCCTTCGGCACCAGCGAAGAATA TCTCGGAAAACTCAACTGGCAGAGCCGTAACTT…
>SAmixcomp19443_c0_seq8 len=1241 path=[1:0-273 275:274-323 5497:324-340 4882:341-389 342:390-554 507:555-578 631:579-776 872:777-1240]
TTTTTTAATGATCAAAAAATACATTCAGATTAGCTTGTCGGCACTGTAGCTACAAGCCAT AACAAAATACAGCACGTGTACAATGATGTCCACATAGCGATTGCGATATACATACAGTTC AAAGTCCAGCGCAATCCATATTCCAGAACAAGAAGAGAATGGCGATACTTTCAGAGTCCG AGTTCTTCTAAGCGACGGAACACGTCGTCTTGTTCGTAGAAGTCGTCGTCCCCTGAAACC TGGGATCCTTGGTGGCAGGTCGCAGCATGTTTCCACCTAGAAGTAGAAGTGAGTCTATTG CTCGCCATGCCTCGCATGTGCCCTACCAGAACAGTTCCTTGACCTAATGGCGACCATGAG AAATGTCACGAGAGATCATACTGACTTCATACC…
>SAmixcomp19446_c0_seq18 len=816 path=[1897:0-48 1946:49-69 15740:70-76 15830:77-77 2026:78-102 15890:103-107 2056:108-154 15929:155-168 2117:169-197 2146:198-237 16657:238-253 4619:254-304 4670:305-361 16716:362-367 4733:368-394 4760:395-416 16347:417-425 4852:426-427 4854:428-634 5061:635-693 16631:694-700 16638:701-701 11462:702-743 5127:744-815]
GAGCAATCATGATGACACCCAGCAAGCCATTTACGATGACAGGGGTCCATGTCCCTATGT ACCAAATCACAGTGCAGTCTACATCGGGAATCGAGACAGGGAGAATCGCTGCATGCTGCC AGTCAGAAGGAGCGAACATATTTGGGGACACGTACACAGGATGTTAATGGCAGAGAATAG TATTCCAATGTAGCGCACGCAAATATAAAGAACAGTCATTAAGGACCAACGCTGACTCAA GATCAATTCGAACTCTTGCCCGAATGTTAACGCCCAATCGTATACCACCATAGTAGAGCT TGCAGCTAAGAAATAGTTGATAAAAGAATTGTAACTGATGAACGACCACAAAGAGGGATC ATCTAAAACTACGGTCATATCGGGATGGGATGT…
>SAmixcomp19453_c0_seq23 len=2208 path=[5585:0-21 5607:22-783 6369:784-948 8263:949-1004 9579:1005-1023 8913:1024-1060 8950:1061-1063 8953:1064-1080 6553:1081-1252 6725:1253-1479 6952:1480-1498 6971:1499-1594 7067:1595-1651 8045:1652-1697 7124:1698-1828 9724:1829-1880 7255:1881-2207]
TTTATGTTGATTATGGGAACTCAGCAAGGCAACAGGCAGCGCTCTCCGGCGAGCGCGAAA GTAAATTGAGGGTCAAGTTTTTGACATATTCACAGCTGACTGATATTGAAGTGTCCGGAT GTATCGTCGATGGCGGAGAAGATAGCGGAAATTTTTGACCTCCAAGATTCTAGCCACTTT TTCACCGGTGGAAATTTTGGATAACACGCAGTGTCCCTAGGCACTCCAGGTTCTCTGCCC TGTGACCACGCGTTTCTTGCTCAGTTTGCGGCCTCCATGGGGCATAACTTCGAGGAACAA ACGCAGAAAAAGTTCCTGAACGGGACCGAGAATGCTCCAACACAAATTTCAAACGGAGTA GCTCCACAGCCCAGCATCTCCTTCATACCCCCA…
>SAmixcomp19525_c0_seq11 len=1940 path=[1949:0-190 2140:191-259 2209:260-330 2282:331-374 2329:375-464 2496:465-888 4030:889-943 2920:944-1074 5174:1075-1078 5178:1079-1128 3105:1129-1129 3106:1130-1324 3305:1325-1489 5256:1490-1498 5265:1499-1499 3480:1500-1580 3561:1581-1681 3662:1682-1704 3685:1705-1754 3735:1755-1806 3787:1807-1939]
AAATGTGCACGTGGTCATCTACTTCACTTTGGTAAGTAATCTAACTTGAACTTGTTGACA CACAGTCAGAAACGTTCTATGGACAGATACTGATACCAATACATATTCATTAATGTATTG ATTTCGAATACGTCCCTCAATTTGAGCAGCATCTGTCGCGGACTCTTATTTGGCTGTGTC CGAATCTCGCTGGCAGGTGTCATCTCACAGAGTGACTGCATTACTATCATAATGTCTACT CATGAGGATGGCACACTGCAGATTCTGGATAAACAATTCAATATCAGGCTCGCTGCCCTG TTACTATCACTATTCGACGGTCTGGCTTGCATGTGGCGTTTTGCGGAAATACATCATGAT CGCATGATATCATATTATATCGTACTCAGTCTT…
>SAmixcomp19530_c0_seq15 len=1169 path=[13525:0-221 18240:222-222 13748:223-283 13809:284-376 13959:377-389 13972:390-437 14020:438-715 14298:716-883 14466:884-910 14493:911-916 5660:917-962 14522:963-1028 5789:1029-1057 9392:1058-1144 15234:1145-1168]
TGGCTGTCGTCTGATGCTAACACAAGTTCTACGGCGGAGGCGCACTCATCACAGGAGCAT ACTTGCGAATGATCAAACATGCGAATTTGGTATACAAGGTATGTTTGATTCGTGGTGCGG AAGTTCTGGATGGAGATGGTAAGGGTAAGGAAAAGCGGGAACGAAAGAAAAAGAGTGACA CGGATGTTACTGCCAGGATGGGAAGTGAGTGTTTTGGTGTTTAGTGCGTTATGGATCCAA CCCTCGTCCCCTTTTGTGTTTTGATCTCCCAACGAGCAAACACAGATGGAAAATTCTTAC AGCCTACATCTCCAACCGCCGTCCCTCCCTCGCAGAAGTAGGTGGGAGACTCATGTACGC GTACAATGATCTGCAGAAGAAACCTTTCAGGGT…
>SAmixcomp19530_c0_seq25 len=1282 path=[13525:0-221 18240:222-222 13748:223-283 13809:284-376 13902:377-400 13926:401-433 13959:434-446 13972:447-494 14020:495-772 14298:773-940 18137:941-996 14466:997-1023 14493:1024-1029 5660:1030-1075 14522:1076-1141 5789:1142-1170 9392:1171-1257 15234:1258-1281]
TGGCTGTCGTCTGATGCTAACACAAGTTCTACGGCGGAGGCGCACTCATCACAGGAGCAT ACTTGCGAATGATCAAACATGCGAATTTGGTATACAAGGTATGTTTGATTCGTGGTGCGG AAGTTCTGGATGGAGATGGTAAGGGTAAGGAAAAGCGGGAACGAAAGAAAAAGAGTGACA CGGATGTTACTGCCAGGATGGGAAGTGAGTGTTTTGGTGTTTAGTGCGTTATGGATCCAA CCCTCGTCCCCTTTTGTGTTTTGATCTCCCAACGAGCAAACACAGATGGAAAATTCTTAC AGCCTACATCTCCAACCGCCGTCCCTCCCTCGCAGAAGTAGGTGGGAGACTCATGTACGC GTACAATGATCTGCAGAAGGTTGTTGTCCCACC…
>SAmixcomp19534_c0_seq27 len=2061 path=[2139:0-346 2486:347-357 2497:358-369 2509:370-512 5791:513-560 2652:561-663 2755:664-1852 4418:1853-1901 3944:1902-2060]
ACAGCCTATGAGGATGCAGCAAGAAACTTAGTGGAAGCTCTCAAGGATACTGTCGACGAA ATACGCAAAACTTCAGGAGCAAAGATCGACGACAACATGAATGAACTGGAACAAGCTCTT CGAATTGAAGCCGAAAAGGCAGCTGAGCGCAGTCTCAACACGATCAAGATGCTCGGAGAG AATCATCAATGGCGCAGCTACCGTTCTCTCATGCGCCGAGAGGGTGAATGGCGATCGACG GATCTTAATGAGGACCTCGTCCACGGGATGTTAGAAGGCAATGCATCAAGTATGTGGTAC AGGTTATTCAACGATTTTATAAGAACAGAGCTCCATTCGCTCGTTGTGGATATCTCGAGT ATTTGCAATCACACAATCCGATCTATCAAGAAC…
>SAmixcomp19560_c0_seq43 len=1976 path=[1:0-243 245:244-245 247:246-447 449:448-512 514:513-751 753:752-813 815:814-840 842:841-876 4624:877-923 878:924-944 6810:945-973 928:974-1033 988:1034-1444 1399:1445-1615 1570:1616-1680 6932:1681-1975]
GTGTGTTATCAGATCGATCAAAAGTCCTCAGTACAGATGAATTATAACAGCATGGCCTCG TTTGATGACTGCGAACATATATCATTAGATAGCCAGTGTTCAACGCACGGCATGGAGCTT CACAGTTGCTTGATAAGGTTTATGAAATACGTATCCTTGACAATTTGATAGGCCCGTAAA GATGCTTCGGGCCATGACAATATGATTCATAGTAAGTAAGCCAGGTTTGAAAGTGTATGC AGGTACATGGTATCGAGAATAAGTACCTCCCATTACTGGTACAACCCTCCGTGGCAGTAA TTGAACCTCATTCTTGGCCAACCAGACTCCAGAACGTTTGGTGACTTCTGATGGTGATGA TAGTGATTGAATCACACTTGCGGTTCGAGTTTG…
>SAmixcomp19575_c0_seq17 len=1014 path=[1561:0-212 3333:213-265 1774:266-701 4348:702-822 2425:823-923 2526:924-930 2533:931-1010 2666:1011-1013]
GATCTCCAACACTCAGTGCACACCAAGTACTGCAGTGATTATGCCAGTACATGCGGGAAG CCAAGCGGTCCCGATTTATGGAAACTATCATGGATATTACTCCAAGCGTCCTTTCATCCG AGATCCACGACTGGCTTTACTCCCCACTGAATTCTTCGTGGGTAAGCGAGTCCTGGATGT TGGATGCAATGAAGGCTGGGTGACTTGTGAGATAGGTAGGCTACTTTTGACGCGGTTCAG GACACCATTTGTTCAGTTCAGGAACCAGGACAGTCCAGGGGGGCACATCAGGTCATCGGA GTTGATATTGACGATACTCTCATCAGAGCTGCCTGGAAGAGAAGACGCACCGCCTGGAGC CTTCAGTCTCCTGAAGGTGGAAATGTCAACGAG…
>SAmixcomp19586_c2_seq2 len=2017 path=[8138:0-130 8325:131-440 18121:441-706 8856:707-749 18420:750-786 21203:787-836 18457:837-921 9069:922-953 21570:954-959 19625:960-991 9139:992-1029 19967:1030-1087 9235:1088-1379 20708:1380-1431 9527:1432-2016]
AGAACTTTCGCAGGTTCGAAACCGTTGCCATCCCCGCCATCCTAGAGACAGGTGCCTCCA GCGGGTGCTAAGAGCGTGGTCTACCTCGTGACGCTATACTAAGCGCTCTGGCTTGGGCTT CGCTTATCCGAAACGGGCGAGCGCATCCAAATTCAAAAACAACATGGACAGTAGCGAATT CGCACAAGTGTCATCTCGCGTGGCAGATATATTTAGGTCCTCGAGCATAAACGACATGAT GACGAAGTAGATAAAGAATCAAGCTCATCAGACCATTCCAGACTAAAATTGCAAGACATG GGTATATATATCTGGGATACAAGATGATTTGAACGGTCGACAAAGACCCAGCTACCTAAA GGTAGCGGGAGTTAAGAATCTGGTATCGGATGG…
>SAmixcomp19586_c3_seq40 len=1605 path=[10813:0-522 11336:523-759 21737:760-833 3936:834-865 119:866-956 210:957-989 243:990-1115 450:1116-1151 486:1152-1217 552:1218-1319 21923:1320-1369 15597:1370-1385 670:1386-1461 746:1462-1470 755:1471-1604]
GCAGTTCTGAGCCTTGGGAGAGATACACGATAAAAGGTTACGATTTGTCATTTGAATATC CTTGACTATCGGAATCGGATGAACACGGTAGCAGGAGGCTGCAAGGCGAAAAGACTGAGT AAAAATCTAAGAGGATGGAGAACGTCGCTACTAGTACACAACAAAAGGGCAAAACGTGAC GATGCAATTCAAGACTGTCTGCAGTCTGCATTTCAGTGCTTGACTTATGTTTTTTTTTAA AAAATTCGTGAATCTTGGGTTATATTGCCTAATTCAGAAGGAGCGATCCGGGCGATGTCT TCAGATTCCGAGTTTGAAGGCTTTAACGTCCACGCATATATGGCTTTAAGTAATGAAGCT ACTGCTCTGCACGACGGACAACGATGGGCTAAT…
>SAmixcomp19589_c0_seq80 len=1361 path=[1:0-361 363:362-481 12580:482-500 502:501-560 562:561-638 8587:639-692 640:693-736 684:737-760 708:761-849 797:850-854 12850:855-881 4187:882-1002 12933:1003-1011 12942:1012-1028 7937:1029-1057 4313:1058-1063 4319:1064-1085 12974:1086-1093 12982:1094-1096 988:1097-1123 12999:1124-1132 6302:1133-1239 10882:1240-1360]
CTCTTGAGCCCTTGCCATCATCCATGGCGCAGCTGCCGTAAACGCTCGACAAAAGCTCGT TTATCTTTTTCCGACAATGGCCGCATCATAACGACTCAAATTTCTCGCAGTATACACAGT TATATTTAGCAGGAGCAGAATTGTATTCATCTATAGTTCACACGACTACAATCTCAAGGA CTCATGAATTCACCGATGGCCGCGAGCGGCCCTGCGCGATATATGATATATCAGCCAGTA GCAATTCAGAGCAACACTTCAAGAGGCTAATCGCCATATGGTTTTACTACACACCCAGCA AACAATCAAGTACCTTCGAGTTGCACCTGCCGCTCTTTGGGCACTCGATTATAGTTTGAC CCTTGAACATGAAGTCCGTCTGTTCAGCAGTGC…
>SAmixcomp19589_c0_seq81 len=1300 path=[1:0-361 363:362-481 12580:482-500 502:501-560 8821:561-609 562:610-687 640:688-731 684:732-755 708:756-844 797:845-849 12850:850-876 4187:877-997 12914:998-1002 4319:1003-1024 12974:1025-1032 12982:1033-1035 988:1036-1062 12999:1063-1071 6302:1072-1178 10882:1179-1299]
CTCTTGAGCCCTTGCCATCATCCATGGCGCAGCTGCCGTAAACGCTCGACAAAAGCTCGT TTATCTTTTTCCGACAATGGCCGCATCATAACGACTCAAATTTCTCGCAGTATACACAGT TATATTTAGCAGGAGCAGAATTGTATTCATCTATAGTTCACACGACTACAATCTCAAGGA CTCATGAATTCACCGATGGCCGCGAGCGGCCCTGCGCGATATATGATATATCAGCCAGTA GCAATTCAGAGCAACACTTCAAGAGGCTAATCGCCATATGGTTTTACTACACACCCAGCA AACAATCAAGTACCTTCGAGTTGCACCTGCCGCTCTTTGGGCACTCGATTATAGTTTGAC CCTTGAACATGAAGTCCGTCTGTTCAGCAGTGC…
>SAmixcomp19593_c0_seq14 len=1868 path=[3146:0-325 7205:326-347 7227:348-369 3494:370-494 3619:495-665 3790:666-968 4093:969-1817 7891:1818-1867]
GAGTGTACTTATGTAAGTTCGTCCACGTGCTGGAACTTCTAGTTAACGTCGTTTACCGTA TAGTTCGAATTCAATCCTACTGCAATGTCGATACTCTTGCCGTTTCACAAATCAATACTT GAGGAAATTCATGACCCCGCAACTTCAGACTTGCTAATCCTTGCCCGTGGACTTGGACTT CGTCGTATCATATGCACGCTCATGCAAATATACGACTCAAAGCAAAGCCTTATTTTGCTC TTGAACGCCTCACCAGAAGAGGAGACTGCTATTGGGGATGAACTGGGTATTATGGGGTGC AGGCGGCCTGGATTGCGAATTGTGGGTTATGAGATGGGAAAGCGGGATAGCATATTAACA CGACGCTCGCAGACAGGACCTCTACAAGAATGG…
>SAmixcomp19595_c0_seq40 len=923 path=[18141:0-61 18203:62-76 8036:77-86 11347:87-241 225:242-266 12080:267-347 331:348-412 11680:413-453 4621:454-584 4752:585-611 4779:612-650 4818:651-764 4932:765-777 667:778-802 20562:803-820 17758:821-843 17781:844-884 17878:885-922]
CTCGGATGCGTCTCGTTGTTATATTTTTAAAATCAAATCAAATCAATTGTTCTTCGGGGT CGGAGACCTATCTACAGTCTCGTCACTGACCACCTCATCATCAAGTGTCGGATACCGGGA ATCGCAATTTCCACAAACTCTGTTTCTACCTTGACAGTCCCTTTCTCGAAAACCTCACCA TCCCACAAAGACGACCAAGTCTCAGGAGAATGTGAAAACGTCTGATACTCGACGCCTGAT ACATTGGCAGTTACGATGCCCTTTTCGCGAGATCCGGTGTCAAAGCCGCAAATTACGGAG CCTGGCTGAGCAGATAAAAGGCCCGCGAGAGCCCTGGCAACGTGCAATTGTTTCTCCTCA TTGAAGAGGTGGAAGAATGCAATAGCGTTTATT…
>SAmixcomp19600_c1_seq37 len=600 path=[13613:0-44 12907:45-68 13681:69-272 13885:273-365 13978:366-412 1330:413-438 17870:439-447 17879:448-587 1486:588-599]
CTTCCTCTGGGGTGGGTGCGCCGATGCGTGCGAGAGGTGTGGTGTTGACGACACGAGCTA TGCAGCAGAGGTCGAATTTAGGGAGGAATTTGAAACAGTTGAGGGCGAGGACATTGATGG ATGAACCTGCGATGATGACTTTTATGCCTGAATCGGCAATTTATTTAAAGATATGTTTAT TGAGTGATAGTCGGTAGATGCAGAGCGTAGTTGGATAGAGGATAACATATTGTTGTTCCT CGACGCGAGTGAAACGGGTTCCTGTGTGAAAGGTTTCGAGTTTACCGAGGGCTTTGGCGC ATGCGAATCTGTATTCCCTGACTCTGGTCCATCACGAGAAGGTTCTCCTGCAAGAATAAA GGCCATGTAAGTTTGACACTTCCCTGCTTCGCT…
>SAmixcomp19608_c2_seq1 len=253 path=[28208:0-44 28253:45-107 28316:108-252]
TCAGTGGAAGTTACTCTGAAACATTCAGCATCAGCGCATTTTCCAGTGATTTTCATTGGA ACTACTATCTACAGTGTCACCGTCTCACAACGACCGCTTCCTTGCAAGTGCATCATGGGA TAAAGCAGCGTGCCTGTGGAACCTTGACACCAACCTCCAAGTCGGACCACCTCTCCGGCA CAAGGATTTGCGCTATGCAGCCCTTTCCGCTGATGGAAAGCTGCTAGTCACTGGTTGTCT GGACAAAAACGCT
>SAmixcomp19608_c3_seq1 len=1377 path=[16697:0-60 16758:61-960 34061:961-971 17669:972-996 17694:997-1011 17709:1012-1041 34142:1042-1059 34160:1060-1060 34161:1061-1071 30195:1072-1109 34269:1110-1113 24842:1114-1117 24846:1118-1128 17769:1129-1158 34283:1159-1194 17835:1195-1352 655:1353-1376]
AGTGAATCGAAGACAGTTTCCTCTACGACTCGTATATGCAACTACATTTAATGGTTGTCA AAGATTGATGCTAGCATGCGGACCGTGCTCGACCTTTGAACAGATCCCTTTGGTCACGAT CAATAAGTTGTACACAGCGCTGTCGAGAGTGAGAACACGAAGACACAATGTGTCTATTTG TAGAGACGAGCGGAGGATAAGACCGTGCTACTCCTGTATTTCCTGAGTTGCTACCGTAAA CACAATGTATAGTCGAAGAGCGGACCGAAAGGGGTGTTCCAGGCAAAGCTGTGTACTACC AAGACAGTTCTCAAGAATGATCGAGTTGGAACAACATGGAGTAATCTAATTTGCACCATA AATGCATAACCATTGGTGTCAGTAACAATAGCT…
>SAmixcomp19617_c0_seq49 len=2077 path=[9331:0-65 9397:66-91 9423:92-113 9036:114-250 13158:251-310 17940:311-322 8033:323-351 8062:352-376 8087:377-423 8134:424-463 8174:464-471 8182:472-495 8206:496-530 8241:531-555 9492:556-685 14125:686-709 9646:710-918 9855:919-942 18231:943-1062 9999:1063-1108 10045:1109-1373 10352:1374-1620 10599:1621-1745 10724:1746-1837 10816:1838-1867 16268:1868-1906 10…
GACAATGCCATGGACCATACTCCTGTGTTATTCTCTTCATCTCGCCAGTCCTCACCCATC TGTGTGCCGCTCTCTATGTCCCATAGTCGGAGTGAGCCGTCTACCGAACATGTAAGGATG TGTCGTCCGCCAGGCAGGTGGACAACACCTTGTACCCAGTCGGTATGACCTCGCATCGTC TTGTGTGGCGTGGTCACTGGCGTCTTACTAGTGGAGGAAGACATGGTCGGCCCTCGGTAT CTCAACTACGGTAGATGATGCGAGAGAGGCGGGACCTTCAAGTTGGAATCAGATCAGGTT ATCCGGCAACAGCGATAATTGCTGAATCCAATCCTCACCCAGAAGCCAACTTCGGGAGGA GATTCTTCGCAGTTATTTGAGAAATCAAGATAT…
>SAmixcomp19624_c0_seq10 len=410 path=[12807:0-25 21672:26-44 20996:45-121 20013:122-145 12885:146-178 21805:179-179 21806:180-185 21812:186-205 16990:206-216 17001:217-335 17120:336-409]
GACTCGAAAGAACGAAGTTTCAGCTTAGACTTTGATTGTTCGATCGTACGTCGTCCCCTC TGAGATAGCATGACATCGTCATTACGATTTCTGATTATACTGTTGAACCCAACTACATGT AGTGCTTCCCTAACTTGTTTCATTCAAACTCACATTTTGTGTCGCATTCTATCATCAACC TCTGTCGATAAGTAACTGAGATCAATTTCCTGGCGAGTTTCTAACAATGGCCGAAGGAAC TTGGGAGAAGCTGTGCCAGGTCGCTGTCCTAGGTGCTGAATATGACTCCCCTGAACGACA GCCCCATCCGAAATGTTTGGAAGGGACCCGAGTGGACCTTCTCAAATTCATCCACGGATT ATTGGATGAGCAAAAGAAGAGCCAAATCATTTG…
>SAmixcomp19664_c0_seq116 len=702 path=[4453:0-130 4639:131-140 4649:141-244 9053:245-298 4753:299-325 11214:326-338 9311:339-380 4780:381-394 4794:395-633 11249:634-652 11269:653-658 5043:659-701]
GACGTGTTGCGTCCTAGATTCTCCCGCTATATCGTCGGGACTCACCTTATGCAGTCATTC ACAAGCGGCAGCGAATCTAGACCCACTAGCAAAAACTACGCAATGCATACAATATGTGCA GGCAGTATCCTATTGCACCAGTCGACTCTGCCTTGAGGTCCATACTTCTTCTCGAGCCAG TCATTCGCAGCCTTGAAATGACCATTGCCCAGAAAGCCCTTATGAGCACTGAAGGGCGAA GGGTGCTATTTCAGAAGTCAGTCAAGAATACCATCAAACCCGAGCGTTCGAGCACGTACG GCACTAGTCAGAATCAAGTGTTTTATCTGGGCATTTCTAGTCAGCGCTCGGACACACCCA ATGGGGCCTTGATGAACTCACCTTGTTGAGTTT…
>SAmixcomp19668_c3_seq44 len=765 path=[10810:0-237 11049:238-259 11071:260-308 11120:309-365 11177:366-554 6368:555-571 6385:572-675 22548:676-686 22559:687-696 22569:697-701 22574:702-707 19496:708-764]
CGAACCTCAATCGAACCTCATTAACTGATGCGCATCTGGAATGCATCAGGCCCTGCATTA CTGATGGGCCAATCAGCAATGCATCAAAATGACACAGCTTTGGGCCTGTCCAGCGAGCTC AAAGCCGAAGAGGCGGCCAGAGTGCACAGGCTTGTTTGATCACATCACGTTTAGACCTGT GTTAGATCGACGACTACATGATTTCATACGAAACTCTTCGATTTATGCAGCAAGAATACT CGAAAATGGCGTTGGAAATAAGGAGTTCGCAACAATACTTACTCCATCCAATCAATTGCA AGGGTCTTAAGGCGGGATCAAATATCATACGGGCCGATTGATCTAACACTGAACGGCAGT ATATCTAGCTTGAACATGGCAGTCGTTACTATG…
>SAmixcomp19672_c0_seq7 len=508 path=[2747:0-74 2822:75-98 14695:99-111 7798:112-114 7801:115-125 7812:126-149 7836:150-160 14746:161-173 14759:174-181 14767:182-192 14778:193-204 14790:205-213 14799:214-218 14804:219-220 2968:221-241 2989:242-254 3002:255-255 3003:256-268 14848:269-287 9419:288-317 3065:318-333 3081:334-343 4759:344-462 2039:463-468 2045:469-481 2058:482-483 2060:484-507]
GGGAGGACGAGACTGGCTGCAGACGCCCCATGGCCAAGCGTGGCAATTCAGTCCCGCAGC ATCTTTCTGGGTAACTATGGAAGAATTCTCGAGTACGTTGGAAGCAATCAGCAGCTATAT CATTGTCCCAGAATTGGCTTTACTGCCAACCTTCCAAGTATTCCAGCAGCTCAAAAGCTT ACCGGATTTCTTGATGTTTCCGATGTTCCTGGCGTTGATACCCCAGGCTCATTTTACCTC TGCATCGCCAGAAGTTCCTGACAGGGAGATCATCCGTGCTATGAATCTTTTCACAGCCTT TGCAAACGAGGCACGGGGACGAAGTCAATCATCTTCCGACGCTCTCAAGTATGCATCCCA AAACTGGGTTGTTCACATGTCGCGCGCTCCACA…
>SAmixcomp19689_c0_seq1 len=2335 path=[2392:0-384 2777:385-431 2824:432-660 6670:661-671 6703:672-672 3094:673-916 6725:917-923 3345:924-948 3370:949-985 3407:986-1048 3470:1049-1158 3630:1159-1488 3960:1489-1557 4029:1558-1614 4086:1615-1957 4429:1958-2212 4684:2213-2334]
TTTAGATCGGAGAAACCATGCGGCTGAACTACAGATTCGGAGGATCGGTACACTAGTAGA CTAGTAGTAGTAGTATATACTCCCAACTTATCCTGGAAGCCTACTAACCATACATATAGA AATGCGTCGGTGGTACATGAGTAAGGAAGTAGTGGCATACTCGGAATGTGTACATCTTTA CGCAACTCGATCGCTGAGCCCGAGCGCCTGGTCCAATTCTGAGTGTCTTGGGTCACGCAG ATATCGGACGACGCGCTTTGGCTGATGGGGTAAGGATTTCGCAAAATTCAGTAGCTGTCC GACAGGAGTAATCATCGTAGGCCACAACGTGAACATCATGACCATTGTCCACCCAGGGAC CATTGTCGCGAGCGTTATGACGTCACTGTTATG…
>SAmixcomp19690_c0_seq7 len=1617 path=[2232:0-338 2571:339-670 2966:671-889 3185:890-913 3209:914-957 6059:958-991 6093:992-1005 3253:1006-1159 3407:1160-1207 6150:1208-1258 3455:1259-1290 3487:1291-1332 3529:1333-1363 3560:1364-1429 3626:1430-1509 9253:1510-1516 5344:1517-1576 5404:1577-1585 3729:1586-1616]
GTCAGTACCACGACGCGTGTCGAGTCTTCCTTGTGACCGGTTGACCGTGTAACCCGCATC CTCAATGCTTTGATATGATGCATTCAGCTTACACTGAAAAAATCCACACCTTCTCGATGC CCCATGCCCTTACAATTGTTCGAGAAACGTCGAAGAGAGTTTTCTGCCAGTGCATCCTTG TTCTGCGAGAAGCTCGTTTTAGTATCAGAACCAGCTGATACTAAACGGTAACCGGTGGTG TCTTCTTGGCTCGGATTCGGTCTGGCTTTCATATGGGCTGAAATGAGTTGCCTTCCGACT TCCACGATCATCATGGATATGCCACAGACCTCGAGGCCGAATTGCGCGCGAAAACTACCG CATAAAACTTTAGAACAAAGTTTGCCATGCGTT…
>SAmixcomp19742_c1_seq74 len=1922 path=[3870:0-261 12275:262-277 4148:278-697 12389:698-698 4569:699-1144 2534:1145-1171 2561:1172-1198 10089:1199-1232 5850:1233-1294 12514:1295-1312 5930:1313-1351 12547:1352-1370 5988:1371-1401 6019:1402-1480 6098:1481-1523 6141:1524-1557 6175:1558-1629 12751:1630-1630 12752:1631-1645 6389:1646-1674 6418:1675-1703 6447:1704-1773 131:1774-1920 12906:1921-1921]
GAACAAGTTTGTTACTTCATGTCTTCCATGTGTGCTATTGTGATCAAGAGTCTATAAGAT ACAACGATGCGAGGAAACAAATAGTAACCAGCAACCGTAAACTGGACCGAGATAAGGAGT CGCAGAAAGAAACCGAAAGTTCTGTCAGAAATTTTCATACTTGAGAGAGGAACTTGCACC AGCTTCATAACGCGATTTTTTATTGTCCGGCTCAGACAATTCATCACTGGGGTGTGGACG TTTGTAGTTCGATGTGTGATGTAATATCATTTGTCGAAATGCTGTAGATTCCGCCTCGAT GGGATATTTCTTGGCAGCGCTCAGTATCGCATTGACTTGTTCACGACGCGCATTGAGGTT CTCGACCATTTCCTGGTCATTGAATAAGCTGAT…
>SAmixcomp19764_c0_seq9 len=1744 path=[11269:0-123 11393:124-139 4002:140-224 4087:225-227 4090:228-523 9029:524-614 9187:615-621 9194:622-773 10907:774-825 9346:826-961 12636:962-969 9553:970-997 4730:998-1111 12712:1112-1132 4865:1133-1183 4916:1184-1200 4933:1201-1227 12756:1228-1238 12767:1239-1262 4995:1263-1297 12802:1298-1309 5042:1310-1354 12827:1355-1363 1133:1364-1389 2014:1390-1451 207…
CTGAATATCATCAAGGTGTGTTGCTTCCTATCATAATTGAACATCGAGTAGCTCCGAGTC TGCCATCGTTGTCCAACATTCTTACTCACATTTGTATTCGACCTCAGATAGCATGGCACA ATTTTGACGTAAATCTGCAGATGATGATCCTTCTCGTCCTTGTTGCCACTCGCTAGTAAA ATCGGGAACTTGTGGCGACTACGTCTCGGAAGCGAAGGATGTGCGAGGCTAGTAGCTAAT AGAGCTTTTCAAGGCACCCATAGCTTAAAGAACGCCGTGTATGATATAGGATTGGAATCA TTGGACGATACATGTCCAAACCCATGTTATCCACGGTATTACTTAACTTTTTTTAGAAAT TGGAGTTGTGGTTTGTCAAAGCTGGGGAACGAC…
>SAmixcomp19775_c1_seq38 len=2574 path=[4618:0-135 4754:136-391 8214:392-407 5079:408-546 2087:547-606 2147:607-902 2443:903-1462 3003:1463-1601 7088:1602-1653 3142:1654-1858 8388:1859-1928 3417:1929-1969 3458:1970-1990 8444:1991-1997 3486:1998-2006 3495:2007-2223 3712:2224-2251 3740:2252-2309 5814:2310-2362 3798:2363-2573]
GTTTGGGGCACTTTTTATTGGGGTTGTCCTCGCAGCAGTTCTCTTCGGTCTAACCAATGT TCAAGCTTTCATCTACTTTCAGGCGCACAAAAGTGCGGGTATAACATTTTTCAAGCTGGT TGTTACCTGGCTTTGGATATTTGATGCTCTGCATCTGGCCTTGACAATCCATTGCGTCTA TTACTATTTGGTAATCAACTATGCGAACTTTGATGTGCTCGCGGAAATCGTATGGAGTCT CAAACTTCAGTTAGTAATCAACATTTTCATCATTCCTACGGTACATCTTTTGTATGTTCA TCGCATATGGAAAGTAAGCAAGGGCCGATCAAGAGCTCTCCCGGCCATAGCATTGACCAT AGTCGTGGTCCTAAGTTCAGGTGTCGCCATCCC…
>SAmixcomp19787_c1_seq1 len=2366 path=[1:0-315 317:316-317 319:318-413 415:414-414 416:415-555 557:556-691 693:692-724 726:725-922 924:923-1073 1075:1074-1090 1092:1091-1395 1397:1396-1444 1446:1445-1452 1454:1453-1924 1926:1925-1928 1930:1929-2365]
TTCTTCGTACAAAGAAATGGCCTCATCAATGTCACGAGATTTGGCTTCGCAATTGAAGCG GCAGTTGCCGAGTGCCACGGTCAAGTATCTTAAGACGATCAGGATGTCCCTCAGGGCACA GAGAACGGCGTCACGACGGAGGTATGCTCTCGTCTATATCATTGACGCTGCCGCATTGTA CGAAGCGTACTTTGCAAGCTTGGTGAGGGCATCGAGATGTCATTAATGACCCAGTTGGCA GAGCTTGAGCACGATTCCTCGAAGGTGGATGCCTTTATCGGGCACGTCTATTGGTAGATT GTTGCGTTGGCGGATAACATAACTGACACAATTGTTCCCTATTGCGATGCTCCGAAGATA TGTGCCCTCGGGACAGAGAGGTAGCAGCTCATA…
>SAmixcomp19805_c0_seq25 len=897 path=[7582:0-82 1314:83-232 7827:233-284 1464:285-419 1599:420-432 9163:433-444 8617:445-455 8044:456-500 1624:501-832 1956:833-896]
TTCTTTGCGGTCCAATTCTCGCAGTAAGTTTACCCACTTTTGTCATATTATCTGGTTTGA CATGATTACGGCTCTCTCATTAGCATCAGCATGCCTGGAACCTCTCTTCCTCCTTTTCCG GATGATATCCGAACACACCCGCTCTTGATTATTGATTATGAGCTCATCAAGGCTGGAGAT AAGGGGGAGATTGATCGATTGTGGGAGGCTGCGACAACGCTCGGATTCTGGTAGTACGTT ATAGGAGTTGGATCTTTGCCAAACATTACTAGATTCTTCGGACAGCTTGAAGAACCATGG CGCAGATCAAGAAGTCAACGACATGTTTGATGTGGGTGCTGAGACACTGGCTTTGCCCCT CGAGGAACGTATGAAGTTCGAGCAAGGGGACAA…
>SAmixcomp19844_c0_seq1 len=2733 path=[1:0-317 6814:318-377 319:378-622 5216:623-1105 575:1106-1207 677:1208-1223 693:1224-1868 1338:1869-1879 1349:1880-1913 6292:1914-1959 6338:1960-1960 4967:1961-1963 1386:1964-2070 1493:2071-2115 1538:2116-2214 4416:2215-2275 3287:2276-2303 7421:2304-2305 3317:2306-2306 3318:2307-2533 7467:2534-2732]
CATCACCCTGCACGCAATTGCACATCCAGAATCTGGACCATCAATATATTGTCAACTGGA CGAACTCTTCCTTCTGTTCTTACTGCTGTTTCTCCCGCTCTTCCTTCCATTCTTCTAACT CTTCCCGTTCTTTCAGCTCTTCATCCGTCCATCCCGTTCCTCTTCTCGCTCGTCAAGCAA CCCAAATTCCCAACCCATCCTATCATCAAAAATAAACAACTTCATATCCTCAAGCTCTCC GTCCTCATCAGAGTCTTCAACAGCCGATGCCTCAGCACCCTCAGTTGCATCTTCAGCAAG AAACATTAACGAAGGATGAGGCCAGTACTCTAGTTAGGCTAAACTTACGGATACGTTTTC TTACTCAAGTATGACTCTAGATGCTACGTCCAG…
>SAmixcomp19848_c0_seq11 len=2605 path=[2637:0-349 2987:350-362 3000:363-367 3005:368-407 3045:408-562 3200:563-620 3258:621-706 3344:707-717 3355:718-833 3523:834-1492 6434:1493-1503 4193:1504-1764 4454:1765-1785 4475:1786-1921 4613:1922-1992 4684:1993-2043 4735:2044-2244 4936:2245-2297 4989:2298-2369 5061:2370-2389 5081:2390-2478 5170:2479-2527 5219:2528-2604]
GGGGAGATAAGCTTCTGCGCGAGAACTTCAAGCTGTGACGAGCACTAAATACGGGTAAAA AAAGAGTAAAGATAGCCAGACATGCGAAAATAACTTAGAAAAGGTAGCTTGAAAGTTCAA CTTGAATGGGCAACTTGGTCCACAATTTGATTCAAGCAAGCATTAAGCTTGACTTAAGCT CGGTATTAAGTTTGCGGACATCGCCAAGCGATAATTTCCCAGCGGTCGGGAAACCCCGTC AACTTCCTCTGCAGGCCCTCAGATCTGAGCTCGCGCGAGTCCTTCAGGTCTTCCACTCAG TAGTCCTCCTGCGCTATGAATCTTGCGAGGCGTTCTGTAATACTAGTCTTAAGGATATAT CTGGATCAGGAATCACGCGTTCGGACGATGTTA…
>SAmixcomp19848_c0_seq33 len=2498 path=[2637:0-349 6569:350-363 5402:364-404 3045:405-559 3200:560-617 3258:618-703 3344:704-714 3355:715-830 3523:831-1489 6434:1490-1500 4193:1501-1761 4454:1762-1782 4475:1783-1918 4613:1919-1989 4735:1990-2190 4989:2191-2262 5061:2263-2282 5081:2283-2371 5170:2372-2420 5219:2421-2497]
GGGGAGATAAGCTTCTGCGCGAGAACTTCAAGCTGTGACGAGCACTAAATACGGGTAAAA AAAGAGTAAAGATAGCCAGACATGCGAAAATAACTTAGAAAAGGTAGCTTGAAAGTTCAA CTTGAATGGGCAACTTGGTCCACAATTTGATTCAAGCAAGCATTAAGCTTGACTTAAGCT CGGTATTAAGTTTGCGGACATCGCCAAGCGATAATTTCCCAGCGGTCGGGAAACCCCGTC AACTTCCTCTGCAGGCCCTCAGATCTGAGCTCGCGCGAGTCCTTCAGGTCTTCCACTCAG TAGTCCTCCTGCGCTATGAATCTTGCGAGGCGTTCTGTAATACTAGTCTTTAAGGATATA TCTGGGTGAGTAGTCGATCACGAGCAACCGAGG…
>SAmixcomp19852_c0_seq3 len=2176 path=[4981:0-211 6637:212-233 2508:234-506 2781:507-557 2832:558-623 2898:624-935 3210:936-981 3256:982-1132 3407:1133-1179 3454:1180-1230 3505:1231-1232 3507:1233-1518 3843:1519-1751 4076:1752-1758 4083:1759-1856 4181:1857-1918 7050:1919-1924 4249:1925-1960 5585:1961-2022 4285:2023-2175]
GATTTTATGTACAATTTCGTAGACGCAAGCCCTCCAAGCCTCTTCAAGCCGCATCTCCTT CCACGACTCCAGCAAGGGAAGAATAGCGTTAAAGGTCCCGCTCGTGAAAACCCACACGCT TCACCGTCATCATCAATTGAAGTTCGTACATCTGGTTTGATTAATACTCGTATGGGGCAT GCCACTTCGAAATGCGTAAAATGGCTCGCTAAACACGTAGTTCGTGAAAAACACGGTCAA CTAGAAGGTCCAGGGAAGAGTCTGCATGGTAACGCAAGCGGTGGAACCAACCAATAAAAA TGACAATGATAGACATTGCTTATGAATACCATATCGCTCGCCTGAACACCCTCTGCAGGG TGTCGTGAAAAAGGGGGTCATCTTGGGCTACTG…
>SAmixcomp19865_c0_seq45 len=1696 path=[1:0-145 147:146-198 200:199-203 205:204-633 635:634-649 651:650-788 842:789-867 921:868-875 929:876-919 1024:920-1020 1130:1021-1266 1376:1267-1560 7635:1561-1574 1742:1575-1695]
GTTCAAACTACTTCCACACGCTCAAGCGCTCATGGGTTTGGATACCGCATGCCAAGTCAC TGATCGTTTATTATAACAGTATGAACAACTTAATATGAACAACACTTCGTCCCAGATTTT TGGTTACTTTGCAGCAACTTCCGTCCGTGCGTGTTCCGTTCTTGCGATTGACTCGGAGAC CTTGTAACTCACACTCAAGTACTGGCCATGGCATGTGATGTATTCATCATATTCATGGAA CTGGAACAAGGCGCTGCCTCACCTGCTTAGCTGTCGAACAATGATAAATCTGTGAAAGTG TGCCGCATAGTAGCGAGCGGGTTGCTGCACGAAATCGTACACCGATATTCATATTAATAC ACTGTGGATCTTCTTCAGCATACTAGTAACTAT…
>SAmixcomp19870_c0_seq8 len=1550 path=[4383:0-39 11644:40-116 13827:117-132 13843:133-137 13848:138-150 13861:151-153 13864:154-203 10198:204-210 10205:211-260 14018:261-269 14027:270-276 14034:277-279 14037:280-289 8908:290-323 14062:324-331 14070:332-343 12286:344-344 14113:345-349 667:350-356 674:357-362 680:363-389 8195:390-424 8230:425-437 8243:438-471 11946:472-570 954:571-594 978:595-598 9…
GGAGCTGGTAAAAGTTCCTTGGTCAATTTGATCGCTGGGAAGGACGTGGCGGTGACATCT TCCGATGCTAAGGGATGTACAATTGCAGTCAACGAGCACGATATTATAACTCAGAATGAG ACGTTGAAGGTAAAGCTTTTCGATACACCCGGTCTTGACGAGTGCCGTCAAGGTGAAGTC CCCGATAAGGAAGCTCGAAGAATATTGAAGAAGCTAGTTCAAACTCTGATGAAGCAAAAC GACATCCATCTCATCATTTACTGTGTGCGGGGTGAGAGAGTGATTCGGACACTCCGCCGG AACTATGAGTTCATTCAGTCCCAAGTCAAGAGGAAAATTCCAATCGTCCTCGTCGCCACA TCTTTGGAATCCTACGAACCAGACATGGAAAAG…
>SAmixcomp19871_c1_seq112 len=2261 path=[20885:0-42 40328:43-151 25585:152-153 25587:154-349 25783:350-373 25807:374-393 25827:394-435 25869:436-436 25870:437-559 25993:560-626 26060:627-872 26306:873-1087 40606:1088-1096 37108:1097-1101 34047:1102-1153 34099:1154-1177 23541:1178-1203 40662:1204-1215 23579:1216-1398 23762:1399-1517 23881:1518-1529 23893:1530-1611 23975:1612-1818 32994:1819-1871 2…
GGGACTGATATCCCTGATTGGGTTCATTCTGAATTCGGGGTTCTATCCACCGACTCTGAC TCTGACTTGTCTACACGTCATCCATGTCCAACTCCAACTCCCTCATACTACCCCCATCCA CATCGCCAACGCCTCTCATGCCCGCACCTTCCCAAACGATCCTCCTTCCACCTCCACTAA TGACACCCAAAACTTACAACACCCTCTTCACGCATCCCCAATCGCACACGTTGACAACAA TGTAACAGCGCCAATGCTGATATTGATAGGCGAGGATAGTTTGAGGGTTGCTCCGGGGCA GGGGGTTGGGTTTTATCATGCAATTAAGGGGAGGGGGGATGAGGGTGGGACCGCAACTAG GACTGGAACTGAAGATGGAACTGGGAATGCGAC…
>SAmixcomp19877_c0_seq11 len=1878 path=[11629:0-3 9418:4-52 900:53-760 1608:761-890 1738:891-953 1801:954-1824 11791:1825-1829 11796:1830-1876 2677:1877-1877]
CTGAGTGATACATCTGAATGGTTATGATACTGCTGATGATCATGAATACTCACAGGAACG TTTCGAGATGGCTCCTGGCGTGGGTGACGCAGCAGCAAGGATGGCGAAAGACACAAACGC ACTAAAGAGCACAGAGAGCTGCATGTTCGATGTTCAGGGATAGTTAGAGGAGTAACTACT TCGTCGATGCATTACACTGAAAATCCAGGAGGGCTTTTATACATTTTAGCAGGTCCGCTT GCTTTTGACTTCTTCTTTGAACGATTGCATACGTGTTCAGATCGGGGCTAGCGGATCTGA TACAGGAGTTGTCGAGAGCTTCAAGGTGTGGTACCGCCATGATACAGCATGCAATATCTG ACATGGGACTAAGACATAGCGACAAATAACCAG…
>SAmixcomp19877_c0_seq16 len=1926 path=[11629:0-3 9418:4-52 900:53-760 9584:761-808 1608:809-938 1738:939-1001 1801:1002-1872 11791:1873-1877 11796:1878-1924 2677:1925-1925]
CTGAGTGATACATCTGAATGGTTATGATACTGCTGATGATCATGAATACTCACAGGAACG TTTCGAGATGGCTCCTGGCGTGGGTGACGCAGCAGCAAGGATGGCGAAAGACACAAACGC ACTAAAGAGCACAGAGAGCTGCATGTTCGATGTTCAGGGATAGTTAGAGGAGTAACTACT TCGTCGATGCATTACACTGAAAATCCAGGAGGGCTTTTATACATTTTAGCAGGTCCGCTT GCTTTTGACTTCTTCTTTGAACGATTGCATACGTGTTCAGATCGGGGCTAGCGGATCTGA TACAGGAGTTGTCGAGAGCTTCAAGGTGTGGTACCGCCATGATACAGCATGCAATATCTG ACATGGGACTAAGACATAGCGACAAATAACCAG…
>SAmixcomp19883_c0_seq6 len=2315 path=[9897:0-790 12731:791-846 10688:847-897 10739:898-1166 11066:1167-1185 3074:1186-1253 3142:1254-1319 3208:1320-1500 14247:1501-1502 3443:1503-1679 3620:1680-2008 3949:2009-2276 12915:2277-2314]
TTTTTTAAATTTGAGATCACGGTGAATCTAAGCGCATTCGGCAGATATATTTATGCGTCT AGTAGGAGTCTGACAAGCTTTATCGTGACCGAAGCGTGATGGCAATTGGTTTCGGTCTTT CCATCGCTGTCGGGACACGAATGTTGATAAGGGGGTGCGGACTCCTTGATACATCGCCGG TGACGTTCTCCAAGGTTGGTCCGAGAGTCCGCAGGTCTGCAAGAGACGAGCTGGGAAGTT TGCGGGAACAAGTACAGCCAGGGAAACAGTGCTCCTTCAATACAGGAGACGTCGGCTTGT TTTGACGGGTAACCAAGGAAAAGGGTCGAGATAGAGACGAAAAGGTGTGTGCGACAATGA TATGCAGCGGGAACGGAGACGGACTCGAATCAA…
>SAmixcomp19883_c0_seq108 len=2065 path=[20:0-45 66:46-124 145:125-1498 11187:1499-1556 1519:1557-1741 1704:1742-1776 1739:1777-1938 12490:1939-1999 1901:2000-2064]
AAAAAAAAACTTCACAGTGGTAGCCTCAATGTTCTAAGGCGCGGATGCCATGACCTAAAC ACAAAAGGCATAATATACATCATTTTATGTCTAGATGTGTTCCTCCGCTTAAAAGTCAAG TACTCACCTTATAAACAGTTGAAACCAGAGGCTCAGTCGTTATTATACCTGAGCCCGCTT GCCAGGCGTGAGCCAGTGGCTACCGGGAATTGCATTGCATGATTCTGAAAATTCAGCTTG AGAGTCATCTGGGACCATAGTTGACCAGCACCATGGCTAGCCTTGTTGGTATGGAAGTTA CCTCGCGTTGTTTCGTTCAAGAGGTGATATGAAACCATCCAACCCCACAGGTCAGTGGCA GAACGCGATGATCCCTGAGGAAACGTACATTTT…
>SAmixcomp19905_c0_seq9 len=338 path=[7828:0-58 4179:59-172 4344:173-225 4397:226-233 9424:234-247 9439:248-250 9442:251-266 4438:267-297 9470:298-308 7584:309-337]
ACTGATCTTGGTGAGCAAAGTCCTATATCAGAACAGGATAATACAGTTGACTTGGGGCAG AGGCAACGTTGGTCCTTCATGACTGTCCTTTATATTTGCGTGCGCTACATCGGAATACTA TTTTCTGCCATCAACATCTTGTCGATTCTCCCTTTCTTGATTACTGATAAAGACTGCGCT ATCATATGGTATGTAGGGACATGGGTCCCTGTCATCGTAAATGCTATGCTGGGCGTCACC ATGATTGCTCGGATAAATGCCATGTATCATGGATCCAAAAAGTTGTTCATCTTTCTTGTT GTAACCTTGTTGGCTTGCACGATCGCCTCCGGAGTTAT
>SAmixcomp19911_c0_seq1 len=3027 path=[1:0-145 147:146-226 228:227-1036 1038:1037-1045 7709:1046-1133 1135:1134-1660 1719:1661-1736 1795:1737-1799 7861:1800-1809 7871:1810-1818 1883:1819-1978 2043:1979-2011 2076:2012-2042 2107:2043-2568 2633:2569-2572 2637:2573-2651 2773:2652-2706 2828:2707-2708 2830:2709-2951 3073:2952-2975 3097:2976-2999 8020:3000-3026]
TCTTTATGTGACACTGTAGTCTTGCTCACTAGTCTTTCACTTTTTGACGGGGTATGCAAA CATTTTCAGGGCGACCCTCCCCAATCTGTACACTGCTGACAACTTGACCTGCGAAGACTG ATGTATCCCTAGCAGTGTGACACCTCGGTGACTGCCAGTGGTTTCAAGATCTCAGCGACA CTCTCGCCAAATACTGGCACCTGTTAACGTTTTACCCACTCACGTCAGATTCGAATTTAT TTCTCTGCTTACTGATAGTACGCCCGAGTTGCTCGTGTCATTGGGAGTTGGCATGCCTCT GTATACCTTATAAAGCTCAAACGGGTCTCACAACTGGATCTCTTGGGATCGCTGGGCCTT CGTCATTATCATACTGTGCTGAAATACTGCTAG…
>SAmixcomp19911_c0_seq29 len=2700 path=[1:0-145 147:146-226 228:227-1036 1038:1037-1045 7709:1046-1133 1135:1134-1660 1662:1661-1717 1719:1718-1793 1795:1794-1856 7861:1857-1866 7871:1867-1875 1883:1876-2035 2107:2036-2561 2633:2562-2565 2637:2566-2644 2773:2645-2699]
TCTTTATGTGACACTGTAGTCTTGCTCACTAGTCTTTCACTTTTTGACGGGGTATGCAAA CATTTTCAGGGCGACCCTCCCCAATCTGTACACTGCTGACAACTTGACCTGCGAAGACTG ATGTATCCCTAGCAGTGTGACACCTCGGTGACTGCCAGTGGTTTCAAGATCTCAGCGACA CTCTCGCCAAATACTGGCACCTGTTAACGTTTTACCCACTCACGTCAGATTCGAATTTAT TTCTCTGCTTACTGATAGTACGCCCGAGTTGCTCGTGTCATTGGGAGTTGGCATGCCTCT GTATACCTTATAAAGCTCAAACGGGTCTCACAACTGGATCTCTTGGGATCGCTGGGCCTT CGTCATTATCATACTGTGCTGAAATACTGCTAG…
>SAmixcomp19916_c0_seq23 len=3434 path=[10041:0-195 10237:196-250 28141:251-844 27616:845-847 10946:848-1100 11205:1101-1126 28342:1127-1343 11448:1344-1364 11469:1365-1419 11524:1420-1497 11666:1498-1689 11868:1690-1895 12074:1896-1919 12098:1920-2037 28778:2038-2050 12229:2051-2154 12338:2155-2624 4295:2625-2655 4326:2656-2790 4461:2791-2884 4555:2885-3018 4689:3019-3151 28980:3152-3162 23272:3…
AATGTCCAAACCTCCGATGTGTGATGACCAGCGTGTCGTTGCATACCTTGGTCCCTTTAC AAGCTTCACATACAAGGCAACCTAGCTCGAGTTACTTTCAATTGGGATTGATTGATTGAT CAACGGCGTCCTGCTTTTGGAACTGGCAAGCATGAATAGATCAAATCTAGGCTGAACGTG CCAGCAACAAGTTGAAGTTCGCCCAACCACCAAGCTAGTACACCTTCTTGCTATCTAATG GACCCATGAAGGTAGTCTTAATTCCCCCGGGTAGCGTAGTCAGCCAATCAACTTGGTTCC TCGTCCGCTTCGTTCCCCGGTATGGTCTCCGAGCTGCACAGAAGATGCCTACTCAGAAGC ACCTTTGGCAACCGCAAATATCTGTTATCATCA…
>SAmixcomp19916_c0_seq25 len=3491 path=[10041:0-195 10237:196-250 28141:251-844 10886:845-904 10946:905-1157 11205:1158-1183 28342:1184-1400 11448:1401-1421 11469:1422-1476 11524:1477-1554 11666:1555-1746 11868:1747-1952 12074:1953-1976 12098:1977-2094 28778:2095-2107 12229:2108-2211 12338:2212-2681 4295:2682-2712 4326:2713-2847 4461:2848-2941 4555:2942-3075 4689:3076-3208 28980:3209-3219 23272:3…
AATGTCCAAACCTCCGATGTGTGATGACCAGCGTGTCGTTGCATACCTTGGTCCCTTTAC AAGCTTCACATACAAGGCAACCTAGCTCGAGTTACTTTCAATTGGGATTGATTGATTGAT CAACGGCGTCCTGCTTTTGGAACTGGCAAGCATGAATAGATCAAATCTAGGCTGAACGTG CCAGCAACAAGTTGAAGTTCGCCCAACCACCAAGCTAGTACACCTTCTTGCTATCTAATG GACCCATGAAGGTAGTCTTAATTCCCCCGGGTAGCGTAGTCAGCCAATCAACTTGGTTCC TCGTCCGCTTCGTTCCCCGGTATGGTCTCCGAGCTGCACAGAAGATGCCTACTCAGAAGC ACCTTTGGCAACCGCAAATATCTGTTATCATCA…
>SAmixcomp19916_c0_seq26 len=2212 path=[10041:0-195 28141:196-789 10886:790-849 10946:850-1102 11205:1103-1128 28342:1129-1345 11448:1346-1366 11469:1367-1421 11524:1422-1499 11666:1500-1691 11868:1692-1897 12074:1898-1921 12098:1922-2039 28778:2040-2052 12229:2053-2156 28816:2157-2160 24505:2161-2209 24554:2210-2210 12337:2211-2211]
AATGTCCAAACCTCCGATGTGTGATGACCAGCGTGTCGTTGCATACCTTGGTCCCTTTAC AAGCTTCACATACAAGGCAACCTAGCTCGAGTTACTTTCAATTGGGATTGATTGATTGAT CAACGGCGTCCTGCTTTTGGAACTGGCAAGCATGAATAGATCAAATCTAGGCTGAACGTG CCAGCAACAAGTTGAAGTAGTCTTAATTCCCCCGGGTAGCGTAGTCAGCCAATCAACTTG GTTCCTCGTCCGCTTCGTTCCCCGGTATGGTCTCCGAGCTGCACAGAAGATGCCTACTCA GAAGCACCTTTGGCAACCGCAAATATCTGTTATCATCATGGGCACCATATCTGACAAGCC AGCCGCGGCGCACGTGTTGACACGTTCGAGTCG…
>SAmixcomp19916_c0_seq65 len=2155 path=[10041:0-195 28141:196-789 27616:790-792 10946:793-1045 11205:1046-1071 28342:1072-1288 11448:1289-1309 11469:1310-1364 11524:1365-1442 11666:1443-1634 11868:1635-1840 12074:1841-1864 12098:1865-1982 28778:1983-1995 12229:1996-2099 28816:2100-2103 24505:2104-2152 24554:2153-2153 12337:2154-2154]
AATGTCCAAACCTCCGATGTGTGATGACCAGCGTGTCGTTGCATACCTTGGTCCCTTTAC AAGCTTCACATACAAGGCAACCTAGCTCGAGTTACTTTCAATTGGGATTGATTGATTGAT CAACGGCGTCCTGCTTTTGGAACTGGCAAGCATGAATAGATCAAATCTAGGCTGAACGTG CCAGCAACAAGTTGAAGTAGTCTTAATTCCCCCGGGTAGCGTAGTCAGCCAATCAACTTG GTTCCTCGTCCGCTTCGTTCCCCGGTATGGTCTCCGAGCTGCACAGAAGATGCCTACTCA GAAGCACCTTTGGCAACCGCAAATATCTGTTATCATCATGGGCACCATATCTGACAAGCC AGCCGCGGCGCACGTGTTGACACGTTCGAGTCG…
>SAmixcomp19916_c0_seq79 len=3260 path=[10041:0-195 28141:196-789 10886:790-849 10946:850-1102 11205:1103-1128 28342:1129-1345 11448:1346-1366 11469:1367-1421 11524:1422-1499 11666:1500-1691 11868:1692-1897 12074:1898-1921 12098:1922-2039 28778:2040-2052 28791:2053-2054 22696:2055-2107 12229:2108-2211 12338:2212-2681 4295:2682-2712 4326:2713-2847 4461:2848-2941 4555:2942-3075 25106:3076-3126 4689…
AATGTCCAAACCTCCGATGTGTGATGACCAGCGTGTCGTTGCATACCTTGGTCCCTTTAC AAGCTTCACATACAAGGCAACCTAGCTCGAGTTACTTTCAATTGGGATTGATTGATTGAT CAACGGCGTCCTGCTTTTGGAACTGGCAAGCATGAATAGATCAAATCTAGGCTGAACGTG CCAGCAACAAGTTGAAGTAGTCTTAATTCCCCCGGGTAGCGTAGTCAGCCAATCAACTTG GTTCCTCGTCCGCTTCGTTCCCCGGTATGGTCTCCGAGCTGCACAGAAGATGCCTACTCA GAAGCACCTTTGGCAACCGCAAATATCTGTTATCATCATGGGCACCATATCTGACAAGCC AGCCGCGGCGCACGTGTTGACACGTTCGAGTCG…
>SAmixcomp19916_c0_seq80 len=3148 path=[10041:0-195 28141:196-789 27616:790-792 10946:793-1045 11205:1046-1071 28342:1072-1288 11448:1289-1309 11469:1310-1364 11524:1365-1442 11666:1443-1634 11868:1635-1840 12074:1841-1864 12098:1865-1982 28778:1983-1995 12229:1996-2099 12338:2100-2569 4295:2570-2600 4326:2601-2735 4461:2736-2829 4555:2830-2963 25106:2964-3014 4689:3015-3147]
AATGTCCAAACCTCCGATGTGTGATGACCAGCGTGTCGTTGCATACCTTGGTCCCTTTAC AAGCTTCACATACAAGGCAACCTAGCTCGAGTTACTTTCAATTGGGATTGATTGATTGAT CAACGGCGTCCTGCTTTTGGAACTGGCAAGCATGAATAGATCAAATCTAGGCTGAACGTG CCAGCAACAAGTTGAAGTAGTCTTAATTCCCCCGGGTAGCGTAGTCAGCCAATCAACTTG GTTCCTCGTCCGCTTCGTTCCCCGGTATGGTCTCCGAGCTGCACAGAAGATGCCTACTCA GAAGCACCTTTGGCAACCGCAAATATCTGTTATCATCATGGGCACCATATCTGACAAGCC AGCCGCGGCGCACGTGTTGACACGTTCGAGTCG…
>SAmixcomp19916_c0_seq87 len=3260 path=[10041:0-195 10237:196-250 28141:251-844 10886:845-904 10946:905-1157 11205:1158-1183 28342:1184-1400 11448:1401-1421 11469:1422-1476 11524:1477-1554 11666:1555-1746 11868:1747-1952 12074:1953-1976 12098:1977-2094 28778:2095-2107 12229:2108-2211 12338:2212-2681 4295:2682-2712 4326:2713-2847 4461:2848-2941 4555:2942-3075 25106:3076-3126 4689:3127-3259]
AATGTCCAAACCTCCGATGTGTGATGACCAGCGTGTCGTTGCATACCTTGGTCCCTTTAC AAGCTTCACATACAAGGCAACCTAGCTCGAGTTACTTTCAATTGGGATTGATTGATTGAT CAACGGCGTCCTGCTTTTGGAACTGGCAAGCATGAATAGATCAAATCTAGGCTGAACGTG CCAGCAACAAGTTGAAGTTCGCCCAACCACCAAGCTAGTACACCTTCTTGCTATCTAATG GACCCATGAAGGTAGTCTTAATTCCCCCGGGTAGCGTAGTCAGCCAATCAACTTGGTTCC TCGTCCGCTTCGTTCCCCGGTATGGTCTCCGAGCTGCACAGAAGATGCCTACTCAGAAGC ACCTTTGGCAACCGCAAATATCTGTTATCATCA…
>SAmixcomp19916_c0_seq92 len=3267 path=[10041:0-195 10237:196-250 28141:251-844 27616:845-847 10946:848-1100 11205:1101-1126 28342:1127-1343 11448:1344-1364 11469:1365-1419 11524:1420-1497 28494:1498-1500 11605:1501-1560 11665:1561-1561 11666:1562-1753 11868:1754-1959 12074:1960-1983 12098:1984-2101 28778:2102-2114 12229:2115-2218 12338:2219-2688 4295:2689-2719 4326:2720-2854 4461:2855-2948 4555:…
AATGTCCAAACCTCCGATGTGTGATGACCAGCGTGTCGTTGCATACCTTGGTCCCTTTAC AAGCTTCACATACAAGGCAACCTAGCTCGAGTTACTTTCAATTGGGATTGATTGATTGAT CAACGGCGTCCTGCTTTTGGAACTGGCAAGCATGAATAGATCAAATCTAGGCTGAACGTG CCAGCAACAAGTTGAAGTTCGCCCAACCACCAAGCTAGTACACCTTCTTGCTATCTAATG GACCCATGAAGGTAGTCTTAATTCCCCCGGGTAGCGTAGTCAGCCAATCAACTTGGTTCC TCGTCCGCTTCGTTCCCCGGTATGGTCTCCGAGCTGCACAGAAGATGCCTACTCAGAAGC ACCTTTGGCAACCGCAAATATCTGTTATCATCA…
>SAmixcomp19920_c0_seq17 len=2696 path=[2673:0-160 2834:161-178 2852:179-202 2876:203-213 2887:214-225 2899:226-287 2961:288-306 2980:307-356 7336:357-361 7341:362-367 7328:368-375 3049:376-406 3080:407-424 7364:425-427 3101:428-441 3115:442-477 7386:478-481 7390:482-484 3158:485-530 3204:531-537 3211:538-574 3248:575-631 3305:632-764 3438:765-828 3502:829-1165 5405:1166-1223 3839:1224-1951 5485:…
CCTTTTTTTTTTTTTTTTTTGCTTCAGATTGTAGTCCTTTGGGGTCATTGACCCTATGTT GGACATTTAACTCGTCATAAGCTTTTTCTTTCGTTTTGTTTGTTGAATCTGGTTCTATTG GATGATTGGAACGGACTCGTACTCCGCCACTCTAGGTGGCAGGTACAAAAGGAACGCTGC GAAAAGGAGTTGTGTTAGTAGAGATGATAAAATTTGGAGCGATAACGGTTTAGCTGGGCC TGTTGGCTTCTTGTCTTCAGCTAGCGGTTGTCGGTTTTATCTTTCTCTGTTGTCGTCGGT ATCCTTCGGTTTCGTCAGTGACGATGGTGTCGTCTATCCTTTTGTTCGGGAGTGTGCTGG CAAGGTATGTGCGGGCTGTACAAAATTTACTGT…
>SAmixcomp19932_c0_seq16 len=1475 path=[8136:0-48 7860:49-150 7962:151-181 2168:182-253 2240:254-360 2358:361-540 7474:541-585 2538:586-1474]
AAGCCAAAATACTTTCATCGTGGCATACTGAGGCATGGAGTATTTTGTAGGTCCAATCAT GGTAACGAGTTCGACTCTATGTTACCTTCGACACTAATGAGTGCCTAAAGGAATAAATTC TGTTTCACAGTAAGTAGGCTGCTGTCAGATCATCGCGTTCTGCTGAACACCTGTCATTAA AGTGGTCTTTGGCCTGCTATCTGGACAATGGGAAATCTAGGTCGTGCAGGCTTCGGTGCT AGTTTAGAAGGATTGTGGCCATACTCATATGACAGCTGTGACGTCGGCACGTTGCCAAAT CAAACTTATCCTGGGACATCCAAGCCACTCGCTGCTATACAGAACGGCGACCCTGATCAT GTCATTTTTACCTGGTCAACGACTGTCAGCTTG…
>SAmixcomp19953_c0_seq6 len=1979 path=[1:0-181 9866:182-574 622:575-1378 1426:1379-1432 1481:1433-1463 1512:1464-1474 10020:1475-1490 8502:1491-1553 1539:1554-1672 1658:1673-1734 1720:1735-1978]
ACACGAAGGCGAAGACGTAGAACTCGTGGAGAGATTGCGAGAGCACTTCGTCATTGTATG CGACTTACAAACCCTAGACTTGCGCCTTATCGAGTGACCCTGATAAACGGTGAACAAAGC ACAAAATGGAATTTTCAAGAATGTCCCTTGGATACCAAGAAATGTACATGCCAGCATGTA CAGCCCAAACTCGCTCCCACCCCACAAGAGAATACCAGAGTACTTCAGATACCTGTAAAC GGGTACCATCCGATCGAGTAGCCTCCCCTCCAGGACCGATAATATCATCAAACACCTTTA TTGCCTTTGGAATGCCATTGTTAGGATTCTTCAGCAGGGTTGCGGGCAACGTCAGCAGAT GCATCTGCATATTAACTCCCGTATTGACCAGCA…
>SAmixcomp19954_c0_seq36 len=1085 path=[10367:0-410 448:411-437 475:438-546 30183:547-556 20295:557-559 20298:560-593 30276:594-596 18482:597-643 30324:644-645 18855:646-703 589:704-749 24504:750-810 635:811-1084]
AACGCTAAGGATGAGGCGTGGTCCTAGCACACACGTCTGTATGGCCTCAGATAATCGAAG AATACCATGATAGGCTTGCGCAGATTTTGAGTCGAAGATTTTCCAGTTTGGAGACAGCAA GCCTAGGGTGAGGCAAGAAACAACAACATAGCTTGCGAAGTAAAACACGTGTGTTTTTAT CAACACCGTGAACCAGGCCGATCCTGTCCATTGTCGTTGCAATTCATGAAAGGCAATCCG GATCGCAAGACACAATATGAGGATTTCCCATATAGTGCCAAGTATCCAACTATCAGGTAT TAGAGTTGTTTTACCTCTCCAAATGCAACGATGGGTGCCGGAGAGGATAGACTCCTCCCC AGAGATATGGCTATTTTCTATAGCGCCCATCAC…
>SAmixcomp19958_c0_seq34 len=1509 path=[4922:0-385 5353:386-411 5379:412-433 7030:434-497 9982:498-519 394:520-549 6472:550-665 441:666-705 481:706-875 651:876-876 652:877-1508]
CCGATATTCATTGAAGTGATATCCGTGGTGAGTTGGACAACTCGAGCTACCAGGATTTTG GAAGACTCCTTGAAAGAAAATTATTATTTGGCTCTACATTTCTTGGTGTTCCCGTACGTG CATCCGAATCGGCGGATGGTGGTCGGTTAATAGCTTCAAGAATCATCATATAACGCATAA AATGACATTATCGTCACTATCCTAGTTTCTCGAACCTAAACTTCACCTTCATCGTATTTG AAAACACCTGGAGCACTTCCGATTGTCTGCGTGACGTTGATCACAACAGACTGGGTGTTG CGGCTACGCCCACCAGATGAACTACTCAAAGTATTCATTTTTAAACTGTCGTTTGGCACG CCTCGGACGATTAATCTGCCGTTTAGCGATGCA…
>SAmixcomp19968_c0_seq86 len=3163 path=[3394:0-134 3529:135-158 3553:159-240 3635:241-246 3641:247-367 9300:368-374 3769:375-421 3816:422-423 3818:424-588 3983:589-649 4044:650-692 4087:693-773 4168:774-839 7002:840-887 4234:888-925 7142:926-984 4272:985-1048 7524:1049-1101 4336:1102-1345 4580:1346-1383 4618:1384-1752 4987:1753-2038 5273:2039-3162]
GTGTATAGGGCTATGTCCTACATAGGGTCTTCGACCCCTAAGGACCATAAATTGGATTTT TTTATGAAAAAAAAAACTACTGTAACATCCGGACCAAACAGGGATGGATCCGGCGCTCCT GGATAACACCAGTGACTGGCATGAGCACATCACAACAATCTCGCACGTCAACTATGATGA TAACAAGCTACCATTGATGTCATCACCTGCAGGCATGATGTGGGACGAGTTTTACCACCC CTTGCTAGCGGCTGCGTATACATAGATGTCAACCTCCAGGCATCGTCGATCGAGGATGTT TGCGAGACGGCTGGGCAGCGTGATATAATGTCACACTTTGGTCCAGCAAATACGGTGCGA AATCACTCGGTTTGTCTAAATCATTATGCAAAG…
>SAmixcomp19975_c0_seq8 len=1841 path=[1:0-124 8252:125-178 126:179-897 845:898-976 924:977-1043 991:1044-1069 1017:1070-1110 1058:1111-1112 1060:1113-1152 9364:1153-1172 9384:1173-1173 1121:1174-1201 1202:1202-1435 9478:1436-1439 8724:1440-1454 1590:1455-1840]
ATCTATTCAGTCCAACGACAATCTGCCCCTAGTATAAGTTACGTCCAATTCTGATTCCTC CTAGTGTTTGGAAATGTATACTGAGACATCTCCATCCAAGGGCTCTGAGTCTAGTCATCC TCGAAGTTAGCCCATCATGCCCATCGCTCCCTTCATCCTCATTGATGCCTTTTACATAGA GCCCATGCCTCATCTTCATTTGGTCTCGTTTCTTATTAGTACATCGATAAACTAACCGGT ATTTCTCAACATTGACAGCTTGCCATTGAGGGCCGATTTCTCAGATTTGAAGTGCATAAA ATCTCCGAAAACGTCTGCACCTCACAGGCACTCCCATGTTCATCAAAGTCGACTCGAAAA ACCGCTCACAATCAGCCTTTCGAGATTCACCAT…
>SAmixcomp19979_c0_seq29 len=1548 path=[2711:0-550 3262:551-581 3293:582-719 3431:720-836 6023:837-882 3548:883-982 3648:983-1079 3745:1080-1442 9094:1443-1521 4108:1522-1547]
CGCTGAAGCAGAGAGCATTTATACCAGAGCATCGAAATTTGAACTAGAAAATGACTGGAA CAACGCTTTCAAGCTTTATCTACAGGCAGCAGACGCATTTCTACACATTAGCCGTACTGC CGATCCAAAATACCGGAACAACGCTGCCAAGGCAGTAGATCGTGCTGAAAAGATAAAACA GCACAAAAATCTTGATCCCTTATCAATTGACCACTTTTCACATCAACTTTCAATTCTCAA CAAGTCTTCCCTCATAAACCATAATCACATCCCTCTGGTAACATCATCCCCATCCGTTTC TTACTCAAGTCCTTTCAATGATCCAGATGGTCAACCATCCCTTGGTTCCGTATCCCCTTC ATCTACTTGGAAGCGCCCAGATGACGCATTATC…
>SAmixcomp19986_c0_seq23 len=2937 path=[10867:0-27 6789:28-1188 7950:1189-1212 7974:1213-1457 9331:1458-1465 335:1466-1491 361:1492-1506 376:1507-1508 378:1509-1541 412:1542-1570 11745:1571-1572 11747:1573-1573 507:1574-2130 1064:2131-2198 1132:2199-2220 1154:2221-2221 1155:2222-2238 1172:2239-2239 1173:2240-2242 1176:2243-2252 1186:2253-2253 1187:2254-2318 1252:2319-2320 1254:2321-2366 1300:2367…
ATCGTCCTCAAGGAGATCTATTTGCTACAGGCGCACCACGGAATACATCTCAAAGTCGAG CATGTACCCGGCCAAATCAACATCTCAGATCCGCTCTCGCGAGGCGACATTCAAGCCTTT CTAGGCAATTCTTCTGGCCCATTTTTCAAAACCGATTTTCCACTCCCGTCGCATCTCAGC GACAAAATGTCATTTGTTACAGTCTGACCTCCTCATCAATCGAAACCACACCCCCTACAC CCCAAGGTCTATCATCCCTTCGAGAATCTCCGCTCCGCCCCCCATGTGCAGCTGAGGAAC GTATTTTCCACTGGCATGGCGTCAACACTCCTCCACCATCAACGATAGACCACCCAGTCA TACAGTTCCTCGCCAACATCTCCAACCAAGCGT…
>SAmixcomp19988_c0_seq14 len=940 path=[7106:0-46 864:47-64 882:65-192 1010:193-199 1017:200-265 1134:266-396 1265:397-492 6733:493-547 1361:548-808 6539:809-860 1622:861-939]
GTTGGTCACGGTTATCCGCTGTTCATATTCATTCACTGAGAAAGGCAGCATGTACAATTT GGACCTTGGGGCACAATCGTGCTCAGGGCGAATGCTCGTCTACGAGACACGTTCTGTTCT CATTGACGATGATTAGACGTTTGAACGTTTAGGCCTCAGGACTATGAGCATCCTGTATTA GGATTAATCCTCCAGGGCCTAGCTACTGTCACGGTGATTGTAGCACGTGTATGCACCTAT AAAATGATGGATCTACGAGATGAGCCTACTTCAACTTATGTCTGTCGAGAAAGATATCAA CTCCGTTGATGAGAAGGAGCCGAAGGCCGGTGACCTTCATAAGGTCGCTGCGAGGACCTA TGACGCGGGACATAGGGCTGCAGCACATGACCT…
>SAmixcomp19995_c0_seq28 len=893 path=[819:0-147 967:148-198 1018:199-233 1053:234-371 4087:372-373 1193:374-451 1274:452-484 1307:485-553 5739:554-561 1384:562-590 1413:591-591 1414:592-599 1422:600-642 5813:643-646 1469:647-717 1540:718-719 1542:720-785 3984:786-840 5895:841-852 1620:853-869 5911:870-892]
ATCTCCGCCATCTACCTCGCTGCCCAACTTCACCAACTGACTTCCCCAAAGACAGCACCA GCATTCTTGGATACGCTCCTCGAGAGTGCTGAGCATGCTGAAAGGCTTTGGACGAGACAG CTTTGTTTGCGAGTTATGTTTGGAAGAGCTGGAGAGATTGTGAGTTCTGGGGTGTGTGGT TTTGGGGTGTCGTTCATACGAGATACCGATGCTGCATAGCCATATAGTCTATTAGTATAA GTAAGGACCGCAAGTTGTGTCTAGTCCCCGCCACCAATTCTCACAGTATCTTCCCAAACA CCAACTGGATGCTGAATTGAGTCTATTATCATATATTTCACATTCCGATGACGATATTAT AATCCGATGATCGGGCAGAAGAGAGAGAAGAGG…
>SAmixcomp19997_c0_seq3 len=2259 path=[1:0-354 356:355-411 413:412-466 468:467-568 570:569-593 595:594-932 934:933-959 961:960-1259 1261:1260-1378 10287:1379-1390 10299:1391-1391 1393:1392-1592 1594:1593-1643 1645:1644-1775 1777:1776-1839 1841:1840-2035 2090:2036-2258]
TTATCAATTCACTGATGCCCAAGACTATGTACTACTTTCAACAGACTTCAACCAGACCGA TCCAAAACTTTATTTGCCGCCGTGATGTAGCACTTTGAAGGACAACTCATTGATGTCATC ACTGTCTCTTGAAGAAACCCAGAGAACCGTCACATAAACGCGATCACCACCTTGACATTA TTTGCAGTTTTACAGACCCGGGCCGCGCCCGACGTTAGTGAATTAGCACCGTCGGAACGA ATCCGACTTAGAAGGAATCGCTCTTAATGATAGCATGGATGCCTTTGTTGCTACTATATC CTGCCTTTCCATCTGGAATAGCGTCTGGCGTGGAGACCACGTTTTTATTGTAATAAGGTG AGTCCTACTGCTCCGCACTCACAGATGCGTATG…
>SAmixcomp20003_c0_seq42 len=926 path=[1:0-15 17:16-316 318:317-393 10806:394-402 9335:403-406 395:407-561 550:562-598 10854:599-603 9741:604-653 587:654-671 605:672-877 811:878-925]
ATGCGTTTGTCTTCACATCGAATATTTATTGTGCTCAGTCCATTGCTACAACCTTACACA GGCTACACGCAACTATTCAAACCATGCGAGGATATCCCCCGCTTGAACACTTGCTCCTTC CCTAATCCCTTTACCCAAGCTTTTCACTACCTTTCCAACGTTTTCTTCTCCTGCAAGAAT ATTAATCTCAGTCTTCATCGCTTCGAGGATAATCAAAATATCATCGGCAGATTGTATGAC GTCTCCAGCCTGGCATTTGATCTTCCAGATAGATGCTGATATGGAAGAAGTGACGCTTGT GCTACCTGGTCCAATGTCCGTGTCATCCACCAATACCGTAGCCGGAGCTTTCGCCGCTTT CTGCGCCTGCCACACACGTAACAGTTCGGTCTC…
>SAmixcomp20003_c0_seq91 len=1328 path=[1:0-15 17:16-316 318:317-393 10806:394-402 9335:403-406 395:407-561 550:562-598 587:599-616 605:617-822 811:823-870 859:871-1304 1293:1305-1327]
ATGCGTTTGTCTTCACATCGAATATTTATTGTGCTCAGTCCATTGCTACAACCTTACACA GGCTACACGCAACTATTCAAACCATGCGAGGATATCCCCCGCTTGAACACTTGCTCCTTC CCTAATCCCTTTACCCAAGCTTTTCACTACCTTTCCAACGTTTTCTTCTCCTGCAAGAAT ATTAATCTCAGTCTTCATCGCTTCGAGGATAATCAAAATATCATCGGCAGATTGTATGAC GTCTCCAGCCTGGCATTTGATCTTCCAGATAGATGCTGATATGGAAGAAGTGACGCTTGT GCTACCTGGTCCAATGTCCGTGTCATCCACCAATACCGTAGCCGGAGCTTTCGCCGCTTT CTGCGCCTGCCACACACGTAACAGTTCGGTCTC…
>SAmixcomp20009_c0_seq21 len=1300 path=[332:0-76 5820:77-132 409:133-410 687:411-434 711:435-560 837:561-564 841:565-920 1197:921-1050 1327:1051-1110 1387:1111-1299]
AGATGCTGAAGGCCATATGGCCGTCTGTGGCCCATGTCCCGAATCACATACCGGCCTCGT CAAACACTACCAGCGTCGGCAAGTGCTCATTGCTCGAAAGCATGCACTTTACTGATCATA ACAAACGTGGTCAGGCATGATGTGTTACCTTCTTTACTGGCTCCTCCAGTTTCCGTTCAT GCTGCTGTCTCCCCAGAAAATTCGTTATCTCTTCATGGTCAAGGGTGTGATCGTCTCATT CGCCTGGCTGGCTATGGTCATTTGGGCGTTCATAAAGGTTCCTCCTTCAGTCGGACTGTT TTCTCAGCATGCTTCAGTGCAAGGCTCTGACCTCGCCTGGGCTTGGCTGACAGCACTTAA TAGTGCGCTGAGTCTTTATTGTGGCTATGCGGT…
>SAmixcomp20024_c0_seq21 len=334 path=[1940:0-196 11260:197-255 13840:256-261 14009:262-270 14018:271-277 14025:278-284 5017:285-285 1120:286-309 1144:310-333]
GGACGTGAAAGCTGCAGTTGGACATAACCAAATTCGAGAGCGGCGCTTTAGCTTAAGGAT GTTCTCGAGTACGTTGACGATAGGTAGCACGACCTCGTCCCATACCATCCGCGAGAGTAC TATCAGATCCGTCCTCGATTTCTGCTGGGTTCATTCGAGACGCGCGTCGTATTGCCCTGG TGAAGCGATCCTTGAGAGTCTGCAGATCTGTGAGAGTGATAGATGGCAAAGGAACATGAT GGGGCTCTCCTGATGTAGGTAAAATGATGGCGCTGCACGAGTATTCACTCGCAATGAGGA TGATGACCGGGCCCTGGCGGGCTGCTGCTTGCGA
>SAmixcomp20029_c0_seq2 len=2273 path=[3367:0-479 3847:480-597 3969:598-815 16798:816-872 4187:873-1031 4346:1032-1077 4392:1078-1163 4478:1164-1224 4539:1225-1274 4589:1275-1406 4721:1407-1436 4751:1437-1502 4817:1503-1511 4826:1512-1552 4867:1553-1679 4994:1680-1711 19346:1712-1844 19395:1845-1870 19420:1871-2085 16994:2086-2132 5400:2133-2272]
ATTCGGCTGTGTCTCAGGTGTGAGAAACAAACTACATTACAAACGGCAGCTGTCCTGGAC CGTAGACTGGTAAATGTTTTACAGGTATCGACAAAACTATTTTTCAGCTCATTCCACATG GCGCCTCTATCTGTCAAACAGGGATTCTACCAGACATGTTCATGAATACGGTTTGGTGGT TCTATCCTCGGTCGTGTTTGCCATCTTCACAAGCGTTTCTTGCGTTTCTATCGAGAGACC ATGCTGGTGGCGTTTCACGGACGTGAGTGGTGGCATGGACCCTGAGGTCTGAGGCTTTTC TTCACAAACAGAAATTCTCGATTGGAAAAGAGGAGGCTATGTGTGATGCGCCAGTAACGC ATCATTACGTGGCGGCGCAAGGCGTCGCCCCAG…
>SAmixcomp20029_c0_seq38 len=2497 path=[3367:0-479 3847:480-597 3969:598-815 16798:816-872 4187:873-1031 17602:1032-1083 4346:1084-1129 16164:1130-1182 4392:1183-1268 4478:1269-1329 4539:1330-1379 4589:1380-1511 4721:1512-1541 4751:1542-1607 4817:1608-1616 4826:1617-1657 4867:1658-1784 4994:1785-1816 19346:1817-1949 19395:1950-1975 19420:1976-2190 5400:2191-2330 5540:2331-2431 15730:2432-2482 564…
ATTCGGCTGTGTCTCAGGTGTGAGAAACAAACTACATTACAAACGGCAGCTGTCCTGGAC CGTAGACTGGTAAATGTTTTACAGGTATCGACAAAACTATTTTTCAGCTCATTCCACATG GCGCCTCTATCTGTCAAACAGGGATTCTACCAGACATGTTCATGAATACGGTTTGGTGGT TCTATCCTCGGTCGTGTTTGCCATCTTCACAAGCGTTTCTTGCGTTTCTATCGAGAGACC ATGCTGGTGGCGTTTCACGGACGTGAGTGGTGGCATGGACCCTGAGGTCTGAGGCTTTTC TTCACAAACAGAAATTCTCGATTGGAAAAGAGGAGGCTATGTGTGATGCGCCAGTAACGC ATCATTACGTGGCGGCGCAAGGCGTCGCCCCAG…
>SAmixcomp20033_c0_seq49 len=2782 path=[1:0-202 204:203-226 228:227-607 609:608-1283 1285:1284-1305 1307:1306-1322 1324:1323-1346 1348:1347-1569 1571:1570-1587 10689:1588-1593 10695:1594-1595 10697:1596-1609 10711:1610-1663 1612:1664-1762 1711:1763-1786 1735:1787-2055 12381:2056-2102 12428:2103-2114 15601:2115-2133 2026:2134-2134 2027:2135-2158 2051:2159-2578 14559:2579-2599 9544:2600-2640 2584:2…
GCTATGTCAGGTTATCTGGTTATCTCGGACAGAGTGTTCGATGTTTCACAGCTAGCAATT GAAGTACGTCCATAAATATGGTGGGTAAGGAGTGATAATTTACTTCGAACTCATAAGTTA TTTGTGAGCACTACTCGTGAGGAAACGCACAAATAACTACTGGAAGTCTATCACGCCAAC GAGAAAGAATCCATTTCCATCTTTCCCGTCGTTGGCCACATGACAGTCTGGGTAGGTCGA GTGGTATGCAACACTACATCATCGGACACATCTGTCTGAGGCTTATCGTCTTGCGAGGTG TCAATGCGCAGCTCGGGGCGGTAAACGTCATGGCGGACACGAAGTTTGGAAGAACCCACA CTGCCTGTGTTGACCTGCAGGTAGTATCCAGCG…
>SAmixcomp20036_c1_seq6 len=1338 path=[2473:0-77 2551:78-89 32480:90-97 32488:98-113 2587:114-495 4971:496-604 31587:605-656 5080:657-709 5133:710-741 5165:742-752 5176:753-766 5190:767-977 33154:978-987 29032:988-1031 15199:1032-1227 15395:1228-1294 15462:1295-1337]
GTTGTGCCGAGATCAGAGAATGTGTGCTCTACTTCGCCTGCATGCTCTACAATTCTATAA TTGAGAGTATTGTCACAGCAAAGGCCTTGTGTGGGTGGATTTCGGAATTGATTGAAAGGT TTTTCCACCAAGAAAGGCTGTCCGCTTGGCCGCCAGTCAATGGAGCTAGTAACTGATTGT AAGTCTGCAGGTCACCCGAGCCTTACAAATGTTATTACCCACAGGCTGCAAGCATCTGAC AACCGATTTCTGCAGTGAGTTCCAACATTTAATCGCAGTGCGCACCCAATCTGTCACCAA TTATTTCAAGTACGAGTTTGCCAGTGTCCAAGCTCCATATCGAACATCCTGCCCTGCTCG CCAGAAGGGTGCTGTCCGCGGAAATATCAATGC…
>SAmixcomp20039_c0_seq24 len=2079 path=[3012:0-301 3314:302-518 3531:519-529 3542:530-650 3663:651-673 3686:674-715 3728:716-768 9051:769-769 3782:770-805 7802:806-807 3820:808-817 3830:818-842 9089:843-851 3864:852-899 3912:900-998 9101:999-1300 4313:1301-1317 4330:1318-1922 4935:1923-1982 7208:1983-2029 4995:2030-2070 9284:2071-2078]
GCCGAGCCTTACATGTGAACTATTGCGGCTGACCGCAACATCTCACGACTTCTTGCTTTA CGATAACCGAAGAATTCCTAGCTGTGACACACCCTCACCATGTCAAGATTACATGAGCGC CCGGCCACCATCATGATGGCCACAGCATCAAGGGGAACAAATGTGCATACAATAAAGCAG CCATGCCACTATTCCTTCCCACCACACGTGCCAACGCGCTGCAAAGGAACAAGCAAATGC TGTCAAGGAATGGATGGAGATTTGATCATTCAAATCGGATGATCTTCTGCGGCAGACTAG CTATATGGCCGCCTTGCACGGTGCCGCATAGGGCGCGGCCTTTATTGCACTCCTCATTTG TACCCATTCAATCCACGACTGGCCAATGTGGGG…
>SAmixcomp20039_c0_seq37 len=2063 path=[3012:0-301 7338:302-355 3314:356-572 3531:573-583 3542:584-704 3663:705-727 3686:728-769 3728:770-822 3830:823-847 9089:848-856 3864:857-904 3912:905-1003 9101:1004-1305 4313:1306-1322 4330:1323-1927 6936:1928-2062]
GCCGAGCCTTACATGTGAACTATTGCGGCTGACCGCAACATCTCACGACTTCTTGCTTTA CGATAACCGAAGAATTCCTAGCTGTGACACACCCTCACCATGTCAAGATTACATGAGCGC CCGGCCACCATCATGATGGCCACAGCATCAAGGGGAACAAATGTGCATACAATAAAGCAG CCATGCCACTATTCCTTCCCACCACACGTGCCAACGCGCTGCAAAGGAACAAGCAAATGC TGTCAAGGAATGGATGGAGATTTGATCATTCAAATCGGATGATCTTCTGCGGCAGACTAG CTGTACGGGCAAATAAATCCCCACTGCCGCTTAATTCCTCAAGCATTCACCGACAGATAT GGCCGCCTTGCACGGTGCCGCATAGGGCGCGGC…
>SAmixcomp20051_c0_seq8 len=964 path=[4065:0-202 4268:203-242 4308:243-249 4315:250-479 4545:480-526 4592:527-533 4599:534-665 13699:666-676 4742:677-679 4745:680-740 4806:741-745 4811:746-781 13932:782-806 3865:807-814 14083:815-832 14120:833-833 14121:834-841 3900:842-845 3904:846-856 3915:857-878 14140:879-899 14161:900-910 3969:911-963]
GTCGCATACAAGGTTGGTTGACAGCGTATTTGAAACACGCTACAACATACTCATCACGTC AACAATTTGTCAACAAACTTCGATGAGGCCATTTGTCCCTTCCAATTTGCCCCACGTTCG AACAGCCCGTCATCAGTCCTGACCACATCTCCGGAATTTCAGCTCGAACACACAAACTCG ACCGTCCATCATGGCATGATTATGGTATGTAATTTGTATCATGTTAGTAAACCTAGAATT GCATGTGCTAGAGTGGAAACACGAACTGGTGGGGCCATCTAGTAGGTCATCGCCATCCTC AACCACTGGAAATCCGAGAAACAGCATGTCTTCGAGTTGCCGATTCAAAACCCCGAATCC AAGATAATCCAACGTTCAATCACAGCTGACTTG…
>SAmixcomp20073_c0_seq33 len=1075 path=[462:0-91 615:92-163 6909:164-167 6913:168-168 692:169-283 6942:284-285 818:286-329 862:330-330 863:331-432 965:433-505 5338:506-554 1088:555-1074]
AAAAAAGGGGAGGAAGCCAGTGAACCCTGCATACATGCAGGATCCAGCTATCATGTCGAG AGATGATCATAACGCAGCTTTAGGCTTGGATGCTTCAAAGTGAATTGGGCAAAGCTCAAG TTGGTTCCGGGTTATATGCGCATTTGATGAAGAAAACACATAACACTTAGTAAGGTATTG GTTTGGGGTCAATGTTCGCAATACTAATGCAGCGAATCCCTTGAAGTATAATTAGGCACG TCGATTTAATGAAACCTAAATCTTCCCCCAATGGACAGCATGCTGTCTTATCTCATCCAT CTCAAACATTATAGAGCTTGTTTTAAGTTTCTTTATCTCAAAAATACAAGAACCAGTTCT ACTAAAGTTCTAGCCTCCCCTAGCCAGACCTTT…
>SAmixcomp20086_c0_seq19 len=1767 path=[3958:0-1091 5050:1092-1150 5157:1151-1260 20565:1261-1310 5267:1311-1509 24684:1510-1579 5536:1580-1590 5547:1591-1719 13865:1720-1735 5676:1736-1766]
TTTGTTCTCGCTACCACTACTAAGACCGCTGGACGACAGCAAACAAGTCTGGGGGTAACC AATAGTATGACGCTTGAATTGTGATTCAAATTCGACTCACAATATCGATTAAATGACAAG GTTACCGGCACGAAAGTTATCTGATCGCGTAATTTCACATCATGAATTTTATCTAACTCA TTATTATTAAGATTCTAGGAGTGACCGCCGAGAGTCGAGACTCTTCTAAATTTTGATTGC CAAGTGATAGTCCGGTTTCACTGTGCCCCGGTCCCTTGTTAAAAAGATTTGTTCAGGTGA AAAAAAATGCATCCAGTTTGTAGTAAAACAGCATCGCAGTTCCAAGGGCAGAAAGCATGC GAGGCTGAACGAGTTTACTATTGATATTATGAT…
>SAmixcomp20093_c6_seq12 len=1930 path=[12206:0-25 12232:26-92 12299:93-1442 13649:1443-1466 13673:1467-1505 13712:1506-1508 13715:1509-1529 13736:1530-1631 4505:1632-1643 21039:1644-1667 21063:1668-1688 21084:1689-1747 21143:1748-1788 21184:1789-1812 21208:1813-1899 4690:1900-1905 4696:1906-1929]
CCAATTTCTTCCATGGAATGCATCCAGTGCGTACTGTTCTCACTGAGTTCACCAAGCGTC CCGCATACTAGAGGGGTGGTTCAATACAAACAGATGGCATACGAACACTAAATGCTCACC AAAGACGACATATTTTTCCGATCCACGAAGTTGCTCTTCACTGGCTATGCCAGCAAAATT CTATGTGTCACTGAATTATTAGGATGCAGAAACCGTGAATGTCATGCTGGACAAAAACCA GCATCCTGCTTTTGATCAGGCTAAGCGACAGCGGTAATCTGGACGTGATACTGTAGATGG GAGGTTGGGTGTTGACCAGCAAAGGACTCCGCTCCGATCTCGATGCTCTCCTGCTTGAGT AGCAGAAAGCGCTTCTCTTAGCGACATGTGTCA…
>SAmixcomp20094_c0_seq9 len=1768 path=[2911:0-549 3464:550-574 3541:575-604 3571:605-680 6160:681-728 3647:729-734 3653:735-772 7649:773-831 8528:832-931 3791:932-1031 8596:1032-1580 4517:1581-1767]
GCACCGCTTCAAGTTATAACAGCTCGAGGCATAAGCTTTAGTAAGTCTGTTACGCGTTTC ACCTATCTCCGGCACTCGGCAACACATGAAGTTTACATACCGGCGAGCTGACCTTAAGCT TAAGCCATGCATGTTGCCCAAATATCATCGCTACAAACTTGCCACGTACCCCAGTCGTCA TTGGCGCACATGACCCCACATCTGGCGCAGATCTACCTCTCGGTTTCCCGCGGCGCGTCG GCGTCACTACCAAAGCGACAGAATGGATCTAAGAGGGACTGAACTTATGCCGGACATGTT CCTCAAAACAGACGCGGAGTCCGTGACGCGTAAACTGCGATCACGTGTTCATATGTTCAG GTCACCAGCCACAAACGCGCGTCAAGTTTGAAA…
>SAmixcomp20094_c0_seq40 len=2038 path=[2911:0-549 3464:550-574 3541:575-604 7166:605-655 3571:656-731 6160:732-779 3647:780-785 3653:786-823 8528:824-923 3791:924-1023 8596:1024-1572 4517:1573-1759 5844:1760-1870 4704:1871-2037]
GCACCGCTTCAAGTTATAACAGCTCGAGGCATAAGCTTTAGTAAGTCTGTTACGCGTTTC ACCTATCTCCGGCACTCGGCAACACATGAAGTTTACATACCGGCGAGCTGACCTTAAGCT TAAGCCATGCATGTTGCCCAAATATCATCGCTACAAACTTGCCACGTACCCCAGTCGTCA TTGGCGCACATGACCCCACATCTGGCGCAGATCTACCTCTCGGTTTCCCGCGGCGCGTCG GCGTCACTACCAAAGCGACAGAATGGATCTAAGAGGGACTGAACTTATGCCGGACATGTT CCTCAAAACAGACGCGGAGTCCGTGACGCGTAAACTGCGATCACGTGTTCATATGTTCAG GTCACCAGCCACAAACGCGCGTCAAGTTTGAAA…
>SAmixcomp20120_c0_seq24 len=892 path=[10192:0-55 16633:56-76 16654:77-127 12781:128-149 16742:150-157 16750:158-158 13116:159-164 13122:165-199 13157:200-205 10501:206-227 6233:228-263 628:264-321 5334:322-358 5371:359-376 5389:377-436 5449:437-460 5473:461-526 5539:527-572 5585:573-597 5610:598-625 5638:626-667 16911:668-673 16917:674-691 5704:692-793 10888:794-841 10936:842-856 5818:857-891]
GCATATAGCAGAGGCAAGATCTGCGAACGGTCCGAGCAATGCGAGAATATGTTGCCTAAG ACGGCAGCATCTTCAATCTAGAGAACTCTGATTTCAGCATGCGTTTTATTGTCGATACTC CTCCTTACGGCCATGGCTAACCCTTGCGCACGGTACGGCTAGGGAGATATGAGACTTAGT AGTATGTGCTATTTTGATCGACAAACCAGCATTGGATGGCATGAGTCACCCAACAAGACC AACTTGCCATCCTCGTGAATCCACGAAGGCAGTGGGTCTCGGTCCATCAATTTCCAATCG AGCGTTGACGGAACAAGCGCCAAAAGCTTTTGAATAGTGGTACTCCATCCCTTGTAATAC TCCCTCATTTTGTCCACGTTACCTTCAGCAGTC…
>SAmixcomp20127_c0_seq4 len=1257 path=[2133:0-34 2168:35-454 2588:455-542 2676:543-577 2711:578-655 5366:656-703 2789:704-787 2873:788-815 2901:816-850 2936:851-866 2952:867-1010 6570:1011-1022 3108:1023-1027 3113:1028-1057 3143:1058-1112 3198:1113-1168 6653:1169-1170 5629:1171-1220 3796:1221-1231 3256:1232-1256]
CAACTCTGACTCGGAATTGACAAATGCGCCTAGCCTCCTTGCGTCCGCGAGTCAGTTCTA GTTAGATGAAAGCTGCCACTCGCAGTGGTACACAGCCACAATTCATTACTAGATGCTTGC AAATTGAAATTCCATTGCTTGATCCCAGAGCCTCTCCAGATCTCAGTACTATATGTAGTA GGCTGAGCGCTACGCTCACATCTTCTTGCGCTCTAGCTGAAACATTCACCGGCCTTACAT GAGTCCGGTTACCGGTACTATTGGCGATGCTAGATAGCACTCAAAATCAACTCAGTATAG TTAGTGACTCTTCCCTTGATCAACATCTCATCCTCTATAGAATCAGAAAACATCAGCAAC TACTACATTCGCGCCATGACCCAAGTCGCGGCT…
>SAmixcomp20127_c0_seq13 len=1253 path=[2133:0-34 2168:35-454 2588:455-542 2676:543-577 2711:578-655 2789:656-739 2873:740-767 2901:768-802 2936:803-818 2952:819-962 6570:963-974 4138:975-1032 3108:1033-1037 3113:1038-1067 4076:1068-1108 3198:1109-1164 6653:1165-1166 5629:1167-1216 3796:1217-1227 3256:1228-1252]
CAACTCTGACTCGGAATTGACAAATGCGCCTAGCCTCCTTGCGTCCGCGAGTCAGTTCTA GTTAGATGAAAGCTGCCACTCGCAGTGGTACACAGCCACAATTCATTACTAGATGCTTGC AAATTGAAATTCCATTGCTTGATCCCAGAGCCTCTCCAGATCTCAGTACTATATGTAGTA GGCTGAGCGCTACGCTCACATCTTCTTGCGCTCTAGCTGAAACATTCACCGGCCTTACAT GAGTCCGGTTACCGGTACTATTGGCGATGCTAGATAGCACTCAAAATCAACTCAGTATAG TTAGTGACTCTTCCCTTGATCAACATCTCATCCTCTATAGAATCAGAAAACATCAGCAAC TACTACATTCGCGCCATGACCCAAGTCGCGGCT…
>SAmixcomp20127_c0_seq37 len=654 path=[2588:0-87 4750:88-138 2676:139-173 2711:174-251 5366:252-299 2789:300-383 2873:384-411 2901:412-446 2936:447-462 2952:463-606 4394:607-623 3113:624-653]
AGTTTTCTTAATTTTGACCGCACAAGTCTGGGTCTATTTCTGGAGACGTAAAATTCGATC TCATGAAAACATGCAGAGCAAAGCTCTCGTATGAATTTACGTTGCATATCACGGACTAAT CGCTGACAGTGCAGAACAGGTTATCATCATCTGGTTAATACAAGCTGCTCAAATGGTAAT TACTACTCGACTCTCGTGCATTCACACCATGGAGTTCGAGGATCATGCCCGTTTCTTTGG CAGTATATTGACGTTAGTATCGTCGGTGACTCATCAAGGCGCTTTCTGACAGAACGACAG AGATTGGGCGCTTTATACTGGAATAGGTTCCTTGACCACGTCCCTTGTGCATATCGTTTT CATATGTAGGGTTTTCAGACTTGAAAAGAGTCT…
>SAmixcomp20127_c0_seq41 len=1219 path=[2133:0-34 2168:35-454 2588:455-542 2676:543-577 2711:578-655 2789:656-739 2873:740-767 2901:768-802 2936:803-818 2952:819-962 6570:963-974 3108:975-979 3113:980-1009 3143:1010-1064 3198:1065-1120 6653:1121-1122 3256:1123-1147 3830:1148-1215 3382:1216-1218]
CAACTCTGACTCGGAATTGACAAATGCGCCTAGCCTCCTTGCGTCCGCGAGTCAGTTCTA GTTAGATGAAAGCTGCCACTCGCAGTGGTACACAGCCACAATTCATTACTAGATGCTTGC AAATTGAAATTCCATTGCTTGATCCCAGAGCCTCTCCAGATCTCAGTACTATATGTAGTA GGCTGAGCGCTACGCTCACATCTTCTTGCGCTCTAGCTGAAACATTCACCGGCCTTACAT GAGTCCGGTTACCGGTACTATTGGCGATGCTAGATAGCACTCAAAATCAACTCAGTATAG TTAGTGACTCTTCCCTTGATCAACATCTCATCCTCTATAGAATCAGAAAACATCAGCAAC TACTACATTCGCGCCATGACCCAAGTCGCGGCT…
>SAmixcomp20132_c0_seq140 len=729 path=[12399:0-69 4889:70-168 4988:169-172 4992:173-247 12210:248-301 5067:302-340 11198:341-393 5106:394-728]
ATATGTCTGGTTTGGGTTGGTCGCTAATGCCAGTAAGTCGCATAACCGTCATTGCTAGAA CACCACTCACTAAGTGACGAGATGAAGGCAGAGGACATGGCTCCAAGAAACTCTCCGCCA CTTATGATGACGCCCCCGCTACCTTGGTAGTCGCTACAACTCGCAAACAATACCACGTGA GCTTGCGGGTACCTTGTAAGAGCTCGAGAGTTCGCAGCATGCCGTTTTAGGTGACTACTG ATTTGATACTGAGCAAATGATTAGACAGTCTCGAATGCATCGACTCATATCTTGGGACTG ACGATGTATCGCAAGTCAAGGACGGTTCCGGAATAACATGACTGGTGTTCATGATATCAT CGGTCCAACTTGAACATTTGCAAGTAAAACTTA…
>SAmixcomp20165_c0_seq25 len=2109 path=[1833:0-24 1868:25-86 1930:87-96 1940:97-542 2386:543-561 9800:562-987 8722:988-1036 2831:1037-1317 3165:1318-1646 3494:1647-1698 3546:1699-1723 3571:1724-1915 3763:1916-2108]
GTCAAACTGTTGCAACCGTGACATTGAGGGGTCTTGAGCTTGAATTACTGACATGCAGAA CGTTGAACTTGCATTGAAGTATTTGTCAATGTCAATCTAGATTCGACGGGTTGATTATCT AGGTTGGATTAGAGGACGCCGATTCACGGAACGATATTGTGCTGACTGTGCCAATACATC TACAGCCCGTTCCACTCAAAAGCCAAATTTGTTAACCACGACACTGCCAACTAACGGTAG TTCATCACGGCCTTCACGCCTTCTCGACAGCCCACCTAGGCTCTCCCCCCAGAACGACAC AGCATGCTTGTCCAGCATCAGATTAACCCTCTCGCTCTGTCCCGGTTGGAGGTCTTTGAC TTTGCGAAAGGCGCGCAGGAGCAACGATGGGCG…
>SAmixcomp20165_c0_seq31 len=2382 path=[1833:0-24 1868:25-86 1930:87-96 1940:97-542 2386:543-561 9800:562-987 8722:988-1036 2831:1037-1317 3112:1318-1370 3165:1371-1699 3546:1700-1724 3571:1725-1916 3763:1917-2109 3956:2110-2140 9998:2141-2149 3996:2150-2299 8370:2300-2350 4146:2351-2381]
GTCAAACTGTTGCAACCGTGACATTGAGGGGTCTTGAGCTTGAATTACTGACATGCAGAA CGTTGAACTTGCATTGAAGTATTTGTCAATGTCAATCTAGATTCGACGGGTTGATTATCT AGGTTGGATTAGAGGACGCCGATTCACGGAACGATATTGTGCTGACTGTGCCAATACATC TACAGCCCGTTCCACTCAAAAGCCAAATTTGTTAACCACGACACTGCCAACTAACGGTAG TTCATCACGGCCTTCACGCCTTCTCGACAGCCCACCTAGGCTCTCCCCCCAGAACGACAC AGCATGCTTGTCCAGCATCAGATTAACCCTCTCGCTCTGTCCCGGTTGGAGGTCTTTGAC TTTGCGAAAGGCGCGCAGGAGCAACGATGGGCG…
>SAmixcomp20186_c0_seq12 len=2010 path=[15859:0-211 16071:212-271 16131:272-322 16182:323-642 4444:643-802 4604:803-833 4635:834-865 19686:866-881 14412:882-1235 5095:1236-1309 15798:1310-1370 19763:1371-1377 5237:1378-1416 5276:1417-1475 5335:1476-1536 5396:1537-1707 5567:1708-1716 19863:1717-1738 13774:1739-1870 13906:1871-1872 13908:1873-1935 19172:1936-2009]
GATGTTGAGAAGGAGTGCAAATTGTCCTAGAAGACTTCGTATACTATAGGAATTTAGGGA TATTTGAAACAATGATAAGTAAACCCAATCCACCATCGTAGTCATAAAGTGCGCATCACG CAATAATGCCGGGCTTACGTTGGCCTAGGCCTAAGCCAGCCTCGCGTAGTGAAATCGACA CCAACTTGCAGCGGGGCCGGTAGTGACTCACAACCTGGAAGGAACAGAACGTTAGGAATA ACTGGGCCCAAGGCTCGTATGTATTTCCACATACGGCCCTTCGTGTTTCTTGTATTTTGC GTATCTTTGTATCAAGCGTGTCATTGCCTTGGCTCAAGCGCCTCATGAATAAGACCAACA GGAACCTGCGTGCTGTCCTTGATCACGTCATGC…
>SAmixcomp20186_c0_seq28 len=2353 path=[15859:0-211 16131:212-262 16182:263-582 4444:583-742 4604:743-773 4635:774-805 19686:806-821 14412:822-1175 5095:1176-1249 15798:1250-1310 19763:1311-1317 5237:1318-1356 5276:1357-1415 5335:1416-1476 5396:1477-1647 5567:1648-1656 19863:1657-1678 5598:1679-1839 17879:1840-1890 5759:1891-2352]
GATGTTGAGAAGGAGTGCAAATTGTCCTAGAAGACTTCGTATACTATAGGAATTTAGGGA TATTTGAAACAATGATAAGTAAACCCAATCCACCATCGTAGTCATAAAGTGCGCATCACG CAATAATGCCGGGCTTACGTTGGCCTAGGCCTAAGCCAGCCTCGCGTAGTGAAATCGACA CCAACTTGCAGCGGGGCCGGTAGTGACTCACAACGGCCCTTCGTGTTTCTTGTATTTTGC GTATCTTTGTATCAAGCGTGTCATTGCCTTGGCTCAAGCGCCTCATGAATAAGACCAACA GGAACCTGCGTGCTGTCCTTGATCACGTCATGCTGCTGCTCGCACAGAGCTACTTACTGT GAGCGCTAAAAACCATAACACCTTTCGAGAGCC…
>SAmixcomp20218_c3_seq16 len=1594 path=[24075:0-113 24189:114-178 24254:179-223 15960:224-262 27837:263-278 25618:279-328 27920:329-330 21979:331-331 21980:332-382 22031:383-456 16131:457-727 16402:728-788 16463:789-794 16469:795-922 16597:923-935 16610:936-1522 26419:1523-1593]
AATCGAGTCCGTTTCCATTTCTCATCCTTGAGGTAGTCCTTCCTTATGATCTAAGACCAG AAAGGGCGCCGAGTTCTAGTAGTGAGCGAGGAATATGAAGGGCTGGCATATTGAGTGTGC AAATATTTAGGGGAATTCCGAATTTGCTTAACATCCTCGCAAAAACCTACTACGTGCAGG ACTCGAACAATAACCTACCGACGACTGATCACACTACCGTCTGCCGTTAATATATCGTTT CACGACTTGAACACTTGAATCCGTCAACCAGATCAACATGTACGTCGCCTGTCGAGATCA TCGATATCTACTCACCTTGTCGTTCAAAGTAGTACGTTGTTCTATCGCATCCTACAATTG GTGTCACAATCCTTGTCAATCAGTCATCAACAG…
>SAmixcomp20221_c0_seq83 len=3723 path=[3815:0-75 3891:76-467 4283:468-1745 5571:1746-1836 14464:1837-1898 5681:1899-2133 5916:2134-2136 5919:2137-2140 21302:2141-2160 21322:2161-2163 15503:2164-2211 212:2212-2219 220:2220-2296 21343:2297-2311 21358:2312-2327 328:2328-2346 347:2347-2352 353:2353-2389 21397:2390-2433 434:2434-2468 469:2469-2487 488:2488-2552 21492:2553-2553 18695:2554-2603 553:260…
ACTGAAAGTTGGCTTAGCCTTAAGCAACTTGGGACTGGAATCTGCGTAGTGGCTTGGTGA CTTTACAGTATATCCCAGTTTGATAAGAATCTCGTGATGAGTTCGAGCACTCCATACTTG GACGCATTGTCAAAACACTTTCCAGCGGAATGCTCGTCCATCATAGACTCCCTGAGTTCC GAGCATGCTCGCTCTACTGTGGACACGCTACTTGGATTTGCGTTTGGCGGTGATTGTCCC ACAGACATGTCGGCCCTTGGCCAACTGGGGTGGGCACGAGATCAACCTGCCGCCATGAGG GTGATTCAAGACCTGGCTGTACAGAAAGGCACAAAACGCGGGCGAGCAGCCAGCACTGAT GAAGAAGGCGCCGGATCAAATTCTAAGCGCCCA…
>SAmixcomp20221_c0_seq102 len=3731 path=[3815:0-75 18064:76-111 18100:112-127 3891:128-519 4283:520-1797 5571:1798-1888 14464:1889-1950 5681:1951-2185 5916:2186-2188 5919:2189-2192 21302:2193-2212 21322:2213-2215 15503:2216-2263 212:2264-2271 220:2272-2348 21343:2349-2363 21358:2364-2379 328:2380-2398 347:2399-2404 353:2405-2441 21397:2442-2485 434:2486-2520 469:2521-2539 488:2540-2604 553:2605-2…
ACTGAAAGTTGGCTTAGCCTTAAGCAACTTGGGACTGGAATCTGCGTAGTGGCTTGGTGA CTTTACAGTATATCCCAGGTAGGAATTAACATCTAGCAGGTATGATCGCTAATCTGTACC ATCTATCTAGTTTGATAAGAATCTCGTGATGAGTTCGAGCACTCCATACTTGGACGCATT GTCAAAACACTTTCCAGCGGAATGCTCGTCCATCATAGACTCCCTGAGTTCCGAGCATGC TCGCTCTACTGTGGACACGCTACTTGGATTTGCGTTTGGCGGTGATTGTCCCACAGACAT GTCGGCCCTTGGCCAACTGGGGTGGGCACGAGATCAACCTGCCGCCATGAGGGTGATTCA AGACCTGGCTGTACAGAAAGGCACAAAACGCGG…
>SAmixcomp20221_c0_seq136 len=4240 path=[3815:0-75 3891:76-467 4283:468-1745 5571:1746-1836 14464:1837-1898 5681:1899-2133 5916:2134-2136 5919:2137-2140 21302:2141-2160 21322:2161-2163 15503:2164-2211 212:2212-2219 220:2220-2296 21343:2297-2311 21358:2312-2327 328:2328-2346 347:2347-2352 353:2353-2389 21397:2390-2433 434:2434-2468 469:2469-2487 488:2488-2552 553:2553-2564 565:2565-3245 1246:3246-…
ACTGAAAGTTGGCTTAGCCTTAAGCAACTTGGGACTGGAATCTGCGTAGTGGCTTGGTGA CTTTACAGTATATCCCAGTTTGATAAGAATCTCGTGATGAGTTCGAGCACTCCATACTTG GACGCATTGTCAAAACACTTTCCAGCGGAATGCTCGTCCATCATAGACTCCCTGAGTTCC GAGCATGCTCGCTCTACTGTGGACACGCTACTTGGATTTGCGTTTGGCGGTGATTGTCCC ACAGACATGTCGGCCCTTGGCCAACTGGGGTGGGCACGAGATCAACCTGCCGCCATGAGG GTGATTCAAGACCTGGCTGTACAGAAAGGCACAAAACGCGGGCGAGCAGCCAGCACTGAT GAAGAAGGCGCCGGATCAAATTCTAAGCGCCCA…
>SAmixcomp20236_c0_seq43 len=1219 path=[1:0-185 187:186-189 191:190-252 254:253-257 259:258-295 11008:296-425 427:426-443 11059:444-449 451:450-547 549:548-574 576:575-618 620:619-622 624:623-649 11212:650-659 11222:660-668 670:669-722 724:723-723 725:724-788 790:789-888 8072:889-977 929:978-1000 11363:1001-1018 970:1019-1218]
GTTTTGCAGATGCCCTACTTACTAGCTATAGCGGGGTCTTGGCGGGGTCGTGGGAGTCCT CGGGTGGGTACCTCTTTGCCTTTGGTGCTGAACTTAAACTGTACCATCACGCCTCCAGGC AGTGATGTGCCAAAACCACTCACAATCGGACCAGAATCTCGTCCTACGGAGATACCGTCT TCGAACCTCAGGTTACCGGCTGCGCCCTCGGTATAAACCAGATTGGATTCCGTCCTGGCA GGGGACTTCCCAAGGCATGATACATCAAATGTATGCATGTGAAGACTGGATTAAACATCG GTACACTTGTGTATTAGATGCTACTCGAATTTCAAATGGCGAATTTGCTATGCTCAAATC CGTCCTTCGATGTGAGCACCCTTTCGAGGTTGA…
>SAmixcomp20236_c0_seq49 len=1040 path=[1:0-185 9089:186-239 191:240-302 9210:303-307 259:308-345 8184:346-417 8256:418-521 427:522-539 11059:540-545 8383:546-646 11143:647-670 8508:671-699 7102:700-941 11320:942-942 7345:943-986 7389:987-1012 7415:1013-1039]
GTTTTGCAGATGCCCTACTTACTAGCTATAGCGGGGTCTTGGCGGGGTCGTGGGAGTCCT CGGGTGGGTACCTCTTTGCCTTTGGTGCTGAACTTAAACTGTACCATCACGCCTCCAGGC AGTGATGTGCCAAAACCACTCACAATCGGACCAGAATCTCGTCCTACGGAGATACCGTCT TCGAACGTCAGGCAAGCTGAGGTGTGGTGGTCTAGGCACTACGAATGGTTGGAGAACTGT GGTTACCGGCTGCGCCCTCGGTATAAACCAGATTGGATTCCGTCCTGGCAGGGGACTTCC CAAAACACGATACATCAAATGTATGCATGTGAAGACTGGATTAAACCTCTGGTATGTGTC TGTGCATCAGTTTGATCCTCATACAATACCGCC…
>SAmixcomp20284_c0_seq25 len=1318 path=[17251:0-12 15485:13-262 122:263-296 156:297-406 266:407-452 312:453-473 333:474-532 11168:533-533 393:534-584 444:585-701 561:702-736 17552:737-737 13312:738-759 13334:760-785 596:786-804 615:805-813 624:814-885 696:886-912 723:913-1058 13239:1059-1108 869:1109-1156 917:1157-1253 12944:1254-1302 1014:1303-1317]
GCTCTTCCGATCTGAAAAAGGAAGGTTCTGAGGCCCTCAAGTTGCTTCGTCAGCTTAGTA TGCTAGGATCTTTTTGGCTTTATCCTAGCGATATACCATCAACGTTACACCGAGTGCCTG GGTAACCCGCGTACAGAGTGACCAAGTGAATTCCAATCGCAAGATGACTAAGACCGGGGC CATCCTTATATCGATAATAGTGATCATGTCACGTTCTGACAAACGATCTCGCCACGTAGT TACCCCTCTCACAAAGCATGCAGCCGCTCGATAATCAAATCTGCCGCAGACACTGCGAAA CATCTCGGCCAGCTCGTCTTTCAAGTCGCATACTTCCTAGGAAGCCATAAAGACCACTTC AGTTTTCTGTGGTTCATCCTAGATCCAGGATAT…
>SAmixcomp20284_c0_seq42 len=2323 path=[1:0-120 122:121-154 156:155-264 266:265-310 312:311-331 333:332-390 11168:391-391 393:392-442 444:443-559 561:560-594 17552:595-595 13312:596-617 13334:618-643 596:644-662 615:663-671 624:672-743 696:744-770 723:771-916 13239:917-966 869:967-1014 917:1015-1111 1014:1112-1126 1029:1127-1133 1036:1134-1257 1160:1258-1274 1177:1275-1308 1211:1309-1315 1218:131…
CTTAGACTCAGCTTACAAAGCATACCAAGCTGACAAAGCGAGTGAGACGACACTATTCGA CGTACACTGTCATCATGCCGTTCGAGCCTGCGATCCATGATCATCAGATTTGCATATGCA ACCGCTCGATAATCAAATCTGCCGCAGACACTGCGAAACATCTCGGCCAGCTCGTCTTTC AAGTCGCATACTTCCTAGGAAGCCATAAAGACCACTTCAGTTTTCTGTGGTTCATCCTAG ATCCAGGATATATCCTTTATCAAAAAATGTCTATTCGAGCCACTACCTCTCTCGGCGGTA CTGCATCTAACATTACCGTCGGTAAAGTAGCACATGGATTGATGATGATGACATGGACGC CCGAGCCAGTCCCAGATGAACAGTGTTTTGAGG…
>SAmixcomp20296_c2_seq20 len=2531 path=[23003:0-730 23734:731-837 23841:838-1045 24049:1046-2191 20851:2192-2249 34153:2250-2258 31275:2259-2260 20974:2261-2299 21013:2300-2304 21018:2305-2437 21213:2438-2530]
GACAATCATATACGGATAGAGTCCGTCACTTCTGTCTTCTTCATGGACTGAATGCGGTGC TTAGTTCTTCAGGGCTTTGGCATCGTGAGTTTGATCCTGACCAAGTTGCGGAAGTCGAAG CTACGAATCCATGCGACCAGACTTTCAAAAGGAAGATGTAGACCGACACAGCAGCATGCT GGTATGATGCCGACAGAATAAGACACTCGCTTTTGGATGATTGCTGCGGAATTATCCATT CTGATTGGTAACCGATGCCAGGCATTCTGGGATCGAACAATCATGTGGCACTTTAGGTCA CATTCAAATCGTCAATTAAATCACACCATAACCCACCAACCTCCCCCGACCTGTAGTGAG CAAGTGGCCAGTGAGAATGTGTGGGTAAGGAAG…
>SAmixcomp20297_c0_seq47 len=1285 path=[7476:0-333 7810:334-384 10706:385-438 19155:439-444 7867:445-448 7871:449-511 19191:512-527 19208:528-532 19213:533-538 19237:539-541 19240:542-550 8036:551-718 8483:719-867 19393:868-871 8636:872-882 19401:883-901 722:902-942 19468:943-958 779:959-1058 879:1059-1082 903:1083-1102 923:1103-1146 19530:1147-1154 975:1155-1214 1035:1215-1238 19544:1239-1253 19…
ATATTGCTTGGACTTCAGGTATTGGCAGGCGATGCTGTAAAACAACTTGAGTAATTGTGT TGATCAAGTCTGCCTTCTTCTGAGAACGTTCGGCCGACCCTGTTATCCACCGAGAGAAGC CTGCTTCGTATGTATGGACAGCAGAGCTCAGAGCTACCCTGACGGCAGCCGCATTGGGAG ACTTCATGTATTGCTGCAGAGCGACAGGAACAAGCTCAACGGACTCTTGCTCAAGAAGGC GTTGCTGGTCCGAAAGATAGAAAAGATTTTCAAAGATAATAACAACGGCAGAACCAAGCT GTATAATTCTCTCCAATGCTGACGACTCAGTGGGCAAAAGTCGTAACATGGTCCACATCT CCTCATCTTCGGGGCGGTAACCAAACTGCCATT…
>SAmixcomp20301_c2_seq42 len=1789 path=[27879:0-145 28025:146-251 28131:252-315 28195:316-385 477:386-408 32197:409-409 28288:410-503 606:504-625 728:626-707 810:708-812 16660:813-848 32266:849-853 16701:854-896 16744:897-902 16750:903-952 32317:953-961 16809:962-980 16828:981-1006 16854:1007-1024 16872:1025-1059 23194:1060-1126 23261:1127-1130 23265:1131-1172 17017:1173-1198 17043:1199-1220 3245…
GAACAATTCAGCACATTAGTCACGTTATCTGCCCCAAATATCAGACTTTTATCCTCCCGA GAGCACTCTTAAGCCTCTTGTACCGGTGATTTCGAACTTCGCGCGCTTACCGTCACACGA CCAGTCTCGAAGACAATCCGACTTCAAGGCTGATTGGCAGTGTGCCAGTGGGCGACGCCA AATTGGTGCCAAGCCGCTCATTGATGCACATCATGATGTAAGATCCGAACTCAGATGAAT TTCTCAGCGAATGGTACGTGAAACTGGGCGTAAGGCTCCGGTTTGCAAGAATCTGCCTTG TTCAGAATAGGTCATAGGAGATGCACGACATGCATGCGTCTGCTCTATCCTAGCACAATC AATTGCCATGGCACGAGGCACACACACCTTGAT…
>SAmixcomp20301_c2_seq73 len=1695 path=[27879:0-145 31059:146-213 28025:214-319 28131:320-383 28195:384-453 477:454-476 32197:477-477 32198:478-478 32199:479-495 29091:496-542 29138:543-621 591:622-636 606:637-758 728:759-840 810:841-945 16660:946-981 32266:982-986 16701:987-1029 16744:1030-1035 16750:1036-1085 32317:1086-1094 16809:1095-1113 16828:1114-1139 16854:1140-1157 16872:1158-1192 23194:…
GAACAATTCAGCACATTAGTCACGTTATCTGCCCCAAATATCAGACTTTTATCCTCCCGA GAGCACTCTTAAGCCTCTTGTACCGGTGATTTCGAACTTCGCGCGCTTACCGTCACACGA CCAGTCTCGAAGACAATCCGACTTCAAGGTAACAGTGTCTCGACCACTTGAATTGAGCCC AATTCAAAACATTTGCTAACACGCTGTGTACGCCAGGCTGATTGGCAGTGTGCCAGTGGG CGACGCCAAATTGGTGCCAAGCCGCTCATTGATGCACATCATGATGTAAGATCCGAACTC AGATGAATTTCTCAGCGAATGGTACGTGAAACTGGGCGTAAGGCTCCGGTTTGCAAGAAT CTGCCTTGTTCAGAATAGGTCATAGGAGATGCA…
>SAmixcomp20304_c0_seq38 len=1901 path=[1749:0-540 6674:541-783 2392:784-808 2417:809-872 2481:873-908 2517:909-936 12559:937-947 2556:948-995 12616:996-996 12617:997-1012 11566:1013-1060 2605:1061-1065 2610:1066-1073 2618:1074-1082 2627:1083-1110 2655:1111-1144 2689:1145-1233 2778:1234-1284 12748:1285-1306 2905:1307-1362 2961:1363-1369 2968:1370-1424 12832:1425-1482 12856:1483-1492 12866:1493-15…
CAGTGGGATACGAGGCGGAGTCAGACGAAAGCAATTATGGTGGCGGTGTGGTGGACGTTC ATGCATGTATCGCTCAAGTTTCGAGCTTTCAAAATTGCAAGCTTGAAGAGCAGGCACAAT GTGGAGTATACAAAGCAACCTTGCGAACGCGTGAGATGTCGCTATGCTAACTATTGCACA TGTCGATGCGAGTAAATTCGAAGGTTTGTGTCTTTGTTCTCAATCTCTCTTACCATGGTT TTCCAGACTCAACGTGCGGTGCTTAAGGATGTATCATGTATGGTTTGTTGACATTCCATG AGATTGTTTTGCTGTTCCAGACGCTGTACTAACACTTCAAAGTTTACCAATTAAAAATAG TCCCAGTGTTTGTAACTATATAGGTATGGCGTG…
>SAmixcomp20311_c0_seq51 len=2886 path=[1:0-35 37:36-48 50:49-93 95:94-342 344:343-344 346:345-374 376:375-395 8036:396-399 401:400-1484 8102:1485-1780 7234:1781-1828 1782:1829-1856 1810:1857-1864 1818:1865-2220 2174:2221-2234 2188:2235-2278 2232:2279-2289 2243:2290-2322 2276:2323-2323 2277:2324-2373 2327:2374-2375 2329:2376-2486 2440:2487-2572 8372:2573-2599 7480:2600-2607 7488:2608-2632 6796:26…
GGCGATGATGACTCGCTTGGATGGCTCTTACCACGTACACTACATCCTCAGGATTTCTGT TGCCATCGATCCACGCAGCACCTCCCTTCTTCACTGAGCAACCAAACCCAAACACCCAAG CTCATCTCACCGAGCAATGGATCAACCTCATCCTGACATATGCACGGCATGGACAACTGT TTACTCTTCGGGTCGAGAATGCGGAGGTTCCTGGTGGCGATTGGGATGAGATTCTCCGCA ACGAGAGGATAAACCGTCGAATCACACCATCGTATCTCTCGTCTTTGATAGCTGCGATGG TCGCGAAGAACGTCGCAGCGTATGAGCCGTCCAAGCAGACTCGGGCAGTTTTACTTTATT GGCGTCTTCCAGAAGAATGGGCTGATGTCCTAC…
>SAmixcomp20316_c0_seq63 len=2053 path=[100:0-288 524:289-333 10672:334-334 570:335-340 576:341-769 1005:770-796 10834:797-802 1091:803-851 1140:852-887 1176:888-953 1242:954-999 1288:1000-1005 1294:1006-1219 9368:1220-1263 1554:1264-1595 1886:1596-1606 1897:1607-1694 1985:1695-1759 2050:1760-1899 11141:1900-1912 2203:1913-2052]
TTCCGCTGATGGAAAGCTGCTATCCACGGGTTGTAAGGATGAAAACGCGTATGTGTGGGA TGTTCAAGCTGTCCTCAAAACAGCTAGCCTAGAAGACCCCTTGTCTACACCTGACAGTGC TCCAAAAGTTGAAACCAAACTGAAGCTGTATACATCATTTGGTGGTTCAAGTATAGAGCA CATCTGCCTATCCGAGTCATCGCAGGACATCGAAGACAGGTCGTTTCTGGAGGCTGACGC TACGCGAGATTTCGACCACCTCGGAGGCACAGAGGACCTTCCACCGGGGTTTTTTGATGA CACGCAACCTGATGTTCATTCCTCTGCAACACCTGATACCTATCCTAATTTTTCTGCACT CCTTGGTCGCATTTCCTCGCTTCTTCGCCATTC…
>SAmixcomp20316_c0_seq64 len=2303 path=[100:0-288 524:289-333 10672:334-334 570:335-340 576:341-769 1005:770-796 10834:797-802 10840:803-805 1041:806-813 1049:814-855 1091:856-904 1140:905-940 1176:941-1006 1242:1007-1052 1288:1053-1058 1294:1059-1272 1508:1273-1318 1554:1319-1650 1886:1651-1661 1897:1662-1749 1985:1750-1814 2050:1815-1954 11141:1955-1967 2203:1968-2107 2343:2108-2162 2398:2163-2…
TTCCGCTGATGGAAAGCTGCTATCCACGGGTTGTAAGGATGAAAACGCGTATGTGTGGGA TGTTCAAGCTGTCCTCAAAACAGCTAGCCTAGAAGACCCCTTGTCTACACCTGACAGTGC TCCAAAAGTTGAAACCAAACTGAAGCTGTATACATCATTTGGTGGTTCAAGTATAGAGCA CATCTGCCTATCCGAGTCATCGCAGGACATCGAAGACAGGTCGTTTCTGGAGGCTGACGC TACGCGAGATTTCGACCACCTCGGAGGCACAGAGGACCTTCCACCGGGGTTTTTTGATGA CACGCAACCTGATGTTCATTCCTCTGCAACACCTGATACCTATCCTAATTTTTCTGCACT CCTTGGTCGCATTTCCTCGCTTCTTCGCCATTC…
>SAmixcomp20321_c0_seq15 len=353 path=[21933:0-74 22008:75-129 28589:130-145 28605:146-162 7056:163-232 7126:233-261 14453:262-352]
TAGGTGCCCTCTGGACAGAGGGGCGATAGCTTGCAGCACAGTTGCGCGGGTTCGTGGATA TAGGTGGCGGTGGGGTCTGCTGTTTGTAGCGCCAGATCAACGCGTCAATGAGATGATAGA TAGATAATGTATGATCGGGGTGGCCCTGCGGACGCAATGCAAGAGCTTCACGGAAGAGAG AAGTGATAGAGTCTATGTCTTGAAAATCCTTTCGAATGTAGCCTTGAAGGCGGGCCCACG CAAGGTTGGTGAGAGCCGCTGCCTGATCAGGATGGCCAACCGGACATTGGTCCAGGACTA ACTGGAAATGCTTTACAGCATCGTTCAGGCGAGAGACTGTCTTGCTCGTCACA
>SAmixcomp20327_c1_seq79 len=826 path=[17927:0-101 15837:102-139 18076:140-180 16472:181-211 19286:212-241 16954:242-270 13525:271-279 4880:280-303 21499:304-305 13559:306-333 4931:334-378 17234:379-390 4988:391-425 5023:426-459 5057:460-612 5210:613-692 5353:693-771 5432:772-825]
TGAATCATCTTGAGATGCCTTCTGATCGGGTTTGTCTTCTGGTGCCAAATTGGTAGCAAT GGCAAGTAGGTACTCAAGGCCAGCTTCTTCAAGGATGGCGTTAATGTCCCATGTGTACGC ATTCTGGTTTTTGCAAGTGGTGACTAGCACCTTTCCATCAGCAGACAAGGCTGCGGAGAG AAAACCCTGATCGTGCTTGAGGGGTGGTACGACTGGGAGATTGGAGTCGAAATTCCATAG ATGCACTGTTTGATCCCATGATGTACTACTTGCAAGGAGGCGGTTGTTCCGAGACAAGGA GATGACTTCGACAAAGCTTGTGCCATGACCTTGAAGGATGGCGATCTGCTGCCAAGTGGC AGTGTCGAATATCCTAATCTTGCCTAATGATCC…
>SAmixcomp20336_c0_seq36 len=1674 path=[2691:0-329 14375:330-491 3236:492-518 14530:519-527 3272:528-568 3314:569-578 3324:579-644 14673:645-660 14783:661-701 3504:702-704 3507:705-878 3681:879-892 3695:893-1005 3808:1006-1221 14931:1222-1222 14920:1223-1233 4036:1234-1284 12684:1285-1288 4091:1289-1301 4104:1302-1313 4116:1314-1458 11434:1459-1477 6430:1478-1541 11409:1542-1543 6497:1544-1557 84…
CGCAATGCCATTTCTTTTTTTACGTCGCAAAACGTGTGATTTGCATGAAATGTAGGACCT CACTTGCGAACACTGTGACTAGTTGACGAGTCCGATAATCGTAAACGTGTACCACTTGTC CAGATGCAGCAAGACCGTGTCATATGCGTGAATGATGTAGGCTGTTATTTTTCGGTGAGC AGCGAGACTCGAGCACAACTCCAGCAAGGGCAAGGAGCAAGCGGCTTGATTCAACGGAAA GACATTCATACATTCTGATGGGCACAGGCCCGTCAGCGATCCGGACTGAATAAAGGAACA TGGTGACTGGTAGCAGTGATTGCAAAAGTTAAGATATGCATCGAGCATTAGCGGCTCGGA GATGACGAGCGCGTTCGAGGAGTTATCTGGGGA…
>SAmixcomp20359_c0_seq4 len=528 path=[3811:0-54 8219:55-109 3971:110-165 4027:166-241 4103:242-280 4142:281-282 4144:283-422 4284:423-436 8290:437-444 8298:445-455 8309:456-456 8310:457-460 8314:461-463 8317:464-468 4987:469-527]
AACGTTCAGTGCCGTCACTGCCGTATTTCGTTATGTACGAACATTTTATAGCGGTTGCAA TCATTTGTGCAGTGGCGTCGAAAATGTCTCAGATCGATGTCCTAATTTAAAGGTATTCGA TGTGGTGGCATTGCTTCTTCGGCTTGGTTTATGGCTTGGTGCGAGCAGATACATTTCTCG ACAGATACTAGCGAGGCGACAAGCCCGTTCCCGACTGAAACAACGAAGCAAATGTCTTAA TTGTTCTAAGCGGATATGAATGAGCACATCGATACTGGACAAGTACCACCTAATCGACCT CGTGTATTATTTCCCTGATTGCCGCTTTGCGCCTGAGTCGCAGACGCGTCTACCCTTTGC CTCTGCCGCCTGGCCCTCGTCGTTTACCATTTC…
>SAmixcomp20364_c0_seq23 len=3062 path=[1:0-138 140:139-937 939:938-955 957:956-998 9742:999-1005 9404:1006-1051 1007:1052-1052 1008:1053-1236 1192:1237-1238 1194:1239-1330 8420:1331-1353 1309:1354-1608 9012:1609-1638 1610:1639-1704 9070:1705-1706 1678:1707-1780 9328:1781-1787 1759:1788-2694 2666:2695-2986 7523:2987-3039 2958:3040-3061]
CAATACTCAACCTATAACGGAGTCCTAACATTTACTTTCTACTCAGTCACGGTATGTACT CACTAGATTATGGATATTCAACGAAAGTCTCTCGCTCCTTCGGCAGTGTGCTGCGCTTCA CCCTCACGAACTGAGGCTTAGTTCAATGAACTGTAGTCAATCCGCTAATAGTGGTGTATC AATGACGTGTAAGTACTCATGATCTTCCGCATTGAATAGATATACATAGCAAAGTGTTGG CGCGAAACAACTGGAACGGACAGCTAATGGATCTATGTAACTACATAGTTCAAGGGGTTG AAAGCAGTATAAGAGGGAAGGGTGTTGGCTACTAGAATGTTGCTCCATTGTCATATACTT TGTCAAGCGAGTACTGACAATTGTTCCATCTAA…
>SAmixcomp20364_c0_seq91 len=3133 path=[1:0-138 140:139-937 939:938-955 957:956-998 9742:999-1005 9404:1006-1051 1007:1052-1052 1008:1053-1236 1192:1237-1238 1194:1239-1330 8420:1331-1353 1309:1354-1608 9012:1609-1638 9042:1639-1643 1565:1644-1688 1610:1689-1754 1676:1755-1756 1678:1757-1830 1752:1831-1837 1759:1838-2744 2666:2745-3036 2958:3037-3058 10062:3059-3060 10064:3061-3070 7609:3071-3072…
CAATACTCAACCTATAACGGAGTCCTAACATTTACTTTCTACTCAGTCACGGTATGTACT CACTAGATTATGGATATTCAACGAAAGTCTCTCGCTCCTTCGGCAGTGTGCTGCGCTTCA CCCTCACGAACTGAGGCTTAGTTCAATGAACTGTAGTCAATCCGCTAATAGTGGTGTATC AATGACGTGTAAGTACTCATGATCTTCCGCATTGAATAGATATACATAGCAAAGTGTTGG CGCGAAACAACTGGAACGGACAGCTAATGGATCTATGTAACTACATAGTTCAAGGGGTTG AAAGCAGTATAAGAGGGAAGGGTGTTGGCTACTAGAATGTTGCTCCATTGTCATATACTT TGTCAAGCGAGTACTGACAATTGTTCCATCTAA…
>SAmixcomp20364_c0_seq94 len=3105 path=[1:0-138 140:139-937 939:938-955 957:956-998 1008:999-1182 1192:1183-1184 1194:1185-1276 8420:1277-1299 1309:1300-1554 9012:1555-1584 9042:1585-1589 1565:1590-1634 1610:1635-1700 1676:1701-1702 1678:1703-1776 1752:1777-1783 1759:1784-2690 2666:2691-2982 2958:2983-3004 10062:3005-3006 8040:3007-3081 2996:3082-3104]
CAATACTCAACCTATAACGGAGTCCTAACATTTACTTTCTACTCAGTCACGGTATGTACT CACTAGATTATGGATATTCAACGAAAGTCTCTCGCTCCTTCGGCAGTGTGCTGCGCTTCA CCCTCACGAACTGAGGCTTAGTTCAATGAACTGTAGTCAATCCGCTAATAGTGGTGTATC AATGACGTGTAAGTACTCATGATCTTCCGCATTGAATAGATATACATAGCAAAGTGTTGG CGCGAAACAACTGGAACGGACAGCTAATGGATCTATGTAACTACATAGTTCAAGGGGTTG AAAGCAGTATAAGAGGGAAGGGTGTTGGCTACTAGAATGTTGCTCCATTGTCATATACTT TGTCAAGCGAGTACTGACAATTGTTCCATCTAA…
>SAmixcomp20369_c0_seq53 len=1999 path=[1:0-355 21968:356-370 21989:371-371 21990:372-419 479:420-485 545:486-966 1026:967-1074 22107:1075-1088 22121:1089-1110 1170:1111-1136 1196:1137-1191 1251:1192-1221 1281:1222-1344 1404:1345-1353 1413:1354-1385 22275:1386-1391 22281:1392-1468 14639:1469-1493 14664:1494-1516 14687:1517-1519 23075:1520-1635 8831:1636-1682 22462:1683-1698 19824:1699-1747 10086:…
CGATGAGAGAGACGGCGGGCGGATAGCGGATGATGATGGCCGACGCACGCTGGCCGGAAA CTCCCGAAAGACAGACAGTCACAAACCTGCGTGCATCTGCGTCAAGTCTGTACAGACTCA CAAACTCCCCAATTCCCTCCGGACATTCTGAACTTCAGTAACATCTCCCAGTGGGCCGGC GACTGCCAAAAAGGGCCTCTTTCTACTTCTATATACTTGTGAACGACATTGTGGTACTAC TACAACCTCAAGCTGGTCTTCTCCAAAGCAGCTCACCTAGCCATGCTGATCATCGCATGG CGTGCAATTCTTCTCCCACCTGATGCATGTGCTGCAAGAATCAGATGACAGGTTCTGTAG GATATTCTTATGCTTCTAACTCTTTACTCAAGT…
>SAmixcomp20383_c0_seq30 len=3865 path=[7408:0-415 7824:416-482 7891:483-528 7937:529-540 7949:541-628 16914:629-645 8054:646-825 8234:826-1451 8908:1452-1711 9168:1712-1751 18370:1752-1773 9238:1774-1806 18397:1807-1979 9444:1980-2458 9923:2459-2473 9938:2474-2505 9970:2506-2688 10153:2689-2764 10229:2765-2834 10299:2835-2838 10303:2839-3672 11137:3673-3864]
GTATTTTGTGTGTAGAATAGTTGAACTGATCCAGCGCCATACAGAGCTCATCTCGGTCGA CAACAGTTTCGCGAAAACACGCTGAATTCATTAGTCTAACAGGTCTACTCGCTCTTTTGA ATGGTGCGCTATTCTTTCCTGTTACACCGCGGTGTTTCTTGTATTTGCGAGGGGCACACT CCTTTATGAAATGCCGCAGGCATTGCAGCAATTTCACAAACATGCCTTGGCAAGGCAGTG GAAGTCTCCTCAAAATTACTCCCCACAATTTCAGGTGATTTGATAGCCCACTGTGAGCCG CAGTCATTCAGGAGGCGTACCAATTATCCGCGGAATTCACGATGTGATGATGCTGGGGAA GCAAGGTTTCTGCCAATTTGGCGCGGCGCTCCT…
>SAmixcomp20392_c0_seq6 len=1948 path=[1:0-402 8073:403-413 415:414-447 449:448-608 610:609-647 8104:648-650 652:651-651 653:652-705 6006:706-759 707:760-916 7224:917-965 864:966-1450 1405:1451-1548 1503:1549-1720 1675:1721-1836 1865:1837-1947]
GGCCAAATAAAATATTCATATTCATAGTCATCTTCGGAGGGCATGTGCATATACTTATGC TACATATATGTATTGGAGACCAAATCATGAGTTGACGTTCACTTGAAGGGTTATTACAAT CGTTGTGATATGCCAAGCAAGAATTCGTTACACTTGTATACTTCTTTCCTCGGTTGGGCT GGAGACAATAGTTTTCTCGCCGTCCAATTGCTGTTGTTCAGCCTCGAGAATTTTGCGAGA GACTTTACTGTGCGAACGGATCTTTGAACCAAAGAAGAGAAGGACCCATGGAGTTGGTGC CATCGCCACCGATAGCAGCGCCCAGAGTGTCAGTCCCCACTTATATGTCATGCCAGCGAA CATCTGTTGCGTGAAGAGCGGGAAGATCAATGC…
>SAmixcomp20392_c0_seq18 len=2786 path=[1:0-402 8073:403-413 415:414-447 449:448-608 610:609-647 8104:648-650 652:651-651 653:652-705 707:706-862 864:863-1347 8283:1348-1364 1366:1365-1389 1391:1390-1403 1405:1404-1501 1503:1502-1673 1675:1674-1789 1865:1790-1900 2023:1901-2157 8399:2158-2159 2282:2160-2192 2315:2193-2252 8425:2253-2424 2547:2425-2785]
GGCCAAATAAAATATTCATATTCATAGTCATCTTCGGAGGGCATGTGCATATACTTATGC TACATATATGTATTGGAGACCAAATCATGAGTTGACGTTCACTTGAAGGGTTATTACAAT CGTTGTGATATGCCAAGCAAGAATTCGTTACACTTGTATACTTCTTTCCTCGGTTGGGCT GGAGACAATAGTTTTCTCGCCGTCCAATTGCTGTTGTTCAGCCTCGAGAATTTTGCGAGA GACTTTACTGTGCGAACGGATCTTTGAACCAAAGAAGAGAAGGACCCATGGAGTTGGTGC CATCGCCACCGATAGCAGCGCCCAGAGTGTCAGTCCCCACTTATATGTCATGCCAGCGAA CATCTGTTGCGTGAAGAGCGGGAAGATCAATGC…
>SAmixcomp20401_c0_seq1 len=369 path=[27493:0-182 27676:183-232 27726:233-305 34869:306-323 27817:324-327 27821:328-328 27822:329-368]
TTATGCTCTCTACGGCCGTAGCAAACGCATGCTTGCTTTTTTGTTAATTGTCATACTTGC CTTAACGGGAGTAGCTGCTACAGAGACTTTTGGTCTTCATCCAAGCACTGTGACCGACTT GCCGAAAGGAGGCTGTTATCAAACATATACAGCAGAGGCGACCATTCGTCTCGGAGTTGC ATGGGTGACCCTATCTGCTTATGAATGGCTCACCTTTGTCCTCACAATGATTAGGATTTT CAAAATCAGAGGATTATTGCGGTTATCTCTGACAAGGTCCAGAAGAAATATTATTGATGT TATGTTTCGGGACGGTGCGATGTATTTTGGAGCGATGACACTATTCAATATACCGAACAT CCTGACGTA
>SAmixcomp20414_c0_seq23 len=1606 path=[1:0-78 80:79-84 86:85-140 142:141-146 148:147-247 249:248-250 252:251-283 285:284-362 364:363-434 436:435-455 457:456-483 543:484-652 712:653-661 721:662-739 799:740-784 6208:785-853 844:854-864 855:865-965 7094:966-977 968:978-1022 7120:1023-1031 1022:1032-1096 1087:1097-1132 1127:1133-1404 1399:1405-1422 1417:1423-1539 7336:1540-1542 1537:1543-1605]
TTCGGAACTTGGTTATTTGGTCGCATTGGTTTTCTTGGAAACACATAGATAGACATTGAT ATCGTGGACAGAGCAGCGAAATATGTATGTCTAGTAGACGATATCCCGCTAATCTCTATG AATGAGCTAGATGATAAGATGCCGGCTGTCTATGTGGTATGATGATGGTCGCCAGTAGCA GTAGACGCAACAGAGAAACGGCACAGTACGGACCCACCATCTCGGTTTCTTGAGGCATTT AGTATGAACAGTCGGTGGTTCTGGCCACGGCGCAACAACTAATGCCCGTTTGTCTTGTTG AGCAGAAACTCTTCCGAGACTACGGCCGTGATGAGATATGTAATTTCGTCTTGAGCGCTA CTGGTTTTATTGTCGTTTGGATGATGTTGGGGT…
>SAmixcomp20414_c0_seq51 len=1675 path=[1:0-78 80:79-84 86:85-140 142:141-146 148:147-247 249:248-250 252:251-283 285:284-362 364:363-434 436:435-455 457:456-483 485:484-541 543:542-710 712:711-719 721:720-797 855:798-898 7094:899-910 968:911-955 7120:956-964 1022:965-1029 1087:1030-1065 1127:1066-1337 1399:1338-1355 1417:1356-1472 7336:1473-1475 3345:1476-1597 7361:1598-1598 3468:1599-1652 7384:…
TTCGGAACTTGGTTATTTGGTCGCATTGGTTTTCTTGGAAACACATAGATAGACATTGAT ATCGTGGACAGAGCAGCGAAATATGTATGTCTAGTAGACGATATCCCGCTAATCTCTATG AATGAGCTAGATGATAAGATGCCGGCTGTCTATGTGGTATGATGATGGTCGCCAGTAGCA GTAGACGCAACAGAGAAACGGCACAGTACGGACCCACCATCTCGGTTTCTTGAGGCATTT AGTATGAACAGTCGGTGGTTCTGGCCACGGCGCAACAACTAATGCCCGTTTGTCTTGTTG AGCAGAAACTCTTCCGAGACTACGGCCGTGATGAGATATGTAATTTCGTCTTGAGCGCTA CTGGTTTTATTGTCGTTTGGATGATGTTGGGGT…
>SAmixcomp20414_c0_seq70 len=960 path=[1:0-78 80:79-84 86:85-140 142:141-146 148:147-247 249:248-250 252:251-283 5950:284-332 285:333-411 4355:412-421 364:422-493 4644:494-509 457:510-537 543:538-706 712:707-715 721:716-793 799:794-838 844:839-849 855:850-950 7120:951-959]
TTCGGAACTTGGTTATTTGGTCGCATTGGTTTTCTTGGAAACACATAGATAGACATTGAT ATCGTGGACAGAGCAGCGAAATATGTATGTCTAGTAGACGATATCCCGCTAATCTCTATG AATGAGCTAGATGATAAGATGCCGGCTGTCTATGTGGTATGATGATGGTCGCCAGTAGCA GTAGACGCAACAGAGAAACGGCACAGTACGGACCCACCATCTCGGTTTCTTGAGGCATTT AGTATGAACAGTCGGTGGTTCTGGCCACGGCGCAACAACTAATGCCTGAATAGAGATCGG ATCCAAGTGGTAGGAAAGAGCAAGAGAGACATACCCGTTTGTCTTGTTGAGCAGAAACTC TTCCGAGACTACGGCCGTGATGAGATATGTAAT…
>SAmixcomp20414_c0_seq79 len=1279 path=[1:0-78 80:79-84 86:85-140 142:141-146 148:147-247 249:248-250 252:251-283 285:284-362 364:363-434 436:435-455 457:456-483 543:484-652 712:653-661 721:662-739 799:740-784 844:785-795 855:796-896 7120:897-905 1022:906-970 1087:971-1006 1127:1007-1278]
TTCGGAACTTGGTTATTTGGTCGCATTGGTTTTCTTGGAAACACATAGATAGACATTGAT ATCGTGGACAGAGCAGCGAAATATGTATGTCTAGTAGACGATATCCCGCTAATCTCTATG AATGAGCTAGATGATAAGATGCCGGCTGTCTATGTGGTATGATGATGGTCGCCAGTAGCA GTAGACGCAACAGAGAAACGGCACAGTACGGACCCACCATCTCGGTTTCTTGAGGCATTT AGTATGAACAGTCGGTGGTTCTGGCCACGGCGCAACAACTAATGCCCGTTTGTCTTGTTG AGCAGAAACTCTTCCGAGACTACGGCCGTGATGAGATATGTAATTTCGTCTTGAGCGCTA CTGGTTTTATTGTCGTTTGGATGATGTTGGGGT…
>SAmixcomp20438_c0_seq15 len=991 path=[30646:0-251 30898:252-254 6887:255-320 4306:321-363 36653:364-384 4370:385-624 4610:625-690 4676:691-712 36129:713-714 26116:715-729 36787:730-734 4730:735-747 36795:748-767 23844:768-803 23880:804-990]
GGCAAATATGGTGACTGCCGGCGTAGGTCGGCCCTCTCTTAAGTGAAGGATATGACTGCG ATCCTGATAAGGCGCCCACTTGCAATGGATTATATTAGACCGCTAAGACCGGCGTGCGGC TTTTTAAACTGGGCCACTGACATATAATGCATAAGTTTAGACCCAGTCAGCCGTCCGCTA TCATGGTCCCGTTGTTTGACCAAGCTGATATTAGTATCGGCATTATACTGCAGCAATCCA ACTATGCTTCCATCACTATAGCATGTCTTTGGGTTTACGATTTTGCTCTCACCCTCATTA AAGATGTCGCATTCATAATGTACGCTCCATGGCGAATACCCAAACTAACCTATCTTACCT GCCGGTACTTACCATTTGCATTGGTTGTTACCG…
>SAmixcomp20438_c0_seq25 len=666 path=[31170:0-24 31195:25-40 24204:41-59 25594:60-124 32942:125-175 25659:176-229 25713:230-233 25717:234-277 36060:278-280 36063:281-298 25782:299-317 25801:318-377 36129:378-379 36131:380-380 36132:381-381 26108:382-389 26116:390-404 36787:405-409 4730:410-422 36795:423-442 23844:443-478 23880:479-665]
ACAGCTTTGTTTGCAGTTAACTCATATGTTAGAGGAATTGCACTGTTCTGTGCAGAATCA CTCTTTATGCGGAGGGTTTTGGCGGTGACGGGTCGCAGATGGCTGATAACGTGTTGTAAC GTTATGGTAAGCCAGTCTTTTGTAAGTGAAATGTTCCGTCAATAGCCGAATGTATAGCTC TTCCTGGTCCCATTGGTGGTGACTATTACATTATCCGACTCTTCTTCCACAGGCGAGTCT CCTCCTGCTCGCTGATTTGGTGGTTCACAGCGATGTGGCATAGTCATGCAGTCACCTATT CCAAAAGTCGCAAGTTGCTACGACAGTAAGCAGAGTCGCATTATCATCGTGGCCTACGTT TTGCTCGTCATTGCAGAAATAGAAATCCTCAGT…
>SAmixcomp20438_c0_seq40 len=238 path=[28918:0-48 28967:49-67 35867:68-77 35888:78-89 35900:90-106 29025:107-234 35936:235-237]
GGTCAGTCATCCACTATCATGATCCCGTTGTTTAACCAAGCTGACATTAGTATTGGCATC ACACTGCAGCACACCGATTATGCTTTCTTCGCTATAGCATGTCTATGGGTTTACGACTTT GCTCTCACCCTCAATAATGATGTCGCGTTCATACTGGGCGCTCCATGGCGAATGCCCAAA CTAACCTATCTTATCTGCCGATACTTACCATTTTCATTGATCGTTGCCGATATGCTTC
>SAmixcomp20438_c0_seq111 len=462 path=[31170:0-24 31195:25-40 24204:41-59 25594:60-124 25659:125-178 36063:179-196 25782:197-215 25801:216-275 36129:276-277 26116:278-292 36787:293-297 4730:298-310 36795:311-330 23844:331-366 33071:367-461]
ACAGCTTTGTTTGCAGTTAACTCATATGTTAGAGGAATTGCACTGTTCTGTGCAGAATCA CTCTTTATGCGGAGGGTTTTGGCGGTGACGGGTCGCAGATGGCTGATAACGTGTTGTAAC GTTATGCTCTTCCTGGTCCCATTGGTGGTGACTATTACATTATCCGACTCTTCTTCCACA GTCATGCAGTCACCTATTCCAAAAGTCGCAAGTTGCTACGACAGTAAGCAGAGTCGCATT ATCATCGTGGCCTACGTTTTGCTCGTCATTGCAGAAATAGTTTCATGTTATACCACTCGT GGAAGCTTTATAGAGAACATGGAAACGATATGCCTCTCGTGCGGGTCCTGGTCAGACATA ACATATTTTACTTTGCCTGTGGGCTTGGTGAGC…
>SAmixcomp20441_c0_seq38 len=1668 path=[1859:0-6 1866:7-53 1913:54-120 1980:121-194 2054:195-238 6740:239-253 5794:254-306 2113:307-371 6790:372-381 2188:382-407 6823:408-409 2216:410-417 2224:418-460 2267:461-539 2346:540-541 2348:542-579 2386:580-593 2400:594-646 2453:647-659 2466:660-731 2538:732-773 2580:774-1001 2808:1002-1003 2810:1004-1080 2887:1081-1161 2968:1162-1183 2990:1184-1567 3427:…
GTGCCTCAAATAGTAGACATCCTTGCCAGCAGCAGGTATGTCCTCGAGAAAATTGTTTGG CACGAGCTCCACCCGTCCATCGAGTAGTGCATCAGGATCATGCTTCTCCCAGGCATTTTG AGCCTGTACCATAACTTCCGGAAGATCATGATTGGTTATTCTGAGATGAGGGAACATTTT CGCCAGAGGCATAGAAAACGCTCCAATGCCAGATCCGACGTCAACCACAGAGGATACAGT GTCCCAATGGTATTCTTATAGACCGCTTCACAGTTGTGTTAATGATTGAAAATTGATGGT GGCTTACGATGCAGAATTACAGAAGTGCCCATCATCTCACTGTAACCAAGCATGCCTCTG TGAAATATGTCACGTCTTTCATCGTCCTTCTTC…
>SAmixcomp20443_c0_seq1 len=587 path=[2726:0-67 5893:68-143 5015:144-158 2832:159-182 2856:183-214 2888:215-241 2915:242-296 2970:297-320 2994:321-337 3011:338-361 3035:362-399 3073:400-586]
CAGTGTTGGTGGGGTTAAAGCCAATAGCGGAGGAGTTGCGCCATTTTGTATAGTTTGCTC CCACAACATTGTACAGTAGAGGGTCAATGTACTGGGAGGCAGACGTTCAGATGTAACACT GCAGAATTGCAATTGTCAACACACAGCTACTCCAGGCGACGACACTGTCGTGTACGACGC AGCAGCAAGGACGACAGCCAGGATCGTACCCGCTATTGATTTTGTCATTGTTGATTCGGA TGAGCTATTTCCCAAGTCTTGTTTCTTGATTTCAGCGATGGTTGACGGTCCCACTTCTAT AGTTTTGATAGGGCTCTGAGCAATGGTCCGACACCAGAGCTTTTTCAAAGTAGTTCGACA GCACGCAATGATAAGTTCATTTCGGAATTTCAA…
>SAmixcomp20447_c0_seq35 len=2378 path=[2427:0-802 3230:803-826 3254:827-979 3407:980-1034 3462:1035-1182 3610:1183-1206 11750:1207-1225 3733:1226-1254 9530:1255-1277 3785:1278-1380 3888:1381-1429 3937:1430-1453 3961:1454-1481 3989:1482-1512 4020:1513-1658 4166:1659-1680 11918:1681-1741 11942:1742-1746 4254:1747-1782 4290:1783-1823 11970:1824-1826 4334:1827-1875 11994:1876-1877 4385:1878-1884 120…
ACGACTGGTATTAGTCAAAGTATGCTGTGGATGAATCAGATCAATAATGAAGGTTGTCCT TCCACTACAAACGCCCATTTCAGTACCTACAGACGTCGAGCGGCAAACCTACTAGTACTT CTGATGTGCGGCAGACAATGAGACATCTTGAAGTGTGCGGTCAGGGATATGAAGAGCACT GGAAGCATTGAAAAGGGCAGTAATTACACGAGGCAATATTTGCTTTCAGCGGCTTTGTCA ATTAGTAAAAGACAAACCTCGAGGCGAAGAGATAGAACTTCGAGAAAGTTCGACTGGCGA TATTATAATAGTTCAAACTTCACCGGGCTACAAAACACAGCTGTTCACACAAGTCAGCCT TTAAGTTTGAAAGCTTCAGCCAAATCGAAGGAA…
>SAmixcomp20447_c0_seq45 len=2225 path=[2427:0-802 3230:803-826 3254:827-979 11676:980-980 10969:981-1014 11398:1015-1029 8981:1030-1083 3462:1084-1231 3610:1232-1255 11750:1256-1274 3733:1275-1303 9530:1304-1326 3785:1327-1429 3888:1430-1478 3937:1479-1502 3961:1503-1530 3989:1531-1561 4020:1562-1707 4166:1708-1729 11918:1730-1790 11942:1791-1795 4254:1796-1831 4290:1832-1872 11970:1873-1875 433…
ACGACTGGTATTAGTCAAAGTATGCTGTGGATGAATCAGATCAATAATGAAGGTTGTCCT TCCACTACAAACGCCCATTTCAGTACCTACAGACGTCGAGCGGCAAACCTACTAGTACTT CTGATGTGCGGCAGACAATGAGACATCTTGAAGTGTGCGGTCAGGGATATGAAGAGCACT GGAAGCATTGAAAAGGGCAGTAATTACACGAGGCAATATTTGCTTTCAGCGGCTTTGTCA ATTAGTAAAAGACAAACCTCGAGGCGAAGAGATAGAACTTCGAGAAAGTTCGACTGGCGA TATTATAATAGTTCAAACTTCACCGGGCTACAAAACACAGCTGTTCACACAAGTCAGCCT TTAAGTTTGAAAGCTTCAGCCAAATCGAAGGAA…
>SAmixcomp20456_c0_seq18 len=364 path=[17992:0-45 13904:46-120 13979:121-251 14110:252-363]
CTGCAATGCTTCGTTAGTTATGTACGAGGTTATATGCTATGCTCACCTTGACGAAGGTCA GTTCCAATCACCCGATCTGCAGGAAAACCATCAAGCATCACTTCCCTGATGTCACTGCCA AAGCAGCAGCCGACATCAAGGAAAATTGGGTTCTTCCATTCACGTCCGATGCGCACAACT TGCTGATAACCAGGCAACCCCGACAGCTTGCATCTGGTAAAAGTAAAAAGATAAATGCAC CCGTAAGGGGCAACCTTGTATGCCTTTGCTTGAATATCTAATATATGCTGCTTCAGAGCT GCGTCGTCTTCGATTCCAGTCAGTTCCTTGTAAAATGTAGCGTCTTGGGGACGCAAGTTA TAAA
>SAmixcomp20456_c0_seq56 len=2559 path=[14529:0-147 14737:148-258 14848:259-319 14959:320-477 136:478-504 163:505-1050 709:1051-1551 1210:1552-1578 1237:1579-1624 1283:1625-1711 1370:1712-1803 16474:1804-1858 1462:1859-1897 16808:1898-1968 1501:1969-2506 15974:2507-2558]
GACTTTGGTCAAGAGGAGGGAAAGTGCGCTGAGCCTCGATTTCTAAAGATTCTCTGTTCG TCATGTCGCGTTCCTTGTTGGCACCAGGATCCAAGAAGTTCGAGGGTTATTTGGCGACGT GACTGTACTTAAACCCCAGAAAAGTTGGTATACTAATAACATTGCCCGATGAGCCAATAG TTAGTTAGCCTCGCACTCATAGGGGGTCTTGAAGCGGCCCATATGGTCGTCAACACAGGA AGAGCGTAGCGCCTGCGGTACAATGAATTGAATGCTTTCAATGATCCCGGATCTACCTGG ATTCTGGCCTAGCTCGTGCATTTACTGACATTCTACTTAATCCCTCCCGTCGCAGTCTTC CTTCTGTGCTTACTTGCGCCATCCCACCAGATA…
>SAmixcomp20456_c0_seq72 len=3709 path=[14529:0-147 14737:148-258 14848:259-319 14959:320-477 136:478-504 163:505-1050 709:1051-1551 1210:1552-1578 1237:1579-1624 1283:1625-1711 1370:1712-1803 16474:1804-1858 1462:1859-1897 16808:1898-1968 1501:1969-2506 2039:2507-2761 2294:2762-3107 2640:3108-3296 2881:3297-3708]
GACTTTGGTCAAGAGGAGGGAAAGTGCGCTGAGCCTCGATTTCTAAAGATTCTCTGTTCG TCATGTCGCGTTCCTTGTTGGCACCAGGATCCAAGAAGTTCGAGGGTTATTTGGCGACGT GACTGTACTTAAACCCCAGAAAAGTTGGTATACTAATAACATTGCCCGATGAGCCAATAG TTAGTTAGCCTCGCACTCATAGGGGGTCTTGAAGCGGCCCATATGGTCGTCAACACAGGA AGAGCGTAGCGCCTGCGGTACAATGAATTGAATGCTTTCAATGATCCCGGATCTACCTGG ATTCTGGCCTAGCTCGTGCATTTACTGACATTCTACTTAATCCCTCCCGTCGCAGTCTTC CTTCTGTGCTTACTTGCGCCATCCCACCAGATA…
>SAmixcomp20479_c1_seq12 len=1773 path=[4248:0-179 4428:180-577 12939:578-583 742:584-676 835:677-678 837:679-773 13084:774-784 1013:785-793 13104:794-803 1032:804-844 1073:845-866 1095:867-899 1128:900-960 1189:961-1064 1293:1065-1107 1336:1108-1342 1571:1343-1398 1627:1399-1454 1683:1455-1502 1731:1503-1576 1805:1577-1623 1852:1624-1629 1858:1630-1636 1865:1637-1654 13418:1655-1667 7287:1668-17…
TTTTTTTTTTAAAAAAAAATTGTTGTCCTTTGAGATCTAAGACCCTATGTCGGACATAGC CCAGGGGACATTTGGTTGAGGATCCGTCGTGGTATTTATTTAGGTTATGCTATTTCAAAA GTATATTTAAGACAAATTGTATTTAGACACCCATTTCGTGTTGTATTACCACTGGAAGTT AAAAAAACTGCCTGCCCACACTTGCACCGATGAAATTATCTGAAATGTCTAGCAACCAAT CCAGTCCTTGATTCCCAGGCAGCTGATTCTACGTGTTTGCGGACTTGCGCTGTCTGAGCA CAGATGATGAGGAAGTGATTGAAGGGTGAAGCCCAGATGGCTGATAGCTCATTAGTCTGA GATGCGTTTTCATCCACGAACAAAAAAGAATGA…
>SAmixcomp20485_c0_seq10 len=2404 path=[2904:0-77 2982:78-78 2983:79-197 3108:198-365 3276:366-714 3625:715-724 3635:725-804 3715:805-858 3769:859-874 3785:875-1150 8287:1151-1163 4078:1164-1187 4102:1188-1496 8321:1497-1500 4415:1501-1515 4430:1516-1622 8571:1623-1637 8387:1638-1638 7448:1639-1687 4552:1688-1709 4574:1710-1830 6737:1831-1878 4695:1879-2145 4962:2146-2147 4964:2148-2274 8471:2275…
TCGCCGCTGTCGGTATTTCATATGCTGTTGCGTGCACTGATGATGAAAAGGACAAACCGC CGCGTGAACTAACACTTGAAGGGGTTGCACGACAGATGGGTCGGGCGGAGGATACGCAAT GCATGCGGCATCCGACTCGCCAGAGACGCAGAAGAAGAGCGGGAAGGTGCCTATTCGCGA CGAGACCAAGCCAGGGGTGACGACGACTTTGAAGACGACGAAGATGGAGATGATAACTCT GACTACGACTTCTGAGGATCACGAACCCAATGAGTAGGAGGATGACGATTTCTGTCGTAG GAAAACCTACTGACGGTACTGCTGGAAAGCAGTCGTGTTCCAAAGAACAACGAGTGTACT AGTAGTTGATACCTAATATATAGCAGCTATCAT…
>SAmixcomp20487_c0_seq65 len=3310 path=[1:0-632 634:633-633 635:634-961 963:962-1249 15055:1250-1307 1251:1308-1553 1497:1554-2090 2034:2091-2091 2035:2092-2815 2759:2816-3123 16868:3124-3168 3067:3169-3309]
GCGACGACAAAAGAAAGCTGAACCATATAGCAAAGGTGCGAGAATTCAATCCGTACCCAA CACTCAGTGCTTCTGGAGGCCAACTCCGCCTCGAACCTTGAATGCTGCTTTAAGCTTCAG GTTTGACTATGTGTTGCTAGTGTAATAATCTGCAAGTGGAAGTTCAAGGGAAGTCGCCTT TTGCCATGAGAAAAGCGGGTGAAACACAGTTACTAGCAATTGAAGCAAGTCTGGTAACTA GTGACTCATGTTTGAATAGGTTGTCAGTGGATGTGCATCATGCTTTAGTCTAAAATCAGA ACTGTTAGGAACTGTAGATCTTGTAACGTTCCTTGTGAAACAATAATTCAGCTCTTTAAC TTGCAAGGATTCGTGTTCTGTACAGTTGCGCTG…
>SAmixcomp20491_c0_seq14 len=2130 path=[3475:0-734 4210:735-798 15876:799-858 4274:859-982 4405:983-989 4412:990-1037 4460:1038-1063 4486:1064-1094 15976:1095-1099 4522:1100-1416 4839:1417-1419 4842:1420-1474 4897:1475-1526 4949:1527-1598 5021:1599-1611 5034:1612-1642 5065:1643-1694 5117:1695-1705 16145:1706-1732 5155:1733-1757 16186:1758-1791 16219:1792-1822 5245:1823-1844 5267:1845-1880 5303:18…
ATTTCGTTGGAGCCTCCCTGTCATCCACAAACACAAGATTGCATTCCTTGCTGACTGCGC GTTCCTTGAAAGCTATGGTGGACATACTGGGTCCCCGTTCAAGGTCGGGCAATTTGCATA CCTTGCAAATGCGGTTGATGAGGGAGCATGTTGGTGCGATCAAAAAGTCAGCGCTCGTCA GCGAAAGCTCGGTGTACAGATTAAAAAAATCAGCCAAGATGATTGCAGTAGCGTCTTTCT TGGTGCAGCGGGCAGCTTTTCGGGTCATGAAAGCCTGGGCGGTAGACACCAAAACAGGAG AGGGAAAGCACTGCAAATTGTTATGATAAGAGGCATCCTCGTAATGAAACCAGAGGATCG TCATGTTGCCTTAATGCGGTCCTCAGTAACATC…
>SAmixcomp20491_c0_seq73 len=2475 path=[3475:0-734 4210:735-798 4274:799-922 4405:923-929 4412:930-977 4460:978-1003 4486:1004-1034 15976:1035-1039 4522:1040-1356 4839:1357-1359 4842:1360-1414 4897:1415-1466 4949:1467-1538 5021:1539-1551 5034:1552-1582 5065:1583-1634 5117:1635-1645 16145:1646-1672 5155:1673-1697 16186:1698-1731 16219:1732-1762 5245:1763-1784 5267:1785-1820 5303:1821-1847 5330:184…
ATTTCGTTGGAGCCTCCCTGTCATCCACAAACACAAGATTGCATTCCTTGCTGACTGCGC GTTCCTTGAAAGCTATGGTGGACATACTGGGTCCCCGTTCAAGGTCGGGCAATTTGCATA CCTTGCAAATGCGGTTGATGAGGGAGCATGTTGGTGCGATCAAAAAGTCAGCGCTCGTCA GCGAAAGCTCGGTGTACAGATTAAAAAAATCAGCCAAGATGATTGCAGTAGCGTCTTTCT TGGTGCAGCGGGCAGCTTTTCGGGTCATGAAAGCCTGGGCGGTAGACACCAAAACAGGAG AGGGAAAGCACTGCAAATTGTTATGATAAGAGGCATCCTCGTAATGAAACCAGAGGATCG TCATGTTGCCTTAATGCGGTCCTCAGTAACATC…
>SAmixcomp20491_c0_seq91 len=2256 path=[3475:0-734 4210:735-798 15876:799-858 4274:859-982 4405:983-989 4412:990-1037 4460:1038-1063 4486:1064-1094 15976:1095-1099 12848:1100-1150 4522:1151-1467 4839:1468-1470 4842:1471-1525 4949:1526-1597 5021:1598-1610 5034:1611-1641 5065:1642-1693 5117:1694-1704 16145:1705-1731 5155:1732-1756 16186:1757-1790 16219:1791-1821 5245:1822-1843 5267:1844-1879 5303:1…
ATTTCGTTGGAGCCTCCCTGTCATCCACAAACACAAGATTGCATTCCTTGCTGACTGCGC GTTCCTTGAAAGCTATGGTGGACATACTGGGTCCCCGTTCAAGGTCGGGCAATTTGCATA CCTTGCAAATGCGGTTGATGAGGGAGCATGTTGGTGCGATCAAAAAGTCAGCGCTCGTCA GCGAAAGCTCGGTGTACAGATTAAAAAAATCAGCCAAGATGATTGCAGTAGCGTCTTTCT TGGTGCAGCGGGCAGCTTTTCGGGTCATGAAAGCCTGGGCGGTAGACACCAAAACAGGAG AGGGAAAGCACTGCAAATTGTTATGATAAGAGGCATCCTCGTAATGAAACCAGAGGATCG TCATGTTGCCTTAATGCGGTCCTCAGTAACATC…
>SAmixcomp20491_c0_seq97 len=1056 path=[13945:0-20 15976:21-25 4522:26-342 4839:343-345 4842:346-400 4897:401-452 4949:453-524 5021:525-537 5034:538-568 5065:569-620 5117:621-631 16145:632-658 5155:659-683 16186:684-717 16219:718-748 5245:749-770 5267:771-806 5303:807-833 5330:834-878 5375:879-978 5475:979-990 16327:991-1000 16337:1001-1002 12483:1003-1038 12519:1039-1040 12521:1041-1050 5497:105…
CTTGCTCAAAACGTCTTTGGTTGTTCGGAACTCGGGGATTTACTGATGCTGCCTAGTCCA GTGTTACGCAGCAATCCATAGGAACGGCTACAGACCACTCATCTTCGCAACCATATATGC CTGCTTTCACATCATCCACCACACCTCCCGTCGCTGTTACTTCCGCAGCTACAGTGATTA CATGCTGGACGCTGGACTCGTTTCTACTAGCTCTGTATCTGTTTGACTTCCTTGAATTTA CTGACGGCAGCCATTAATCTACACCGCTAGCATTACGATTACTATCATTGTTCATGAAAG CGAAGGACGTATAATCATTATACAAAGACTAATTCAAGTCATATACCAACTCAGTGACTC TTCTTCGCTATTACGCGCGTCAGACCGACCAAA…
>SAmixcomp20495_c0_seq72 len=3294 path=[8274:0-20 8295:21-127 8402:128-142 8417:143-169 8444:170-179 12066:180-232 4081:233-508 11595:509-529 11616:530-543 11222:544-544 9742:545-559 4357:560-628 8556:629-647 8575:648-699 4444:700-1460 5205:1461-1463 5208:1464-1716 5461:1717-2072 5817:2073-2607 6352:2608-2712 6457:2713-3071 11859:3072-3076 6821:3077-3144 6889:3145-3190 9592:3191-3208 6953:3209-32…
GCTTGCAAGGAGGGTCGCTACCAGACGGCACCCTCGCTCGTTACTACCGCCTCCCATCTG ATCTCGCTTATCCAATTCCACCAAACCTCAGTCTTGAGGATGGAGCAATGATGGAACCTC TGTCTGTGGCAGTTCACGCTGTTCCGAAACTCGGTGATTTGCGGTCAAAGCAGTCCGTCG CCGTCTTTGGTTGTAGACCGGTTGGACTTATATGCATGGCCGTCGCGAAAGCCCTGGGCG CTTCCCGCATTATTGCTATTGATATCATTCCTGACCGCCTCGAATTTGCTAAAGCATACG CTGCAACCGACATCTTCCTACCTCCTTCTATGGATAAGGGTGAGTCAGGGGTCGCGTTCT CGATGCGCAACGCCCAGGCAATGAAGGAGAAGC…
>SAmixcomp20506_c4_seq16 len=1024 path=[2511:0-98 2610:99-171 19789:172-245 2757:246-398 2910:399-525 3037:526-535 3047:536-650 3162:651-659 20141:660-674 3186:675-741 20299:742-756 20401:757-775 2260:776-791 2276:792-802 2287:803-828 2313:829-860 12344:861-894 10863:895-920 12245:921-928 2359:929-938 2369:939-942 20641:943-960 2391:961-983 20710:984-986 2417:987-1008 2439:1009-1023]
TTGTGCATGTATGCTAAACCTCCGATTTACATTCATTCAGGCTTAGCTCTCCATTATCGG GGACCAAGGTTATTCCTCCATTGAGATGTCGCGCACCTTGCTATGTGGACCGCAGGAAGA CGAGACAGAACAAGAACATTGAACAGCAGTGCCCGGCAGCCCACAACTACACGGTACGAT GATAGGCTCAAGTTGATACCTGCGTTTTGCACTAGATTTTGACATATACAATAACGTTTG TAAATAGCTTTTGCCCCATCCCTATGGCATGACAGCGCGGTGACAGCGGCAGAGAGCGAT GGAGTGGGCACAATGCAACAGATCCTGAAGGAGCAAGGGGTTTGAGAACAGAGGGACTTG CTTACAGGCTCGCAGAGTGTATTGACAGTCTGT…
>SAmixcomp20514_c0_seq115 len=1413 path=[3258:0-209 3468:210-318 3577:319-372 3631:373-522 3781:523-529 3788:530-957 4216:958-1012 4271:1013-1214 9001:1215-1224 9011:1225-1238 4476:1239-1344 8117:1345-1398 4582:1399-1412]
TCCAGATACGCTATACGCCAACATTGCACCCTACCCACTTCGCGTCGCATTCATCGACCC TTCCGTCCTGCAGTTGACTCTGGACGACATAGGTGCAGGAAAAGTCCAACAACAAATCTA TATTCCCCTCTGCGTCACGCTGCCCTGTTTTTCCGTATACAAGCCCGTTGTTCTCGTGGT TCACCAGATCTCGCGCGTCAGATCTTGCTTCCATCAGTGCTCGCACGCACCGCGCGTCTC ATATCCACCCGTAATACGGCGGGGCAACCAGAAACTCTATCATGGCACCGGTATCAGGAA TTCGTTTGCATCAGGGGCGCCTACAGGCAGGAAAGGTAAAACAGAGGGTACAGCCAACGG ACGCAGCAACAAACCTCCAACATTCATATTACC…
>SAmixcomp20516_c1_seq31 len=1438 path=[4814:0-368 5183:369-427 5242:428-672 11218:673-733 5487:734-859 5613:860-990 5744:991-1073 5827:1074-1205 10488:1206-1213 6110:1214-1437]
TCCTAGTGCTGTAACTGTCTGTGCCACGGCGTCAATCAAATAGGCGCAGGATATTCAAAT GGGGTGTTCTCCCGATCAGTTCATAACCCTCGAAACAAACAGCAACCAAGTTCTCCGTCG GAAACTCCCGAAGCAGGACATCATGATGGAGCAACATAAAGCAGTGCTAGTGAGGCTTGC AATAGTATTCATAGAAACTTTGAAAGGAGACGGTAAATTATGGTATGGCCGGCAGCAGTC GCGGCAGCGCCGCGGCATTTCTCGGCCGCCATATGTAGTAGTCCAAACTCCGTCTATTTA CTCCATCAAGTCATTTCTCAGGGGCTCTTCTCCTTGTCCCTTGTCTCCAGTCGAGCACAC CGTCCCGGACACCTAACGGAAACCAGTCAAACT…
>SAmixcomp20516_c1_seq61 len=2034 path=[4814:0-368 5242:369-613 5487:614-739 11650:740-798 5613:799-929 5827:930-1061 5959:1062-1212 6110:1213-1436 6334:1437-1491 6389:1492-2033]
TCCTAGTGCTGTAACTGTCTGTGCCACGGCGTCAATCAAATAGGCGCAGGATATTCAAAT GGGGTGTTCTCCCGATCAGTTCATAACCCTCGAAACAAACAGCAACCAAGTTCTCCGTCG GAAACTCCCGAAGCAGGACATCATGATGGAGCAACATAAAGCAGTGCTAGTGAGGCTTGC AATAGTATTCATAGAAACTTTGAAAGGAGACGGTAAATTATGGTATGGCCGGCAGCAGTC GCGGCAGCGCCGCGGCATTTCTCGGCCGCCATATGTAGTAGTCCAAACTCCGTCTATTTA CTCCATCAAGTCATTTCTCAGGGGCTCTTCTCCTTGTCCCTTGTCTCCAGTCGAGCACAC CGTCCCGGACACGCTAGAAGGCCAAGCCCAACC…
>SAmixcomp20516_c1_seq70 len=1891 path=[4814:0-368 5183:369-427 5242:428-672 5487:673-798 5613:799-929 5827:930-1061 10488:1062-1069 6110:1070-1293 6334:1294-1348 6389:1349-1890]
TCCTAGTGCTGTAACTGTCTGTGCCACGGCGTCAATCAAATAGGCGCAGGATATTCAAAT GGGGTGTTCTCCCGATCAGTTCATAACCCTCGAAACAAACAGCAACCAAGTTCTCCGTCG GAAACTCCCGAAGCAGGACATCATGATGGAGCAACATAAAGCAGTGCTAGTGAGGCTTGC AATAGTATTCATAGAAACTTTGAAAGGAGACGGTAAATTATGGTATGGCCGGCAGCAGTC GCGGCAGCGCCGCGGCATTTCTCGGCCGCCATATGTAGTAGTCCAAACTCCGTCTATTTA CTCCATCAAGTCATTTCTCAGGGGCTCTTCTCCTTGTCCCTTGTCTCCAGTCGAGCACAC CGTCCCGGACACCTAACGGAAACCAGTCAAACT…
>SAmixcomp20517_c0_seq53 len=3101 path=[55:0-37 93:38-180 236:181-254 310:255-288 344:289-681 737:682-743 799:744-1043 1099:1044-1057 1113:1058-1105 1161:1106-1121 1177:1122-1421 1477:1422-1491 1547:1492-1646 14723:1647-1656 14733:1657-1813 9369:1814-1862 1869:1863-2192 2199:2193-2212 2219:2213-2233 2240:2234-2263 14850:2264-2266 2273:2267-2320 2327:2321-2328 2335:2329-2378 2385:2379-2413 14931:2…
AGTCCGTTGTGGTTGTCGTTCCGTGTCTCGCCTCGGCTTTTCTCTCTCTGATACAAGCAC GCATATGCGCATTGGGCCCATAATTCTACTTTCGTGAGTTCAATTGACAGTGTCGTATAA CCAATCATTAACATATCGAGAGCATGTAGTAGTACCTGCCATGTATGATACACACGAGTA GAAAAAAAACGAGTAGAAAATCAAGGGATAAATGCTTGATAGCGAAAGTCATGCTAAAGG TACAACAGAGTCAGACGTTCTTCTACGTGGTCCCGGAGAGAATGAATCCTAACAACTTCC TTTGTCATCTCCTTCTTCCACTTTGTAGTTGCTGGTATATGAGTAGATGCATGTTTATTC GAGGACGACAGCAGGAACGCGGTAAATGGGCTT…
>SAmixcomp20521_c2_seq1 len=1877 path=[4230:0-226 4457:227-300 4531:301-984 5215:985-1091 5322:1092-1197 5428:1198-1222 5453:1223-1484 17210:1485-1530 5715:1531-1657 5842:1658-1704 5889:1705-1828 18448:1829-1876]
GTTCACATGCCGTACTTGGCCGTAAGTACCTAGGCCTTCCCGCTATCGACATACATCTTG GTACCAAGAAACGAATTCCCCGCTGCGGCGGCATTGTCAATGTTATCATACCACACGCGC GCTTGTCTACCGATACAGTACATACATTGACTTTCCACGATGACTCCAAAGAAGAACCAG ACATAAGCATCCGAGCGGGCCTTGAATGCGGATTCTATGGGGAGATAGTAAGCTCATGAT GCAATTTTGTGCCGTTTCTTCCTCGGATATCTTACAGTTACACTTCCCGGCAATTCATCA GATCGCCACGTTTGACTTCATATGATACACTCCTCCACATGCTGCTCGGCCGGTCGCCTT GCAACAATGTCCAAGTTCAACGATGGTGCTCAA…
>SAmixcomp20523_c0_seq27 len=2052 path=[2159:0-334 2552:335-556 7276:557-627 16182:628-629 16184:630-635 7355:636-798 7518:799-1028 16579:1029-1033 7753:1034-1034 7754:1035-1046 7766:1047-1099 7868:1100-1282 11401:1283-1300 16750:1301-1312 3582:1313-1322 3592:1323-1359 16808:1360-1406 11150:1407-1444 11188:1445-1477 3747:1478-1524 3794:1525-1531 3801:1532-1581 3851:1582-1644 17067:1645-1658 17081…
CATTCGCACATGTCTGTCACAAATATCACTCCTGCGTCCGTGTCTGACCAGCGGCAGGGC ATACTGCACTCGGTGTCTTCTGCACCAACGTTACAAGGCGACCACGCATCAAACTCAGTC CATCAGAATGTGACTGACGGGCGGCATGGCATTCTACACTCTGTGTCTTCCACACTGACG TTACAAGGCGATCGTGCGCTAAACTCAGTCCACCAAATCCCAGAACGGAATAATTCTCAG AAGCCACATAACAGCGAGCTGCCTGCGACAACGAATGGTACAGATATTTTGATTGTTGAC TGGGACGGCCCAGAGGACCCTCAAAATCCTAAAAACTGGAGTTATAGACGCAAATGGGCT GCGACACTAATCATATCAGCGTTTAGTTTCATT…
>SAmixcomp20523_c0_seq37 len=1575 path=[2159:0-334 2552:335-556 7276:557-627 16182:628-629 16184:630-635 7355:636-798 16330:799-845 7518:846-1075 16579:1076-1080 7753:1081-1081 7754:1082-1093 7766:1094-1146 7868:1147-1329 11401:1330-1347 16750:1348-1359 3582:1360-1369 3592:1370-1406 16808:1407-1453 11150:1454-1491 15144:1492-1531 15185:1532-1541 11188:1542-1574]
CATTCGCACATGTCTGTCACAAATATCACTCCTGCGTCCGTGTCTGACCAGCGGCAGGGC ATACTGCACTCGGTGTCTTCTGCACCAACGTTACAAGGCGACCACGCATCAAACTCAGTC CATCAGAATGTGACTGACGGGCGGCATGGCATTCTACACTCTGTGTCTTCCACACTGACG TTACAAGGCGATCGTGCGCTAAACTCAGTCCACCAAATCCCAGAACGGAATAATTCTCAG AAGCCACATAACAGCGAGCTGCCTGCGACAACGAATGGTACAGATATTTTGATTGTTGAC TGGGACGGCCCAGAGGACCCTCAAAATCCTAAAAACTGGAGTTATAGACGCAAATGGGCT GCGACACTAATCATATCAGCGTTTAGTTTCATT…
>SAmixcomp20539_c1_seq24 len=1687 path=[21277:0-252 24561:253-324 24633:325-572 24881:573-621 24930:622-843 25152:844-889 25198:890-896 25205:897-1035 29834:1036-1139 25448:1140-1236 29871:1237-1243 29878:1244-1259 25562:1260-1332 29940:1333-1334 29942:1335-1342 25645:1343-1346 25649:1347-1459 26648:1460-1532 25828:1533-1686]
CGCGTCAATTTCACCTGGCCATGTAGACTCGCGAACCTTGAACTAGCTTAAATGGACTAC ACAATATCAGAAGAGACCGCTATTTCTAACCCTGGCCATGATCACATATACATGCGGTTC TCAAAACGCAAGAAACAGGTTATTCTCGCGCTCCTTTCTTCCTTTGGACTCATGCATCTA ACCATAGCACAAGCAATCCGCTTGTGTGTGCCTGCAGTTGCATCCGATCTCAATACCCAG CCATCTCTCATGGGCCATTCGATCGGCTTATGGTTATTTGCTGCGTGTCTTGGTGGTCTT ACCGGTGGAGTGTATTCAACGTTTTCCGGTAGAAGACCCGTCAATCTCGTTGGAGCCTCC CTCATGTGCTTCGGATCCATCAGTGCTGGCCTT…
>SAmixcomp20540_c0_seq53 len=315 path=[25510:0-70 23399:71-89 17194:90-141 26843:142-158 17263:159-314]
GTTGTGCGGCATCACTGCGCACTGTAAGGGCCTCAGAGATGAGATGGGCAGTACAATCAT TGGAAGCTTACTGCAATCATAACTGTCAGTGAACACATGCTCGTCAGACAGCCCGTGTTG ATAATGTAAGCCATGAGCTTTGTTATCATGGAATCGGTGCTAGAGAATCCAGTCCGGGAA GTAGCGAGAAGATAGCATAGCGATGATGCGATAATGAAATCGACAAAGGTAATCGTGCCC AGGGCCATAAATGTCGCCCACTCGATGTTAATCAGATCTGAGAACGCATGGCACTGATAG ATGGCCCAAATAAGG
>SAmixcomp20544_c0_seq36 len=519 path=[26094:0-1 12720:2-47 12766:48-79 20144:80-172 12892:173-294 26511:295-300 25203:301-348 19412:349-417 13074:418-441 26642:442-442 26643:443-443 19506:444-467 19578:468-518]
ACACAAAGCTGACTAGCTTCGATTGTGAACGAGACATTCCTGACCTCAACAGAAATACCA CTCTTGAGAGCCTGCTGGTTTTTGGGAAACAGTTCTGCGCCATCGACTACCTTATTCTGC ACGTTCTCGATATCATCTAGCTTGCGTAGGTTGCAAACTGCTCCGCAAGAGAAAATGACT CTCCGAACAGTGAGAAAAGCGTGCCGCTGAACGAGTTAGATGTCTGATTGATGAGCGTGA GTGATGCCAAAGAGAGAGGGATGGTCATTGGTTTTTGCACTGCGCGCAGGGTGAAAACGA TCTGGTTGATTTAGCCAGCTTCCTCAACTTTCAAGTCGGCATTGAGCACCTGGGGTAGTT CACGCATTGGTTCGCGGAGGATGGACGCGATGA…
>SAmixcomp20552_c0_seq103 len=4050 path=[18082:0-37 40763:38-116 53804:117-186 53874:187-187 40842:188-938 41593:939-963 41618:964-989 41644:990-1169 41824:1170-1171 41826:1172-1497 42152:1498-1574 42229:1575-3293 43948:3294-3579 44234:3580-3641 44296:3642-3661 44316:3662-3726 56404:3727-3781 44381:3782-4049]
TGCCTGGGGATTTGGATCCGACAAAACCCTCCTCCCACGTCGTGGGAAGTCGGGGAACGA ACATGTCCGTCTTGAGATGAAATTCTTGACCTTGGCGTTTCACGGAAGGAATCTTGACTA TTGCACCCATTAAACAAACGGAGTATGGCGTTAGTATCCATGTGGTGCATAGGGTGGCAT GTCCTCACTTGTATCCGGTTGATCGCAGTACGGCCCTAAGCATATCATAGGTTCATTATA TTGCGCGGGGTGCATTGCAGCCGCAGCTAGGAACCGTCGGATAAATATCTCGGGGTGCCC CAAGAACTCCTACGAATGATCGCATACGTGAGTGGTTGTACGCAGGGATGAATCGAAATG TGAACAAGGATAGCATGATACTTTATGTAGGCG…
>SAmixcomp20559_c0_seq30 len=3304 path=[1:0-100 14794:101-161 15925:162-442 13966:443-495 15988:496-511 399:512-549 437:550-570 458:571-1012 900:1013-1045 933:1046-3303]
GGAACTGTTTACATACTACTACTATTTCACAGCCATACTACTTTCCTGTTCATGCCCTTA ATTCTTGAAGTTTGCATTGACTCGATTGAGTCTGCTTTGGCGTGAGTGCGAATCTTCGCC TTTCGAATGCAAGAGCAGTTGGTTACTGCTGGTCACTTTCAGAGCCGTTGAAGCAGGAGC AGATCGTCTTGAACTCTGCAGCAATCTAGGTCTTGGCGGGGGAACTACTCCAAGCCTTGG GCTGTTGAAAGCTATTCGAAAGGTGGCACCTACAGTTCCGCTCATGGTTATGATCAGACC TCGGACTGGTGACTTTGTATACACTGAGGCTGAATTCAACGTTATGGTCGAGGATATACG TTGCTTTAGAGAGCATGGCGTCCAAGGCGTCGT…
>SAmixcomp20560_c0_seq107 len=3439 path=[4993:0-91 17836:92-94 5087:95-277 21962:278-282 5275:283-283 7810:284-546 5530:547-588 22096:589-597 13774:598-600 5584:601-687 22130:688-708 5692:709-782 22153:783-821 22192:822-840 5824:841-844 5828:845-868 5852:869-923 5907:924-949 5933:950-981 22347:982-999 22374:1000-1020 22395:1021-1041 6025:1042-1077 6061:1078-1106 22458:1107-1108 19795:1109-1158 14…
GGATGGATCTCTAAGAAGAACAAATAATAATATATAGCACATAAATTACAAAATCTGCGT AAATCTGCTATCGATCATCACCTTGTCATTTTTGCCCTTTTCGAGGAAAGGAAAGTTCCT AATGTTCCTACAGTAGCTTGTGACTGGGAAAAGACCCCAAGATGTCTCGAGCTCAAGCTC AAGGGGAAGGTGGAGCAAAAGAGCAAAAGCTAAGAGTTTCGCAGGTCTATGTCATACAGC AGTTTGTACAACAATTTTTATTCAAATTGTTGTCTCCCGGTACCGACTGCGTTCATCGTC CGCAGGGTCAAATGCATCAGTCACTGCAGGGCAGGTGACGCAGGTGCAAACTTCGCTGTC TTGCTGTCCTTGAGAGGATATATCGCCGAGAGA…
>SAmixcomp20562_c1_seq110 len=1389 path=[8841:0-13 19690:14-25 7041:26-90 7106:91-138 7154:139-452 7468:453-512 7528:513-913 2633:914-940 2660:941-1288 17149:1289-1332 19496:1333-1388]
ACTACGAAGGCGAAGCCTTCGTAGTCGGTGGGGAAGGTCTGGCTTTGCCAGACCGCGGTA GGGAGCGCGATTTGGAAGGTTTTGGTCCGGCACCTTTGGAAGTTGAGAGAGAAACAAGAG CCGGACATGAAAGAGTCAAACCTTCTGAGCGTGTAGAAGTCAGTCTCGAAGTGCGGGTTG ATGGGACCGCGAAAAGAAAAACGAGAGCAGACCAAAACACGCTGGTGTATCGATAGAGAA AGGGAGGTGAGTGGACAAATATCTCGTGCTGAGGATCTGGGGAAGGTGGGGGCACGAGAG AAAGAAGGATTTGCGAATCTTATCGAAGCGAACACGGATATGTAGTGTGCGCACGGGCCA GATCTGCGTAAGTGAGGGAAGTGTCAAAGCCGC…
>SAmixcomp20562_c1_seq120 len=1810 path=[8841:0-13 19690:14-25 7041:26-90 7106:91-138 7154:139-452 7528:453-853 2633:854-880 2660:881-1228 3008:1229-1242 3022:1243-1532 19194:1533-1583 12671:1584-1787 18298:1788-1808 20564:1809-1809]
ACTACGAAGGCGAAGCCTTCGTAGTCGGTGGGGAAGGTCTGGCTTTGCCAGACCGCGGTA GGGAGCGCGATTTGGAAGGTTTTGGTCCGGCACCTTTGGAAGTTGAGAGAGAAACAAGAG CCGGACATGAAAGAGTCAAACCTTCTGAGCGTGTAGAAGTCAGTCTCGAAGTGCGGGTTG ATGGGACCGCGAAAAGAAAAACGAGAGCAGACCAAAACACGCTGGTGTATCGATAGAGAA AGGGAGGTGAGTGGACAAATATCTCGTGCTGAGGATCTGGGGAAGGTGGGGGCACGAGAG AAAGAAGGATTTGCGAATCTTATCGAAGCGAACACGGATATGTAGTGTGCGCACGGGCCA GATCTGCGTAAGTGAGGGAAGTGTCAAAGCCGC…
>SAmixcomp20563_c0_seq14 len=2140 path=[1:0-81 7709:82-97 99:98-100 102:101-111 113:112-182 4526:183-212 266:213-247 301:248-252 306:253-296 350:297-322 376:323-337 391:338-403 457:404-481 535:482-523 577:524-605 659:606-659 8094:660-693 5341:694-723 5371:724-728 5376:729-752 803:753-765 8164:766-776 827:777-791 842:792-815 866:816-889 940:890-929 980:930-941 992:942-947 998:948-1001 8267:1002-10…
AAGAGCCATACTGAAGATTCGACGAGGTGGGTTCCGTCTCCCAAATCCAAACACAAACGC TCTCGGATCTCTTTCCTCCACATCCACGATCGCATCACTCACCAACCACCTGCCAGGCTC AAACACTTCCGGATCTTGATATAACCCGGGATCACGCATGATAGCCCATATATTCCCGAA TACAAGTGATCCTTGTGGGATGTGCATTCCTTCGTAGGCGATATGATGGATGATGGCGGA GTAGATGGAAAGACGGGTGATTGAAAAGATCAGCAAAGAAAAACACTTATCAATCCCAGC TCGATCCAACGCAGAACGACTCACTGAGCGGGACAGGCACACCCCATCTAAGTGTCTCCG TGAACACCGCATCACAGTACGGAAGTTTTTGGC…
>SAmixcomp20566_c0_seq3 len=927 path=[1:0-241 243:242-311 9181:312-325 332:326-433 440:434-597 604:598-622 7750:623-644 9287:645-678 629:679-726 7384:727-737 702:738-826 9352:827-839 851:840-926]
CTCCCAGAGCATTCAATTTTCTCTCTGACTTGCCAGGACCACTTCAAGCTATGTCGGATT TAAACTGCGGTTCCGGTGGAGGCGCCACTACATACCCACAGTTGCGAATCGCATCGGTTT TCATCATCCTCATCGGATCGATGAGCGGCGCACTTTTTCCAGTGCTTGCTAAACGGTCAA GCTGGCTTCGCGTTCCCAAAGCCGTCTTTGACTTTGCCAAATACTTTGGTTCCGGTGTCA TCATAGCTACAGCCTTTATTCATCTCCTCAGCCCTGCTATCAGCGAACTTACATCTCCAT GCCTGTCACCGGCTTGGCAGGTGTATCCTTACCCGCTCGCATTAGCCATGCTCAGCGTAT TTTCGATTTTCATCGTTGAGCTGGTGGCCTTCA…
>SAmixcomp20566_c0_seq30 len=773 path=[7851:0-71 243:72-141 9181:142-155 9060:156-194 313:195-198 317:199-213 332:214-321 440:322-485 604:486-510 629:511-558 677:559-583 702:584-672 9352:673-685 851:686-772]
AATACTTTGGTTCCGGTGTCATCGTGCGTTCCATCAGCTCATCGATTGGATTAGTCGTTC ACATTTACACAGATAGCTACAGCCTTTATTCATCTCCTCAGCCCTGCTATCAGCGAACTT ACATCTCCATGCCTGTCACCGGCTTGGCAGGTGTATGTAAGTTTAGGTGTCTTCAGGAGC AGTATCATTACTTACGTACATGTCGTAATCACAGCCTTACCCGCTCGCATTAGCCATGCT CAGCGTATTTTCGATTTTCATCGTTGAGCTGGTGGCCTTCAGGTGGGGTACAGCCAAACT GGCCGCCCTGGGTGTGAGGCATGATGCACACGGTCACGGCCTCGGTGCGCACGCTGCACA TGGACCTGAAAGTGAAATGCCGAATGAATACTC…
>SAmixcomp20566_c0_seq35 len=2223 path=[1:0-241 243:242-311 9181:312-325 9060:326-364 313:365-368 317:369-383 332:384-491 440:492-655 604:656-680 629:681-728 677:729-753 702:754-842 9352:843-855 804:856-902 851:903-989 938:990-1572 1521:1573-1579 1528:1580-1666 1615:1667-1725 9453:1726-1956 1905:1957-2083 9517:2084-2096 9530:2097-2099 8161:2100-2111 8173:2112-2145 2048:2146-2222]
CTCCCAGAGCATTCAATTTTCTCTCTGACTTGCCAGGACCACTTCAAGCTATGTCGGATT TAAACTGCGGTTCCGGTGGAGGCGCCACTACATACCCACAGTTGCGAATCGCATCGGTTT TCATCATCCTCATCGGATCGATGAGCGGCGCACTTTTTCCAGTGCTTGCTAAACGGTCAA GCTGGCTTCGCGTTCCCAAAGCCGTCTTTGACTTTGCCAAATACTTTGGTTCCGGTGTCA TCATAGCTACAGCCTTTATTCATCTCCTCAGCCCTGCTATCAGCGAACTTACATCTCCAT GCCTGTCACCGGCTTGGCAGGTGTATGTAAGTTTAGGTGTCTTCAGGAGCAGTATCATTA CTTACGTACATGTCGTAATCACAGCCTTACCCG…
>SAmixcomp20566_c0_seq53 len=318 path=[1528:0-86 9453:87-317]
CTACATGCAAACAGGCAAGAATATTGCAAGTCCGAATGACTGGTGACACGAGGTTGGAGC TCATGCTAGTAGGAACACCGTAACGAACCGTCAAACCTCGGCCTCACCCACTTTCATCGT CCTCTGCTTCTCGTTCATGAGCTCCCCATCCTTCATCCTCATCTTCCTGTTCGCTGTCTT CATCTCCCCGCTTCCGCTTCCCATTCACACTCTTGGCATGCTCAAGAGCCTCGCCGTCCG CGATGGTCACGCACGTCAGCCGCGTGCCTTTTGTATCGTACTCAGCCACAGGTGATATTT GCAGTACCTCACTTCCAG
>SAmixcomp20566_c0_seq56 len=1324 path=[1:0-241 243:242-311 9181:312-325 9060:326-364 313:365-368 317:369-383 332:384-491 6605:492-541 440:542-705 604:706-730 629:731-778 677:779-803 702:804-892 9352:893-905 804:906-952 851:953-1039 6014:1040-1323]
CTCCCAGAGCATTCAATTTTCTCTCTGACTTGCCAGGACCACTTCAAGCTATGTCGGATT TAAACTGCGGTTCCGGTGGAGGCGCCACTACATACCCACAGTTGCGAATCGCATCGGTTT TCATCATCCTCATCGGATCGATGAGCGGCGCACTTTTTCCAGTGCTTGCTAAACGGTCAA GCTGGCTTCGCGTTCCCAAAGCCGTCTTTGACTTTGCCAAATACTTTGGTTCCGGTGTCA TCATAGCTACAGCCTTTATTCATCTCCTCAGCCCTGCTATCAGCGAACTTACATCTCCAT GCCTGTCACCGGCTTGGCAGGTGTATGTAAGTTTAGGTGTCTTCAGGAGCAGTATCATTA CTTACGTACATGTCGTAATCACAGCCTTACCCG…
>SAmixcomp20566_c0_seq61 len=520 path=[7851:0-71 243:72-141 9181:142-155 9060:156-194 313:195-198 317:199-213 332:214-321 440:322-485 9287:486-519]
AATACTTTGGTTCCGGTGTCATCGTGCGTTCCATCAGCTCATCGATTGGATTAGTCGTTC ACATTTACACAGATAGCTACAGCCTTTATTCATCTCCTCAGCCCTGCTATCAGCGAACTT ACATCTCCATGCCTGTCACCGGCTTGGCAGGTGTATGTAAGTTTAGGTGTCTTCAGGAGC AGTATCATTACTTACGTACATGTCGTAATCACAGCCTTACCCGCTCGCATTAGCCATGCT CAGCGTATTTTCGATTTTCATCGTTGAGCTGGTGGCCTTCAGGTGGGGTACAGCCAAACT GGCCGCCCTGGGTGTGAGGCATGATGCACACGGTCACGGCCTCGGTGCGCACGCTGCACA TGGACCTGAAAGTGAAATGCCGAATGAATACTC…
>SAmixcomp20568_c0_seq30 len=1074 path=[1:0-25 9414:26-32 34:33-143 145:144-234 236:235-258 260:259-281 283:282-318 320:319-523 525:524-552 554:553-695 697:696-733 735:734-756 758:757-787 789:788-804 806:805-842 5284:843-878 5320:879-896 9782:897-902 9788:903-920 9806:921-921 923:922-923 925:924-956 958:957-1004 1068:1005-1023 9950:1024-1037 9964:1038-1048 9975:1049-1063 8420:1064-1073]
GAAAAGCAACACATTCAAAGGACCTGAAAGTGTCAGCGCTGAGACTGGAGAGAAGAGATG TGTGAAAGGAGAGGGGGGAGTAGCTTGACTTGGTGACGGAATGAGGGTTTGTGAGGAGGA GTGAAACATCCTTGTTGTCATAATCTGGGATGGAACCCCGCGACTAGGAGGAACAGACGC AATTATCTGCTCCACGTCCAATGAACTTTGATGACTCTCCTGTACCCCGCCATCCTGTTT CAAAGCCTCTAGTTCCCCCTTTACGAAGTTCATAGCCGTGAAGGCACATGGACGAGCAGA TGGATCAATTGACCAACACTGCTCAATATGGTTCCAGCGGGCGTCTGTGACATCAGACGT CGCATCGGATATCGCAGGACGCGGGATATCCGC…
>SAmixcomp20572_c1_seq53 len=2376 path=[1:0-219 221:220-243 245:244-261 263:262-301 13787:302-311 313:312-1110 1112:1111-1190 24463:1191-1192 20409:1193-1234 13709:1235-1236 13711:1237-1238 13713:1239-1239 13714:1240-1258 24534:1259-1263 24539:1264-1265 1219:1266-1695 13860:1696-1730 1738:1731-1831 1839:1832-1925 1933:1926-1952 1960:1953-1985 1993:1986-2007 2015:2008-2195 2203:2196-2224 2232:2225…
AACAGACAATCTATTTCACGGTCATGATGCCGCTCTCTGACGTCTGGGGTCGTTGTAGAA GACTCCTGTTTAATGTACGCGAAAAAGAAGGGGGAAAGAGACACAGGAAAATAAGTGAAG CACACCGTCCTTCGCTTACAACAATTAGCATGATCGTGTTCGATACATTGGACGAGTCTC CCGACAAGGAAAAAAAAAGATTGATGGTGTACTGAAAGACACAATGAGAGAGATGACGCG TAAATCAATAGAAATAAAGGTCAAATAGTCGCCCAAATGCTGCAACGCTAACTGTATCAA TAACCATTGGCATGTGGTGGAGATGCACAGCAGAGAAACAGTACGGTCTGAGCCCACCAT GTGATGGGTAGTGACTGTGGGGTTGCTGCACCT…
>SAmixcomp20583_c0_seq92 len=2180 path=[2890:0-135 3026:136-149 3040:150-492 3383:493-505 3396:506-624 13477:625-684 3515:685-896 3727:897-922 3753:923-949 3780:950-965 3796:966-1169 4000:1170-1190 16022:1191-1199 4030:1200-1226 4057:1227-1270 4101:1271-1318 4149:1319-1457 16100:1458-1475 4306:1476-1484 16127:1485-1498 16141:1499-1499 14602:1500-1557 4388:1558-1564 16151:1565-1586 4417:1587-1676 …
ACGCTCTTCTGATCTCTATAAGCTAATGATTTCATTACTTGTAGCGGAACCGCCTACTAA CAGCACCATTATTTCATCCATGCACTAGTCTCGTCGCGTGCTTGAAGTTGGAACAGTTAG AACGATACTTTAAATTTCTCCAATTTGAGTATTATCAAAATCCGTCTGGAGGTTTTGTTC CTTAGGCAAAAACAAGCATTTTCGCCAGAGGGATAAGAAATCGGGTGAAATCTTGAGGTC CTAAAATGTTGCACAAAAGTAGCTGTGACTAAGTGACGTGCACCATATTTAGGGTTAGGA CCCAGCCATTGATGCCCATAGACAACAATTTCCATCTATCCCATCTTGACACACGTGCTA CTCGATTGCTTTTCTACTTTTAGTCCTGGTAAA…
>SAmixcomp20584_c0_seq34 len=1463 path=[14110:0-72 2485:73-139 2552:140-177 17095:178-196 2609:197-522 2935:523-550 2963:551-747 3160:748-772 17230:773-774 6292:775-857 6375:858-1012 6582:1013-1057 6627:1058-1380 17413:1381-1382 14718:1383-1442 15988:1443-1456 15555:1457-1462]
ATGTCAGAGAAGGGTCCAATCTATTCAAAGTTTACTATGGGATAATTTAGTTCAGTCGAC AAGTGACCCTTACCTAGCTTTGACTGCAGAATGCATCTCGGGATCAGTTGGTGCGAATAG ATGACGACAAAAGTCCATAGTTTTTTGGAGTTCGTCTTCTGTTAAGGTCTTACCAACATC TGCTGTTCCTTGTATCACTGGCCTGATGAGATCAAAGGCTCTGTCAAAATTGTCCTCATC CACATCACTCATCACCGGCATAGCTTGATTCCGTATCTGTTTGTAGGTGCCAAGGACGAC GAGAAGAAACCTGGTATATGAGACGGCAATCTTTGAGGTGTGCCAACGTTGTGCATTTCC TTCACTGCAGAGTCCTCGAATCGACGCAGCGAT…
>SAmixcomp20584_c0_seq125 len=1794 path=[4608:0-406 5015:407-508 17095:509-527 2609:528-853 2935:854-881 2963:882-1078 3160:1079-1103 17230:1104-1105 6292:1106-1188 6375:1189-1343 6582:1344-1388 6627:1389-1711 17413:1712-1713 14718:1714-1773 15988:1774-1787 15555:1788-1793]
ATGGCATATATTCAAGTTGTAAGCGGTGAATATTGTCAGTGTGCAGTGGTCTTGGCAAAC AAATGAACACGTTCTAATGTCTAATATATAGGAGATATCCCAGATACCACCTACTATGTA GGGACTCTGCGACCACCGAATCATGCAATATCATGACTTCGCGTTACTCTAACAACACCT ACGCAGTCACCAAACCCAATTTGCCTTGTTCTAAGACAGCTTTGAACCCAAAATGTGCCT CCTCAGCAAAATACTCCGTGGGGTTGTACATCGTATGAATGGGCTTTCGCGCGTTGATCT CACTCAAAACGATCTTAGCTTCCTCATCAGTATCTCCGAGCAAACGATCGATGTCGCCTT CTATCATGATTGGTGCATCTGGGGATGTTAGGG…
>SAmixcomp20584_c0_seq135 len=1448 path=[14110:0-72 2485:73-139 2552:140-177 17095:178-196 17114:197-199 13774:200-247 2609:248-573 2935:574-601 2963:602-798 3160:799-823 17230:824-825 6292:826-908 6375:909-1063 6582:1064-1108 6627:1109-1431 17487:1432-1447]
ATGTCAGAGAAGGGTCCAATCTATTCAAAGTTTACTATGGGATAATTTAGTTCAGTCGAC AAGTGACCCTTACCTAGCTTTGACTGCAGAATGCATCTCGGGATCAGTTGGTGCGAATAG ATGACGACAAAAGTCCATAGTTTTTTGGAGTTCGTCTTCTGTTAAGGTCTTACCAACATC TGCTGTTCCTTGTATCACTGCACTCGAGTATCAGAATTTCCAGTGATAGAAAATATATTG GTTCTCACCTGGCCTGATGAGATCAAAGGCTCTGTCAAAATTGTCCTCATCCACATCACT CATCACCGGCATAGCTTGATTCCGTATCTGTTTGTAGGTGCCAAGGACGACGAGAAGAAA CCTGGTATATGAGACGGCAATCTTTGAGGTGTG…
>SAmixcomp20590_c0_seq10 len=1895 path=[416:0-474 4654:475-542 4722:543-883 13207:884-943 5063:944-1002 5122:1003-1025 5145:1026-1229 14967:1230-1244 14982:1245-1255 5375:1256-1312 5432:1313-1313 5433:1314-1355 5475:1356-1377 15044:1378-1379 15046:1380-1381 10791:1382-1431 15067:1432-1536 5604:1537-1624 15093:1625-1625 11414:1626-1650 5755:1651-1675 5788:1676-1894]
TTGTACTATAGAAATATTCTGACAAAAAAGGACATGAATTTTCGATTTTCAAATTCGTTT TCATGCTGAAGCCAGCCTCAGTGATTTCAAACTACAGCCAACCTTGAAGGACGGCTCGTG TAGCTTGATAGGCTGATTCCTAGTAAGCGTCGTCATAGAGGTCCTATTCATATACTGCGC ATTGGTAGTTACAACGAAATGGTCAAACACAAGCGTGTCCAATTCCGAGCACAAACCACT AAACCCGCCTCAAACCTCACTAGTTTCACTTTTTATTTCGTTTGTCTGCATTTGCGAAGG TTGTCCATAGCGGGCAGCTGAAACCAACAATGGTATGTCCGACTCATGTGCACGACTGTC GCTACTCCGAAGGTGGAATAGAATACGCGAGGC…
>SAmixcomp20601_c0_seq111 len=3029 path=[6216:0-24 6241:25-111 19331:112-125 19345:126-127 6344:128-182 6399:183-205 6422:206-274 6491:275-362 19471:363-372 19481:373-401 13402:402-431 13432:432-449 13450:450-522 6614:523-1131 7223:1132-1201 7293:1202-1372 7464:1373-1378 7470:1379-1543 17596:1544-1636 7648:1637-2683 8695:2684-2754 19754:2755-2763 8775:2764-2876 8888:2877-2940 14059:2941-2992 8952…
TCCCTGGTGGACGTTCTGGCGTTGCTTTCTTCCACGACGTGGACCTGGTATTGTGATTGA CGAAGTACGACCGACCGAGTGGTGAGATAAACCATTCGCACCCGGGAATGAGCTGTTTGG GATAATCTAGTCGCACTCCCGGTAAAGGTCGGGTCCACGCAGCCAATGGGACCGTGTCAT CTTAATATTCAATCCTACCATCCAACAACTTATACTGAAACCATCCAGGAGGAAGCGCCT TATTCCCGCCTTCCCAAAGTGCATCCTGCCGATACTGTGCACCATAGTGTGGTGGATCCT TCTCCATCGTCCGACGAGATGCGCCAACCACCGGTGAGTTCAACATCGCTCGTTCTCCAT CTCTCCGTTGTGCTGATGTGCTTGACTTGGCCA…
>SAmixcomp20609_c0_seq60 len=1915 path=[3034:0-115 3150:116-179 3214:180-256 3291:257-282 3317:283-315 3350:316-340 3375:341-405 3440:406-518 3553:519-529 3564:530-562 3597:563-582 3617:583-619 3654:620-645 22963:646-726 6541:727-745 6560:746-915 21088:916-973 6730:974-1135 22243:1136-1234 6937:1235-1452 19563:1453-1476 7179:1477-1477 7180:1478-1501 7204:1502-1538 7241:1539-1562 7265:1563-1688 73…
GGTCGCGCTGGACCAAAGTAAAAGTCCTTTATATCATTACACGATATATCCCCTTTTTTC TTATCGCCGTGGACCGCTTTGTGAAGTTCGCAACGAACGACTCGGAGAGCCCCGATAAAT GCGGGACAATGATCGATATTTATTCAGGTTTCTTCCGGATGTCAATCGCTTGCTCTGAAT CATTTTTTGTGCTCCGAACGTATGCACTCTGGAATAATAATAAAGTCATCCTTGTAGCCG TGCTGTCCGCCCTTCTTGCTGTTGCTCTAACTTCCATCGGCAGTCGTTTTACGACTATTG GCTCCTCATACGTCACAACTAGTGCGATACAAGGCATCCCGGGCTGCTATTGGAGCTCTC CCGGTGTTCAATTCTTGTCATTTATTCTCTTTT…
>SAmixcomp20609_c0_seq155 len=2692 path=[12931:0-110 13042:111-146 13078:147-189 13121:190-213 20320:214-275 13145:276-279 13149:280-306 3654:307-332 3680:333-520 3868:521-636 23166:637-649 23180:650-651 8691:652-696 4044:697-702 4050:703-750 4098:751-753 6252:754-823 6322:824-846 6345:847-938 4283:939-953 4298:954-1025 4370:1026-1050 4395:1051-1087 4432:1088-1119 4464:1120-1129 4474:1130-1248 45…
TCATACCATTTCTTCTCCTTTCCGCGTTCGAACTGGGACTCATGATTCTCACGCTCATAC GCGCTATACAGAACTGGCGGATAACCCCAAGCCGTCTGTACGTTGTCCTGTTGAATCATA ACATATCCTATTATGCATGCGGTCTTTTGTTCTCGGTAACGAATATCTTCACATGGCTGC TCCTCCAGTATTCCTACCAATCCATGTTGCACATGTATGCACCTCTACATCCTGCTGTAT ATTCCTACTAACAATACCAAACTTACACACACGTAGTTTCCAGTTCATGATCCTCGCAAT CCTCGCCACGCGCATGCACCTTCATCTCTGGCAGGTGAACCGACATTCACACCGCTCTGG CGCCCTTGTGCATATTCCAATATCCGATATGTC…
>SAmixcomp20611_c0_seq22 len=3744 path=[1:0-287 289:288-305 307:306-382 14013:383-384 14015:385-388 14022:389-389 394:390-575 11580:576-660 580:661-698 618:699-749 669:750-906 826:907-965 885:966-1042 962:1043-1282 1202:1283-1351 1271:1352-1757 12504:1758-1772 1692:1773-2189 2109:2190-2334 13454:2335-2411 2254:2412-3743]
GCTCAGTAAGACTTAAGTTCACAGTGTCGTCCGTGGCCTAAAGCTAGCGCTTATCAGTCG ACTCGGAAGTATTCTGTATCTCTACTTCGCCTTAAGTGTGCGCTGCTTCTCTCCATTATC TTCTGTACAAAATCTCGGACTCGCCGAGGACGAACCGCTCCTCAACAGAACTTTGGGGTG GTTGGACTGGCATTTGTGCCCGTGCGGCGCGCACACTCACAGGCCAATATTAGTGCTCTT GGAACATTGAACGGTACATTTTCTTTCTGCTCGGAACTAAATTGTAGGGGAGTTATCCAA TATTTAAAATATCCTTCAATGAGAAAGTATGGAGCATGAACTGCACAATATTGATGCAGC ATCGCGACCACAGAAGTGAATATCCAAGATGGA…
>SAmixcomp20611_c0_seq45 len=5313 path=[1:0-287 289:288-305 307:306-382 14013:383-384 14015:385-388 14022:389-389 394:390-575 580:576-613 669:614-770 826:771-829 885:830-906 962:907-1146 1271:1147-1552 12504:1553-1567 1692:1568-1984 2109:1985-2129 2254:2130-3461 3586:3462-3650 3775:3651-3701 3826:3702-4254 4430:4255-4412 4588:4413-4869 5045:4870-5023 5202:5024-5103 5282:5104-5159 5338:5160-5312]
GCTCAGTAAGACTTAAGTTCACAGTGTCGTCCGTGGCCTAAAGCTAGCGCTTATCAGTCG ACTCGGAAGTATTCTGTATCTCTACTTCGCCTTAAGTGTGCGCTGCTTCTCTCCATTATC TTCTGTACAAAATCTCGGACTCGCCGAGGACGAACCGCTCCTCAACAGAACTTTGGGGTG GTTGGACTGGCATTTGTGCCCGTGCGGCGCGCACACTCACAGGCCAATATTAGTGCTCTT GGAACATTGAACGGTACATTTTCTTTCTGCTCGGAACTAAATTGTAGGGGAGTTATCCAA TATTTAAAATATCCTTCAATGAGAAAGTATGGAGCATGAACTGCACAATATTGATGCAGC ATCGCGACCACAGAAGTGAATATCCAAGATGGA…
>SAmixcomp20625_c1_seq17 len=953 path=[12294:0-396 18374:397-428 18401:429-429 18402:430-477 3277:478-502 14737:503-543 16831:544-547 14782:548-566 3302:567-609 3345:610-720 3456:721-828 3564:829-936 18885:937-952]
TTTATTGTTTGACATATGCTGGGTCGGATGGGTCGGATGGGCCGGATGTTACAGGATCGA AAAATCCTGCCGGGAGAAGGCGAATTTCTTCCGTTAACTTGCGGGCCGCGGAAGTTATAT TCTGCAGTCAGCTTCCTTTGAACTTATTCAAAATACATTCGTAGCTACAATGAACGTTTT ATTTTAAGTGGGCTTTAACAAAAGCGTGTCCAATCTTGACGAAAAATTAAGCCCGCCTAC ATGCCGTCAAACTTCACTACTAACATTACTCCTTCTCTCGTTCGTCTGCATTTGTCAAGG TTGTTCATACTGTATAGCTTCTGACAGCATCGACGATGATGGTGTGTGCATCTCATAGAT ATGATCGTGACTACTCCGAAGATGGAACATAAT…
>SAmixcomp20625_c2_seq13 len=1565 path=[8566:0-274 8841:275-428 18355:429-429 8996:430-501 9068:502-529 9096:530-599 9166:600-643 9210:644-659 9226:660-961 18809:962-970 9537:971-1175 14994:1176-1238 19002:1239-1452 19047:1453-1454 19049:1455-1470 9974:1471-1564]
CATTCATATCCCAGCGGGACCTGCCTCTGCTTGGGATGGAGTCCAGATTACACATGTGCA TTTTCAGGGGGGGTCGCATCCTTGGAGGGGTTGCAGCATGTAGTGGCGCGGCCAGGGCAC GTGTGTTTTTCCTGCCTGTCAGCCTCATCTTCAACGTCAGAGACAAACACTTATACACGG TGGAGTTGACGTGTCCGCATCTTCACAACACGATACTATGACAGCCCCACGCGGCGAATA CGAGGAGAGTCACTTGTTGCTGTGTTAAGTGGGACAGGTATTGCCCTGACTTGTATGCTG GGCATATTGGTATTTGGCTCTGTGCATGCTCATATGCCATAGACCTGCGAGGCGAAATTG TGAATCGAGATGCTGGGCCGAAGAGGGGACTGG…
>SAmixcomp20627_c0_seq59 len=2155 path=[7:0-559 567:560-610 618:611-619 627:620-652 660:653-658 666:659-686 24125:687-689 697:690-701 709:702-746 24133:747-770 778:771-840 848:841-907 24269:908-910 918:911-975 983:976-1022 19548:1023-1065 24330:1066-1074 1136:1075-1469 19948:1470-1562 20041:1563-1587 20066:1588-1614 1531:1615-2154]
GCTCTTCCGATCTTGCGTATTATGTAAAAGGTGCACCAAAGAAGGATGTTGAGAGTGAGA GTCACTTTGACTCAACCAGAAACTTGCGGCCACCGAGGCTCCATTTTTCTAGCTTTTACT AGCCAGTTATGGTTGCTTCAGCCCACTTTCACAGATCATAATAATTCGACCGCCTGCCTG TGAGCACTCAGCAGTTCTACCCATGATACCCGGGCCATCATCATAGTTCGAGTCACTGCC ATAGCTCGCTACTGGAGCGGCTGCGGCGGAGCCGTGAGCACACTCTCAGACTCCATCGTT TTATGGTCACTTCAACCCGACCAAGTTCCACAATTCAATAATGGCCGCACAACCTTTAAT GATTGCCGCAACCGCTCCATCGTCAAAGTTTAC…
>SAmixcomp20634_c0_seq15 len=2148 path=[9489:0-239 9730:240-317 9869:318-462 135:463-487 160:488-529 15404:530-574 247:575-617 290:618-646 13742:647-707 319:708-760 372:761-792 404:793-816 15535:817-839 451:840-874 15578:875-1005 617:1006-1038 650:1039-1040 652:1041-1131 15662:1132-1133 819:1134-1135 821:1136-1221 15769:1222-1236 922:1237-1295 981:1296-1309 995:1310-1349 1035:1350-1426 1112:1427-…
GTCACGTGAGTTCGCGATCTTGGTTAAATTATAATATCATATTTTAGCATCTCTCTTCCT CCACTCCATCTGGTACACTTCCAAAACATTAATGTGGATATTTTACGAATCCCTAGCAAC TTCAAGGCGAATAATAGCCAGGAAACTTGAACGATGCTAGTATGGAGCGAGTTACGCGTG TACGAGACAGCGGGGAATTATCATAGCCTCACTAGTGACGTGGTATACGATTGTTGCTGT CCAGGCCAGTGACAAGCCAGGACAAGACTTTTCATAACGATCAGTTACGAAGGCGATGTG CGAGGAACTGATTAACGACCAGCAATTATTTGAGGTGAAAAACACAGCCACGGCAAGATC TATCGAATCTACCACCAAACGTACAAATTGGTG…
>SAmixcomp20646_c0_seq93 len=1422 path=[13704:0-82 13787:83-112 24585:113-130 13835:131-194 13899:195-220 56:221-230 66:231-357 21176:358-408 193:409-499 284:500-515 24896:516-537 24918:538-540 15595:541-652 15707:653-796 597:797-830 17450:831-897 17517:898-938 17613:939-961 17636:962-1018 17693:1019-1087 25280:1088-1089 17764:1090-1120 17864:1121-1421]
AAAGACGCCAGATGAGAATGACTTTTGCCAAGCATAAATATACTGAAAAACCCCATTGCA CAAACAGAAATATACTATAACAAGGTGATTCAGGCATATACAATAGACCTCCCCAGCAGG CGCAAGTCATTACAACCAAAATACCAAAATATCGAGCAACAAGGTATAGGTATGTCATCA CTGACCACTGTCTTCCCCAAACATATGTGACCTCTTTCTCGAACTGAAGCATATACTCAT AGGATATTGTGGTAATGATTGCAACTGAGATGTTGTTATTCCAGTCAAGGGCAAAGAGAG ATTCTTCTAGTTCCGACATGAAAAATATTTATAGGGCAGGCCATCAGAATCCCGTTAACT TGAAGTTATCAGTGTGAACCTGTGGCGTCCTAA…
>SAmixcomp20651_c0_seq58 len=2174 path=[3377:0-212 3590:213-218 3596:219-283 3661:284-302 3680:303-360 3738:361-363 3741:364-385 32927:386-400 17921:401-790 18311:791-802 18323:803-827 18348:828-1099 18620:1100-1125 18646:1126-1446 18967:1447-1499 19020:1500-1657 19178:1658-1805 22464:1806-1816 19337:1817-1945 33246:1946-2128 19649:2129-2173]
CCTAAATGTTGATGCATCGAACTTCTGTAACTCGAAACCAAGCTCGAAACTATCAATAGT TCTCGTATGATAACAATGATAACAAGTCGGACTAGCAAATAGGAAGAAGCACAGTCTTCG ATTGAAGGACTAGGGGGAAGTGATTCCAAATTAAAGGACGCTGCTAAGAAGGAAAATAAT ACACAGAGTAATAGTTGTACATGAAGCGTGTACGGAGAACATGTCGTGATATAAGGCACC CTACGAGGAATCGAGGACAATATTCAGTACAAGTCGAGAAAATGACATCCGTAATAAATG TGTTTTTTTATGCATATAAAAATCCTGCCATTGAACTGTGGAGAGCTAGCCTCCCCTAGA TAGCCCTTTATAGACGAAGGAAGATAGTCGTTC…
>SAmixcomp20651_c0_seq87 len=2851 path=[3377:0-212 3590:213-218 3596:219-283 3661:284-302 3680:303-360 3738:361-363 3741:364-385 32927:386-400 17921:401-790 18311:791-802 18323:803-827 18348:828-1099 18620:1100-1125 18646:1126-1446 19020:1447-1604 19178:1605-1752 22464:1753-1763 19337:1764-1892 33246:1893-2075 26052:2076-2088 26065:2089-2128 19649:2129-2173 19757:2174-2850]
CCTAAATGTTGATGCATCGAACTTCTGTAACTCGAAACCAAGCTCGAAACTATCAATAGT TCTCGTATGATAACAATGATAACAAGTCGGACTAGCAAATAGGAAGAAGCACAGTCTTCG ATTGAAGGACTAGGGGGAAGTGATTCCAAATTAAAGGACGCTGCTAAGAAGGAAAATAAT ACACAGAGTAATAGTTGTACATGAAGCGTGTACGGAGAACATGTCGTGATATAAGGCACC CTACGAGGAATCGAGGACAATATTCAGTACAAGTCGAGAAAATGACATCCGTAATAAATG TGTTTTTTTATGCATATAAAAATCCTGCCATTGAACTGTGGAGAGCTAGCCTCCCCTAGA TAGCCCTTTATAGACGAAGGAAGATAGTCGTTC…
>SAmixcomp20651_c0_seq108 len=413 path=[33005:0-14 30297:15-68 26522:69-122 28932:123-123 26577:124-220 26674:221-245 28095:246-287 28137:288-412]
CGAGACCTCCTGTGACGGCAAGTGCGGTGCCCAGAATGAAAGGGAAAGTAATGGGCATGT CGAGAACCATGTGACCGACCGCGTACTGTGTGATGGTCTGTATAACGGACAGATAGTCCG TTGCATGAGAGGCAATGGTAGCGATCTCTGCGAAAGAAACAGCCCAGTAAATCATCTTCA AAGCCGGGAACCCGTATATGATAGTCCGAGTGAAGACCCACTCATTAAATGTTTGGTGAA TAACCTCTTTCAATGGTTGCTTTTATGCATGAATACTTCGCTGAGGCTATATCCAATGGT TGACACTAGCGCAGCAAAGTATCATGAGTGTTCACAGGAACTGACAAATATAGCCGGGGG GCCGGGTTAACGTTGGTGTTTTACAATGTTTTA…
>SAmixcomp20658_c0_seq22 len=2703 path=[15843:0-349 25939:350-367 16211:368-408 16252:409-450 727:451-458 735:459-610 26122:611-624 14133:625-698 14207:699-703 14212:704-730 14239:731-772 1049:773-799 7083:800-835 7119:836-860 7179:861-998 7317:999-1059 7378:1060-1083 7402:1084-1148 7467:1149-1184 26732:1185-1195 7514:1196-2208 8527:2209-2285 8604:2286-2353 8672:2354-2405 27298:2406-2406 8773:240…
CGCTGACACGATCTATTAGGTTGGGCTGCTTACGAATTGGATCACGCCATACGACTCTTC GAGTAGTTTTGAGAGGGTGAAAGGTAATTGATGCAGGAAACTTTGAGGCCTGAGGCTTGA CTAACGAAATATTAGATGTAAACTACGGTTTGACAAAATTAGAAGTGAATGGTGGGCGGG TACTGTTCGAGCAAGATGAACGACAAACTTGATGTGGGTGCCCCTTCGGCAAGCTCCGGC TCGATTCAGATGGTCCTTCGTATGTTACCTAGTTCTATGTCTATCATGTCTACATCTTAT ACCTTTCACATGAACTTCCAGCTCAACCCATAGGGCACCGCGTCCTAACGGTTTCCTTTG TTTGTAGCGGTTATGTCTCGTTAATGTCACATA…
>SAmixcomp20658_c0_seq37 len=2474 path=[15843:0-349 25939:350-367 16211:368-408 16252:409-450 727:451-458 735:459-610 26122:611-624 14133:625-698 14207:699-703 14212:704-730 14239:731-772 1049:773-799 7083:800-835 7119:836-860 7179:861-998 7317:999-1059 7378:1060-1083 7402:1084-1148 7467:1149-1184 26732:1185-1195 7514:1196-2208 8527:2209-2285 8604:2286-2353 21699:2354-2421 8672:2422-2473]
CGCTGACACGATCTATTAGGTTGGGCTGCTTACGAATTGGATCACGCCATACGACTCTTC GAGTAGTTTTGAGAGGGTGAAAGGTAATTGATGCAGGAAACTTTGAGGCCTGAGGCTTGA CTAACGAAATATTAGATGTAAACTACGGTTTGACAAAATTAGAAGTGAATGGTGGGCGGG TACTGTTCGAGCAAGATGAACGACAAACTTGATGTGGGTGCCCCTTCGGCAAGCTCCGGC TCGATTCAGATGGTCCTTCGTATGTTACCTAGTTCTATGTCTATCATGTCTACATCTTAT ACCTTTCACATGAACTTCCAGCTCAACCCATAGGGCACCGCGTCCTAACGGTTTCCTTTG TTTGTAGCGGTTATGTCTCGTTAATGTCACATA…
>SAmixcomp20660_c0_seq103 len=4089 path=[5453:0-447 5901:448-510 5964:511-530 5984:531-740 6244:741-800 6304:801-843 6347:844-1295 6799:1296-1303 6807:1304-1348 6852:1349-1350 6854:1351-1835 7339:1836-2007 7511:2008-2443 7947:2444-2483 7987:2484-2513 8017:2514-2657 8161:2658-2694 8198:2695-2704 8208:2705-2738 8242:2739-2775 8279:2776-2784 8288:2785-2816 27039:2817-2837 12796:2838-2860 12819:2861-…
CCGGAACTATCGCGACGTTTGGATGATTTTCCAACTTCCTGATGCTAAGGTCTACTGTAG TCCTTTTTTATAAGACGCAAGTCCGAGGCTGGTCAGGCAGTAATCAATTCCCACTGCCTA TACTCTCTCTGTGCCCAGTATGTCCACTCTTGTCACGAAGTTTCTTGTACATTGAGTCTA CTTCTACCTTCTTCGATCCAGCTCACTCTCAGCAACAGATTAACCTTTGCCAGTGGTCAC TTCGCAAGGAATCCGATGTTGCTCGGACTTCTGATGACCGGCCTTCCATTAGCCGGACAA CCCTTGTGTATACCCCTGAAGATGACCAATGTGGACGCCACCCCGGGATTCATGAGAAAG CGAATTCGCAACGTGTCTCTTTAATTCGGATCG…
>SAmixcomp20660_c0_seq127 len=4965 path=[5453:0-447 5964:448-467 5984:468-677 6244:678-737 6304:738-780 6347:781-1232 6799:1233-1240 6807:1241-1285 6852:1286-1287 6854:1288-1772 7339:1773-1944 7511:1945-2380 7947:2381-2420 7987:2421-2450 8017:2451-2594 8161:2595-2631 8198:2632-2641 8208:2642-2675 8242:2676-2712 8279:2713-2721 8288:2722-2753 27039:2754-2774 12796:2775-2797 12819:2798-2853 12875:28…
CCGGAACTATCGCGACGTTTGGATGATTTTCCAACTTCCTGATGCTAAGGTCTACTGTAG TCCTTTTTTATAAGACGCAAGTCCGAGGCTGGTCAGGCAGTAATCAATTCCCACTGCCTA TACTCTCTCTGTGCCCAGTATGTCCACTCTTGTCACGAAGTTTCTTGTACATTGAGTCTA CTTCTACCTTCTTCGATCCAGCTCACTCTCAGCAACAGATTAACCTTTGCCAGTGGTCAC TTCGCAAGGAATCCGATGTTGCTCGGACTTCTGATGACCGGCCTTCCATTAGCCGGACAA CCCTTGTGTATACCCCTGAAGATGACCAATGTGGACGCCACCCCGGGATTCATGAGAAAG CGAATTCGCAACGTGTCTCTTTAATTCGGATCG…
>SAmixcomp20675_c1_seq86 len=4867 path=[611:0-309 921:310-314 926:315-386 13724:387-417 1029:418-478 1090:479-534 15605:535-547 1191:548-980 1694:981-1102 1816:1103-1142 1856:1143-1482 2196:1483-1874 2588:1875-1921 2635:1922-2137 2851:2138-2479 3193:2480-2622 3336:2623-2633 3347:2634-2761 3475:2762-2817 3531:2818-3981 4695:3982-3990 4704:3991-4466 5180:4467-4467 5181:4468-4763 5477:4764-4765 5479…
AGAACTGGTAAGTCAATGAGTTTGTGCCTCCTACATACAGGCTTGAGAATCTCAAGTCAA AGCAGAGAGGTTATAGTATTGCTGTTTCGAACTTGAAATTCGAATCCAGATTCCACTCCT TTGACTCGGTCACGTGGCTGTACTTCTTTCTACACCTGCACTAGGATGCTTAGTCCTACT TAGATCACTGATTTTCACGGGTCACTGGTCACCTGTCGACCAGTAGTTCATGACTGTGGA CGCCATGATACCCTAACCTGTATGCTTCTTCATCAACGATATCGAATGGCATCAGTCAGA GTATTGAACATGGCCTTGGTTGTACACAACAAAGGGCATGGTCCTCACATCGATGTGGAC CAGTGGTGCATAAGGCTTTTTGTTGCCTATCGC…
>SAmixcomp20685_c0_seq29 len=2425 path=[4:0-151 156:152-169 13790:170-175 180:176-399 404:400-461 13890:462-540 13922:541-543 13925:544-564 8831:565-597 8864:598-754 9021:755-799 9066:800-806 14051:807-807 14052:808-816 14061:817-836 847:837-870 883:871-1029 14127:1030-1051 1112:1052-1443 12344:1444-1559 1519:1560-1592 1552:1593-1641 1601:1642-1787 1747:1788-2114 2074:2115-2204 2164:2205-2220 218…
CACGACGCTCTTCCGATCTGCCGCATTAAAACCAACTTGATGGATCCAAGATCATGAAAA ACCCAAGACGATCTATGAATTCGACGCGCCGACGCTGGAGGCTATCGGAACTCCCTTCGA AGGGCACACCGAGACTGCCACCTGTCCTCGGTCTAGCACTTTTATTCGACGGCGCCTTCC TCGTCAGTTCTTCCTGGGACGACACCGTCAAACTTTGGGGCTTCGAGTCCCGACAGCTCC TTGCTTCCTCGTTCCCAATGTCAAACTCCTCATATCCTCACCCGACTCACTTCAAGTAGC TTACACGAGATTCAATGATCCCATATGTAACGCTACTCCCGCTTTGCTTGCTATCCCGGA AGTACAATCTGCCCTCCCCAAAAACGATGCCGC…
>SAmixcomp20686_c3_seq8 len=920 path=[25532:0-22 26619:23-32 352:33-123 443:124-147 467:148-205 21159:206-255 525:256-323 26764:324-364 634:365-446 26828:447-447 20741:448-503 18530:504-518 775:519-919]
ATCCAATGTGGCTAACATGGTCGTGTGCGGGGTTATCGACTGTTAATGTACCATCAAGGT CGATGAACCTCTCTGGTATAAAACGAGATGCGTCGGGGTACCGCTTTTCATCCCGTGTAA TGCCCCATATATTGTACGCGATGATTGCGCCTTTTGGAATGAAATAGCCATCATATACGT CATCACTCGAGGTAGCATGTGGTAGGCCTATGAGATCATCTTCAGTACATCCCAGATTAC TCGGCGGGGAAGAATACCAAGGGGTGTAACCGGCTGCCATCGGAAAGTTTCCCTTACAAC TGCATCAATGTAAGGTAGTGACGCTCTGTCCTCGAACGTTGGTAGCCGATCTCTTCCAAT CACTAAGTCGATTTCCGCTTGTGCGCGTTTCTG…
>SAmixcomp20720_c0_seq135 len=4245 path=[1:0-509 511:510-689 691:690-831 833:832-948 950:949-1307 1309:1308-1466 1468:1467-1468 1470:1469-1539 1541:1540-1629 1631:1630-1760 1762:1761-1999 2001:2000-2383 2385:2384-2465 2467:2466-2663 2665:2664-2689 2691:2690-2796 2798:2797-2883 2885:2884-2889 2891:2890-3102 15002:3103-3125 3137:3126-3449 3461:3450-3462 3474:3463-3556 13194:3557-3585 3597:3586-3682…
AGTATCAGACTGTTTCGAAGTCCAGCTGTGGTATCCTTGGTTTCATTACGACTTGAGGCA GTCAGGCTGCACATGAACCAGCTAGTGTGTGTATCTCAGTAGTAAAACAGCGTCAGAGGG TGGCGAACGGTCAAATCAATGTTATCTCGCTCTGATCTCGCTCTGAGTGACATCAGACTG TAAGATATCACGAAGCCGTACTGCTATCACCTCTACCTTCTCTGTCCTTCCCCCCGTCCT TCCCCCGCTCCCTACCGTCGTCCTTCTCCTTCTTCCCTTTCCCACTCCTCTCTTTGGCTG CTCTAAAGCACATAAACTCGATCCCAGTCGCACGCCGACTCTCCGCCAGTGTCCTCTTCA CACTGTCCAGATTCCCCTGCAGATTCTCATCTC…
>SAmixcomp20720_c0_seq178 len=2111 path=[1:0-509 511:510-689 691:690-831 12829:832-887 833:888-1004 11715:1005-1025 15975:1026-1028 11739:1029-1038 11749:1039-1059 950:1060-1418 1309:1419-1577 1468:1578-1579 1470:1580-1650 1541:1651-1740 1631:1741-1871 1762:1872-2110]
AGTATCAGACTGTTTCGAAGTCCAGCTGTGGTATCCTTGGTTTCATTACGACTTGAGGCA GTCAGGCTGCACATGAACCAGCTAGTGTGTGTATCTCAGTAGTAAAACAGCGTCAGAGGG TGGCGAACGGTCAAATCAATGTTATCTCGCTCTGATCTCGCTCTGAGTGACATCAGACTG TAAGATATCACGAAGCCGTACTGCTATCACCTCTACCTTCTCTGTCCTTCCCCCCGTCCT TCCCCCGCTCCCTACCGTCGTCCTTCTCCTTCTTCCCTTTCCCACTCCTCTCTTTGGCTG CTCTAAAGCACATAAACTCGATCCCAGTCGCACGCCGACTCTCCGCCAGTGTCCTCTTCA CACTGTCCAGATTCCCCTGCAGATTCTCATCTC…
>SAmixcomp20725_c0_seq85 len=3002 path=[2358:0-20 23765:21-445 24190:446-460 24205:461-596 18239:597-636 18279:637-823 34156:824-932 18575:933-1389 34978:1390-1485 29119:1486-1545 19128:1546-1649 19303:1650-1704 19411:1705-2210 34693:2211-2224 31578:2225-2274 28305:2275-2341 28372:2342-2458 20186:2459-2490 20218:2491-2528 20258:2529-2552 34859:2553-2723 20453:2724-3001]
TGGACGTTGCCCAAAAAATGCGCGAACTCTAGTGGACATCTATTAGTATAGGATGCATTT CCAAAGCCAACCCGCAACCATTGTAGGTTCCTTCGACAGCACCCGAGGCCAAACGATCCG GCCCCGGCCGAATTCTCCTCTATTATCCACATTCTATCATCCGAAAAGCAGTTGTTCCTT CTATATGCTAATCTTGTCCAGCCTGCTGCTAGCGATTACAGGGTAGTCGAGTTGCTGATT CCCGTCTTCAGCTCAGGGACAATGTCTTCCCCGACGCCACCTAATACAAAAGCTTTCAAG TTTCCCAATGCTTGCAGTTCTCTTGTCCTCCACGATTCTGCTGACTCTCCCCCAACATGC GGCAGAAGCGTACATCGTGGGAAGGTCAATAAG…
>SAmixcomp20729_c0_seq48 len=2027 path=[9934:0-20 16342:21-99 16370:100-121 1509:122-220 16479:221-236 10900:237-288 1608:289-296 1616:297-373 14396:374-418 1693:419-487 1762:488-544 16559:545-560 11776:561-564 1839:565-579 1854:580-644 1919:645-668 1943:669-872 7990:873-878 16673:879-982 16744:983-983 2311:984-1189 2565:1190-1303 16863:1304-1306 16866:1307-1308 15175:1309-1374 2681:1375-1501 280…
CCGCATGCGGCCTTTCGCGTTATTTGATATTGTAATCACGCCATAACATTTGCGGGGCGT AAGAATATAACTATGCAAGGCCTTCTCAGCCCATACTGATTCCCCCATCGACAGAAATAC ATTGACCGGTAATGAAGTGCGCTTCCTTCGATGCGAGATAGCTTACAATGCTAGCTATAT CTTCGGGCTGACCAATGTGCTTGATAGGAGCATTATCAAGTACCTTGTCGATGTTGTGAA GAAAGCAGGTATTCAGTATTTGAATAAGGTTTGTCATCGTGCTGTGCTCACCGACACCAT CCACTTCCTCGAGCAAGGATCGTCGACAAGTTGTGTATAATCTACGTTCCCAGACTCGTC CAGCATGGCCTTGGCTAACTAGGAGTTAGCTGG…
>SAmixcomp20729_c0_seq65 len=1787 path=[12082:0-176 12310:177-272 12406:273-349 1348:350-409 16342:410-488 16370:489-510 1509:511-609 16479:610-625 10900:626-677 1608:678-685 1616:686-762 14396:763-807 1693:808-876 1762:877-933 16559:934-949 11776:950-953 1839:954-968 1854:969-1033 1919:1034-1057 1943:1058-1261 7990:1262-1267 16673:1268-1371 11172:1372-1372 16745:1373-1380 8302:1381-1600 15932:16…
GTGACTAGACTTGCAACGATCCGAACGTGAAAACCTCCAGTCTTCAGGAATATCACTGCA GAACCTCGAAACCAACGCCTTGCTCGATGAAACTCAGGTGGCTAGATTAGTACTAACCTT GTATAGTTTGTCATGCATTTATGGTCATGTCAGGCTCGTGCGTGTGACACGGTGTAGGCC CCAGGTTAGAACCTGCAATCGAAGCTGCGCTTAGCGAACACCCGCTCCTCTGAGTTAAAC GTTCTGTTCAAGTCAGGGGTCTGAATGGACGACGTTTGTTTGTTAGCAGTGGAGGGCATG GGCTTCCATTGCCAAACAACCCCATTCGAAGTGTTCTGGTCCTCAAGCTTAAGGCCTTAC TGGCAAGTTGATCAGCACCACCACTGACCAGTC…
>SAmixcomp20729_c0_seq86 len=1693 path=[12082:0-176 12310:177-272 12406:273-349 1348:350-409 16342:410-488 16370:489-510 1509:511-609 16479:610-625 10900:626-677 1608:678-685 1616:686-762 14396:763-807 1693:808-876 1762:877-933 16559:934-949 11776:950-953 1839:954-968 1854:969-1033 1919:1034-1057 1943:1058-1261 7990:1262-1267 16673:1268-1371 16744:1372-1372 2311:1373-1578 2565:1579-1692]
GTGACTAGACTTGCAACGATCCGAACGTGAAAACCTCCAGTCTTCAGGAATATCACTGCA GAACCTCGAAACCAACGCCTTGCTCGATGAAACTCAGGTGGCTAGATTAGTACTAACCTT GTATAGTTTGTCATGCATTTATGGTCATGTCAGGCTCGTGCGTGTGACACGGTGTAGGCC CCAGGTTAGAACCTGCAATCGAAGCTGCGCTTAGCGAACACCCGCTCCTCTGAGTTAAAC GTTCTGTTCAAGTCAGGGGTCTGAATGGACGACGTTTGTTTGTTAGCAGTGGAGGGCATG GGCTTCCATTGCCAAACAACCCCATTCGAAGTGTTCTGGTCCTCAAGCTTAAGGCCTTAC TGGCAAGTTGATCAGCACCACCACTGACCAGTC…
>SAmixcomp20729_c0_seq101 len=2001 path=[12082:0-176 12259:177-227 12310:228-323 15447:324-378 12406:379-455 1348:456-515 16342:516-594 16370:595-616 1509:617-715 16479:716-731 10900:732-783 1608:784-791 1616:792-868 14396:869-913 1693:914-982 12961:983-1034 1762:1035-1091 16559:1092-1107 11776:1108-1111 1839:1112-1126 1854:1127-1191 1919:1192-1215 1943:1216-1419 7990:1420-1425 16673:1426-1529 11…
GTGACTAGACTTGCAACGATCCGAACGTGAAAACCTCCAGTCTTCAGGAATATCACTGCA GAACCTCGAAACCAACGCCTTGCTCGATGAAACTCAGGTGGCTAGATTAGTACTAACCTT GTATAGTTTGTCATGCATTTATGGTCATGTCAGGCTCGTGCGTGTGACACGGTGTAGGGT CCGTGCAGGTTTTCTGGTTGTTCCATGCGAGAACTGAGATTTTTCTTAGCCCCAGGTTAG AACCTGCAATCGAAGCTGCGCTTAGCGAACACCCGCTCCTCTGAGTTAAACGTTCTGTTC AAGTCAGGGGTCTGAATGGACGACGGTAAGCACCAGCTAGATGTATGTTTATACAGACTC TCATTCGAAGTTTCTTCTAGTTTGTTTGTTAGC…
>SAmixcomp20729_c0_seq129 len=2068 path=[9934:0-20 16342:21-99 16370:100-121 1509:122-220 16479:221-236 10900:237-288 1608:289-296 1616:297-373 1693:374-442 1762:443-499 16559:500-515 11776:516-519 1839:520-534 1854:535-599 1919:600-623 1943:624-827 7990:828-833 16673:834-937 16744:938-938 2311:939-1144 2517:1145-1192 2565:1193-1306 16863:1307-1309 16866:1310-1311 15175:1312-1377 2681:1378-1504 2…
CCGCATGCGGCCTTTCGCGTTATTTGATATTGTAATCACGCCATAACATTTGCGGGGCGT AAGAATATAACTATGCAAGGCCTTCTCAGCCCATACTGATTCCCCCATCGACAGAAATAC ATTGACCGGTAATGAAGTGCGCTTCCTTCGATGCGAGATAGCTTACAATGCTAGCTATAT CTTCGGGCTGACCAATGTGCTTGATAGGAGCATTATCAAGTACCTTGTCGATGTTGTGAA GAAAGCAGGTATTCAGTATTTGAATAAGGTTTGTCATCGTGCTGTGCTCACCGACACCAT CCACTTCCTCGAGCAAGGATCGTCGACAAGTTGTGTATAATCTACGTTCCCAGACTCGTC CAGCATGGCCTTGGCTATAGGAGTCTGTATGGC…
>SAmixcomp20751_c2_seq30 len=567 path=[17578:0-1 17580:2-27 17606:28-40 10606:41-74 10640:75-132 10698:133-156 22101:157-194 25014:195-254 22139:255-302 22187:303-370 29457:371-383 29470:384-385 27400:386-434 22268:435-566]
GGAAGGTGACAATGAGAAATATCAAGATCTTTCTGGATAGTTGATACATGGCATGCAACC GAGTGATGATGATGGCTTGCAGCATGTTTCAGTCAAGTCAGTACCACTGAGTTCTCGCAA GTGCCAAGCTCACCCCACAGCATTGCAAATACCACAAAACCTGTCCAACTCCATATGGCA TATATAATAAAGCATCTGTAGAAGTATATTGTGGCAGTCATTAGGGAACCTGGAAGTTAG TAAAAATGCACTCACTCTGCATCTGTCAGCGAGATGGTCGTAACACTGAGCAGCATATTC AGGGCAGCATATAATATTCCAAGGTAGCGCACACAGAGATACAGAATTGTCATTAGGGAC CAGTGGTGCCTCCAAATCAGTTCGACCTATGAA…
>SAmixcomp20751_c2_seq47 len=507 path=[17578:0-1 17580:2-27 17606:28-40 10606:41-74 10640:75-132 10698:133-156 22101:157-194 22139:195-242 22187:243-310 29457:311-323 29470:324-325 27400:326-374 22268:375-506]
GGAAGGTGACAATGAGAAATATCAAGATCTTTCTGGATAGTTGATACATGGCATGCAACC GAGTGATGATGATGGCTTGCAGCATGTTTCAGTCAAGTCAGTACCACTGAGTTCTCGCAA GTGCCAAGCTCACCCCACAGCATTGCAAATACCACAAAACCTGTCCAACTCCATATGGCA TATATAATAAAGCATTCTGCATCTGTCAGCGAGATGGTCGTAACACTGAGCAGCATATTC AGGGCAGCATATAATATTCCAAGGTAGCGCACACAGAGATACAGAATTGTCATTAGGGAC CAGTGGTGCCTCCAAATCAGTTCGACCTATGAAACCATTTTAGCAACATGGCTGCTCCAG TCATAGCGTCAACATACTTCTTGCCCGAACGTA…
>SAmixcomp20753_c0_seq43 len=3490 path=[11525:0-75 15936:76-204 16134:205-208 16138:209-220 16150:221-228 16158:229-230 16160:231-248 779:249-321 852:322-468 999:469-627 1158:628-1110 1644:1111-1433 1967:1434-1442 1976:1443-2183 2766:2184-2725 3308:2726-2746 3329:2747-2806 3389:2807-2873 16654:2874-2998 16710:2999-3008 16720:3009-3014 3597:3015-3118 3701:3119-3214 16753:3215-3231 3814:3232-3348 1…
GCTCGCTAAACTACGGTGCTACTCCAGTGATATAGTAAGCATTCGAGGAACCGCTGATAT CTTTATGATATTTCCAGTACTGGCGCGCGGACAAGAGATCGAATTGATCCGAGTGAGCAG AGTACCATATCATAAGAGCACCAGGAGTCCAGGACAGAAGCAACGCTGGTCCTTCATGAC CGTCCTATACCTCAGGTACTATCCACTACATTGGAATACTGTATGCTGCGTGCGTGTGCA AGGCTGACAACTTATCTCTCGCAATATCCTGGGTATGTCCTATACTATGTCGGTATTTTT GGACCATACAGACACTCCGACAGTCTCGTTGTCAGATGCAGTGACTACTTTGTATTCATT ACCTCCTATTCCCTTAATCAACTGCACTCATAT…
>SAmixcomp20753_c0_seq115 len=2943 path=[11525:0-75 15936:76-204 16134:205-208 16138:209-220 16150:221-228 16158:229-230 16160:231-248 779:249-321 852:322-468 14808:469-489 1158:490-972 1644:973-1295 1967:1296-1304 1976:1305-2045 2717:2046-2094 2766:2095-2636 3308:2637-2657 3329:2658-2717 3389:2718-2784 16654:2785-2909 16710:2910-2919 16720:2920-2925 16753:2926-2942]
GCTCGCTAAACTACGGTGCTACTCCAGTGATATAGTAAGCATTCGAGGAACCGCTGATAT CTTTATGATATTTCCAGTACTGGCGCGCGGACAAGAGATCGAATTGATCCGAGTGAGCAG AGTACCATATCATAAGAGCACCAGGAGTCCAGGACAGAAGCAACGCTGGTCCTTCATGAC CGTCCTATACCTCAGGTACTATCCACTACATTGGAATACTGTATGCTGCGTGCGTGTGCA AGGCTGACAACTTATCTCTCGCAATATCCTGGGTATGTCCTATACTATGTCGGTATTTTT GGACCATACAGACACTCCGACAGTCTCGTTGTCAGATGCAGTGACTACTTTGTATTCATT ACCTCCTATTCCCTTAATCAACTGCACTCATAT…
>SAmixcomp20760_c0_seq203 len=1716 path=[1:0-895 978:896-1213 1296:1214-1305 1388:1306-1370 1453:1371-1423 29730:1424-1506 1506:1507-1715]
GCCTCATCTCGTCCATTGCCAAACCTCATGAATTCTCATAAATACTACGATGATTGTCCT CTTACGTCCAATCTGGTATCTTATTACCGGCCATTCACCCCAACTTATGATGATTATGAG GAAACTGCACCTACAATCCTACCAGCGGCCACTTTTCTGCACAAAGGCTTCTATGATCTA CTCGCAATGATCCCCACCCCCTCCCAATCCCGTTTTCTCTGGGGTGGTGGTAGTGGTGGT GGATCTAACCAAGCTCCACCCTCAGACGGCGAGATTATTAGTGCAGGTCCACGTCATGAG CACATCAATCCAAAATCCCGTAACATGCCTGGATCTTCTCCCCTAAAGAAGGGTAGAAGA GTCAGTAAAGCCATCGTCTCCAGGCCCACGGGC…
>SAmixcomp20762_c0_seq29 len=2452 path=[12021:0-19 3779:20-523 12376:524-525 11600:526-598 4296:599-681 4379:682-1347 5045:1348-1363 5061:1364-1491 5213:1492-1767 5489:1768-1768 5490:1769-1818 10400:1819-1869 5540:1870-2451]
AAGGGGGATGAAATACTCGCCTCTACATGCCACACATACTAGCATGGACCTGAGTGGCTT CAGCATAAACAGCGTCCACATTGCAGGAGGCGTGAGTCAAGTTGCTGTACGCCTGCAGGG AGACAGCGTATACGGTAGTGTTAACGTCTTTGGCAGCGTCAACGACGTGATTGGAATCGT CATCAACAACGGTGAAGTAGAGGGGAGTTGGGTCGCTGCAGGGTGGGGCGGGCGTGAGGC TCCAGCAGGAGCCGCATAAGGCGGAGTTTGAGACAGCACCTGGGATACCTCCGATGTTGG GGAAGGAAGGCATGGAGGAGAAGTTGGCGTAATGCAGTGCCAAACGCGAGCAGGTGACGG TAGAAAGGGACGCGTTGGGGTTGCTGTAATTAG…
>SAmixcomp20767_c2_seq89 len=6879 path=[1684:0-1270 2955:1271-5597 7282:5598-5958 7643:5959-5994 7679:5995-6032 32763:6033-6039 7724:6040-6140 7825:6141-6165 32823:6166-6177 32835:6178-6181 27314:6182-6230 7862:6231-6244 7876:6245-6301 7933:6302-6327 7959:6328-6356 7988:6357-6377 32901:6378-6381 25850:6382-6458 8013:6459-6517 8072:6518-6562 8117:6563-6612 32993:6613-6613 32958:6614-6632 32977:663…
GCTAGAGTGACCGGCGACGTTCTCCGAGGAGACATCTAATTATTTCGAAGTAGGGGACTC TAGATCTTATTACACTGACTTAATCGATCGGTGTAGGTGTGAATGAACGAACTTCAAAAA TTACAGTACGCAAATCATGCGGAAGCAGTGACAAACAATACAACAAGTAACAGATCAACG ATCAACTTGAACGATGAGTAAATTGTAGAAACAGATGATATCCAATGCATAATATCCACC GACGTAGAATCACAAATACAATTCAGGTTAAAATGTGGCTGTGAAGTTGCGATAGACCTC CTGCCCGATTACTCCTTCGATTTCACCCCCAGTCTGCGGGGGTGGCATTTTATCCCTCTT GAAGGTCATGATCTTTTGGAGTCGAGCACGCCA…
>SAmixcomp20767_c2_seq111 len=553 path=[25101:0-71 25173:72-93 19842:94-266 20015:267-305 32290:306-307 21737:308-323 21753:324-476 32353:477-478 32355:479-487 31508:488-552]
AAGACCGCCTCTTCCAGAAGAATGAATCGGGTTGAATTCAACGTCGTGCGTCTTGACCAG CTGTTCATATTCTACCAATTCCCGAGAAGGGGAACGCATATTACCCGCTCCACCCCTACC CACCGAGAATAACCTGTCAGGGTGTGCAAGTGGTTCCCGCCCACGAGTCAAATCAAAATC ATCCGGACCGTCGGAGGGACGAGCATCACTTGAGATGGAAGAGCGTCGAATGTTGCCTAT ACCGCCTCTACCCGAAGATAGAAATGCATCACGTCCCCGAGATACAGACCTCTCGTCGCC ACTTGAATAGTACTAGTTGTGGTTGAATCCTGCACGAACGTTGCCTACTATGACGCTCAA ACAGGAAGACAACGTTCCCTATGAGATAAGAAA…
>SAmixcomp20780_c0_seq89 len=1046 path=[1:0-130 132:131-188 190:189-224 226:225-237 239:238-240 242:241-265 267:266-286 19555:287-288 290:289-307 309:308-319 19627:320-331 333:332-437 439:438-481 19739:482-495 497:496-521 523:522-583 6198:584-592 594:593-629 631:630-630 632:631-678 19843:679-691 693:692-703 705:704-743 19901:744-755 19939:756-775 19959:776-778 19962:779-780 17869:781-832 6469:833…
GTAACTTCCAGGTTAACAGGTAGATGATGAGAATATATAGGGCACATGTTAAATAAGGTA AGATAGCATGGTTAATATCAGATACAAATACATGTCGTGAGTGATCATGAGGGTGTCATC AGTACGGTGGTCGAAATACAGAACATCAGAATCTATCGTTCGCGTCGCGGTCTGTCATAT GCACCTCCTTATAATCATCACTCTTGGACTCCACGATCTGTTCAAGATTCAATTGCGTCA ATTTCCCCCGTTGGTGCACTGCTTTCGGTTTGGGAGTATTCATTCGCAGCGATCCGTGTT GCGTGATCGAAGAATCAGGCCCATGCTCCATACTAAAGACGATCGGCATAGGTTGATTGT TTGTAGTAGGAGCGTATTGTCTTCCATTCCATA…
>SAmixcomp20780_c0_seq93 len=862 path=[1:0-130 132:131-188 190:189-224 226:225-237 239:238-240 242:241-265 267:266-286 19555:287-288 13657:289-344 290:345-363 309:364-375 19627:376-387 333:388-493 439:494-537 15582:538-578 15623:579-599 6386:600-625 523:626-687 19783:688-696 594:697-733 631:734-734 5791:735-782 15088:783-849 693:850-861]
GTAACTTCCAGGTTAACAGGTAGATGATGAGAATATATAGGGCACATGTTAAATAAGGTA AGATAGCATGGTTAATATCAGATACAAATACATGTCGTGAGTGATCATGAGGGTGTCATC AGTACGGTGGTCGAAATACAGAACATCAGAATCTATCGTTCGCGTCGCGGTCTGTCATAT GCACCTCCTTATAATCATCACTCTTGGACTCCACGATCTGTTCAAGATTCAATTGCGTCA ATTTCCCCCGTTGGTGCACTGCTTTCGGTTTGGGAGTATTCATTCGCAGCTGTGGTTGTG TAAGATGTAATATATCATTCGCCCGTGGTGGGCCATGGTGCTTACCGATCCGTGTTGCGT GATCGAAGAATCAGGCCCATGCTCCATACTAAA…
>SAmixcomp20786_c3_seq90 len=3270 path=[457:0-1003 1461:1004-1006 1464:1007-1027 1485:1028-1029 1487:1030-1071 1529:1072-1096 1559:1097-1317 20263:1318-1497 1960:1498-1566 2029:1567-1655 2118:1656-1680 2143:1681-1721 17750:1722-1730 2193:1731-1745 2208:1746-1787 2250:1788-1805 2268:1806-1852 2315:1853-2257 2720:2258-2414 10290:2415-2488 2892:2489-2570 10607:2571-2586 20580:2587-2598 3002:2599-261…
AACCTCGAACCAGGCCGGCGGCAACCATAGCCATGAAGCTTTTGTTATACTTCATTTTCA GTCTCTCCTCGGGCTGGTGGGAGATCTGCTGATAAGAACGAAGGGATGTGTTGGTGTGGG GATCCGGGTCCCGCTGACCAGTTCATCGCAATTTATACGATGTCTAGCTGTTTACTAAGG GTACTATTGTCATAGCTGCGCGCTGTAGTTGAAGCCGTGCAGATTAAAGACCTGATGTGG CAAACGTAAAGTTTCAGCTAGTTCGAAACAAGCAGTGCAACGTTAGTGTAATGATATCGA ACCAGTGTGATGTACCTTATGGCGAAAGTAAAGAGGCATACGAAGACTCCGTGGACGACG CCCAGGCTCAGCTAGAGCGGGCAAATGCGCTGT…
>SAmixcomp20789_c0_seq56 len=4003 path=[4255:0-517 20957:518-519 4775:520-600 4856:601-627 4883:628-684 4940:685-715 4971:716-770 5037:771-875 21114:876-890 21150:891-907 5197:908-931 5221:932-1102 5392:1103-1103 5393:1104-1141 21207:1142-1149 5439:1150-1167 21293:1168-1182 21308:1183-1198 21324:1199-1209 5499:1210-1280 21367:1281-1390 5680:1391-1478 5768:1479-1551 5841:1552-1673 6017:1674-1806 6…
ACCAGTCATAAGTTGGCACGCATGCACGATAGAATTAAGACTACAGCGTGTTTAGGACAT AGGGAGGACAACCGCCGTAGCGTGTTCCCATCTGTCGGTGTGGGCGTAGTGGAACTCGAG CAGAAAGATCATGACAACGCGTGCGTGTACAGCATCGAGATGTTTGCGCCATGTGCTTGA TTGATGAATTGGCTCTGAGTCTGCACCACTACAGCGTATACCGTATGCAGTCAGCCGAAG CATAGTGGCCTTCAGGCCATGCTAAAATGCAGAGGGCCGAGAATTATATTATCCTCTTCA AGATAAAATTAGTACTGTCAGCAAAGCGCCTCCTGTGTTTTGGTTTGTCAGCTTGCATTG GAAAGAGGGAATCGGAAGGTCTCTACGACTCCA…
>SAmixcomp20796_c0_seq112 len=1647 path=[11640:0-621 23998:622-691 12281:692-744 23347:745-766 12356:767-1516 24224:1517-1563 28032:1564-1578 13165:1579-1646]
CGGTGCGGTTGAGCAGTACCGGGCGCTGGCAACTTGAAGCGCTAGCCTATTAAATCCAAA GATCATTTGGGCCTGCCAAGATCTAATCCAGATATTTCCTTTTTAAGGGTCCGACAACTT CTCGGAGTCCGCGCCAAATGGGGAAGTTATAATGCGCCGACTACCTGATCTGTACCTCGA TGAATAATCTAAAATTGCATAGTGTTCCGTCCACGGTCAACTCGGAACAACTCTGAAGAG TAACTATTCATGCTGAACGTTGCTGAAGTGACTGTTAGTGACTCCGTCCAAGGTCAGACA TCTGTCAGAGGGGTATTGAACATTCTGAGACACTACTCCGAGCGTGACAGACCTCAGCCT GATATTATCCGTGCAACGCACGACAATGAACAT…
>SAmixcomp20798_c0_seq190 len=440 path=[13039:0-72 26502:73-218 34440:219-226 13183:227-229 13186:230-253 34474:254-254 34475:255-256 22925:257-345 34579:346-362 34596:363-399 23014:400-439]
CTTTCGCACTACAAAGCTCCCCGACAGTCTCCAGCCCCCCTGATGCAGTCAGCAGCTCAA GAATATATACGAGCGCTATCTCGAGTGTCATAGCTGCGGTGACACCCATGCTTGCTTTAA TCTACTTCTGTCCACTCTACCTTTTGTATCGACATTCAAAGCGGCACCCAAGGTCTATCA ATAAGATATCTGGGGCGCGAGTTCAGCAGTACGGGCCACTCGTATATGTATTCTTGCTGG CTGTTAGCTTGGCAGAAGTTGCAGATGCCACTTGGTTGTTGCTGCAGTTTCGCTTCAACA ACAACGCACCTGATCCCATGACCCGCAGTGGTGTACGCTTTCTCTTGTAGGTTTGTTTCG CGACTTGAAGTAATATGTAATCGAGCGTGCAAT…
>SAmixcomp20804_c2_seq39 len=1769 path=[3146:0-390 3537:391-412 3559:413-484 3683:485-811 4010:812-867 4066:868-982 4181:983-1030 4229:1031-1038 4237:1039-1093 4292:1094-1167 32582:1168-1187 25685:1188-1221 32626:1222-1243 25741:1244-1264 25762:1265-1291 25789:1292-1352 25850:1353-1363 4559:1364-1396 4592:1397-1503 24233:1504-1581 4716:1582-1595 4730:1596-1629 32959:1630-1638 4767:1639-1765 4943:…
ATAAACGATTTTCATTGACTGACTACGCTACCAATGCAAACGTGCATTATGTGATGATAC AATACAAAACGTGGAAGAGGGATGATGCATAACAAAACCGAACGCAGGTAGCAACGCCCG CCACAGGAATTCGGGGAAGGTGGAAGCAGTAAGGTCTATAATGGGAACAGCATGTTGGTG GAGCTTGATGAGCATAAGGAAAGCAGAAATGCCTATGCTGGAGTAGAGGCATATATACTA CTGGTAGCAGGCGGCGAGGTCCTCAAGTATACCTTGAGGCGAACATGTCAGAGTTCCTGG GGTCTTGAAACCTGTGAATGCCGTGAAGGTGTTCGGACTTTTTGCAGGGGTAGTTGAGGG AACCGAACTAGCTCGGAGTCATAACAGGGTGCT…
>SAmixcomp20807_c0_seq21 len=893 path=[12852:0-0 12885:1-23 2700:24-484 3161:485-489 3166:490-504 3181:505-515 3192:516-534 3211:535-552 12982:553-571 13001:572-572 13002:573-624 3301:625-635 3312:636-664 13104:665-665 13105:666-667 3344:668-688 3365:689-738 3415:739-781 5856:782-850 5925:851-856 3549:857-892]
TCCAGCTATACCTTCAAGGACTATTGAACTGGACGCCAGGTTCTACGCAGGTCTGGCATC GCCGCAGCCTCATCTACAAGTTACTTCCTTGTATATCTTTGTATCTTGACTCCCTTATCT GATTACTTGGTTTCTGATATATATGTTGCGTGCCTATGTAGTACAATCTCAGCTGTCTCA CTATTTGTAACTTAACTACAGACCTATAGACCCAGCGTTTTTGCCACTATGTAAGCTATC ATCTGATGACATTGTGTATTGCATTGTCCAACTCACGTGTTGTCATCCAAGTAAGTGCTC TTAGTTCCTGTTTAAAATGAGACAGACGATATGTCAATTATAGTCTGCCCAGTGCTAACC GGCTCTTCTGCGAGGCATATCAAGGAACAACTA…
>SAmixcomp20815_c0_seq52 len=2261 path=[1:0-102 104:103-331 333:332-394 396:395-427 18396:428-437 439:438-710 712:711-926 928:927-970 18694:971-1001 1003:1002-1072 1074:1073-1146 1197:1147-1174 18908:1175-1178 1229:1179-1253 1304:1254-1268 1319:1269-1382 12473:1383-1454 1446:1455-1627 1619:1628-1629 1621:1630-1845 1837:1846-1862 1854:1863-2137 12722:2138-2138 2136:2139-2181 19554:2182-2196 13288:…
TTTTTTTTGAATCACAGAGTTTTTGAGTATATTGGCTGCTTGATTGAGGTCTGACACGCA TAATTGACTAACTTTGCTATTACGCGTCCTTCAAGGGCTTGTCTTTTTTGATGGGGCTCG GACTATCCTCTCTCATCTGGTCTATATGCTCCATGGCTTTCCTTTTTGCCAAACGCTGTT CTCGCCGTTCCAGGTACCAGACCAGCCAAGTCGCCACCAGTGTCGCTGCGCACGTGCAAA TCATTGCGATCATGCCCTTTTTGAAACGGGGCGCATCCGTAGCAGGGTAGAAGAGGAGTG GCCACCAAGCATTGACCGCGTTGTTCCACATATTCATCGAAGCAAGCACAACAGCACGCT CTTGATAATCATCTGCGCATATCTGGTTTGCCC…
>SAmixcomp20815_c1_seq5 len=639 path=[4021:0-56 4127:57-638]
CTGCTTCCAGACACCGACTTCGTTGCGCTTGGTCATAATAACAGTTCATGGAACGTTGTG CGCTCGGTATTCGACAAGATGTTGCTAGATCACGCGACATCTTGCGGAGCAAAGGTGTTT GAACAAACGAGCGTGAAATCCTTTGGCTTCTCCGCAACCGAGTCTTCCAGGCCTGTGACT GCCGAATGGCTACGTGCTGCAGATGGAGAAACCGGAGTGATTTCATTCGACTACCTTGTC GATGCATCCGGACGCTTAGGACTGATGTCAACAAAATACTTGCGCAACCGTCATTTCAAC GCATCATTGAAGAACATTGCGCTGTGGGGTTACTGGACGGGAGTCGGTACATATGGCGTA GGTACCCTGAGAGAGGGTGCCCCTTGGTTCGAG…
>SAmixcomp20815_c1_seq23 len=2617 path=[3051:0-38 3144:39-507 3616:508-699 3808:700-752 3861:753-798 3907:799-828 18535:829-848 3957:849-903 18565:904-912 4021:913-969 18616:970-979 4088:980-999 4108:1000-1018 4127:1019-1600 4709:1601-1604 4713:1605-1736 4902:1737-1822 14811:1823-1867 5033:1868-1889 5122:1890-1993 19286:1994-2008 5241:2009-2014 5247:2015-2016 5249:2017-2271 5504:2272-2281 5514:22…
GACGTTTAGAACGCGATTTGAATCCAGAAAGGGCTTCAATCAGCCTAAGCTTCATCAGGA GTGCTCCTAGACTCGTGGTTTGAGGCGAAGCCCTCGATCAGAATAAACATTGATCGGACT TTCAAATGAGTCGCGGCAAATCGGCAAATCAACCGTAAGGTCTTGTCATCCACCCTCCCT CTAGATAGAACTCGAGCTAGAACAGCATTCTGAAACGCTGCGGGAAGTCATCCAAATATT GTTGACTTACAGTCCATGTGAGTCGGAGATTGTGGCTTGCTGCTGCTACGATGTAGTACT GTACAGTCAAGTACAATTTTAAACTGGTACCCACCAATAGTCCAGTCACGAGCTTCCACC CTATACCTATGCCTCTTGATACCAGCCACAACT…
>SAmixcomp20815_c1_seq27 len=2564 path=[3051:0-38 3144:39-507 3616:508-699 3861:700-745 3907:746-775 18535:776-795 3957:796-850 18565:851-859 4021:860-916 18616:917-926 4088:927-946 4108:947-965 4127:966-1547 4709:1548-1551 4713:1552-1683 4902:1684-1769 14811:1770-1814 5033:1815-1836 5122:1837-1940 19286:1941-1955 5241:1956-1961 5247:1962-1963 5249:1964-2218 5504:2219-2228 5514:2229-2367 19498:23…
GACGTTTAGAACGCGATTTGAATCCAGAAAGGGCTTCAATCAGCCTAAGCTTCATCAGGA GTGCTCCTAGACTCGTGGTTTGAGGCGAAGCCCTCGATCAGAATAAACATTGATCGGACT TTCAAATGAGTCGCGGCAAATCGGCAAATCAACCGTAAGGTCTTGTCATCCACCCTCCCT CTAGATAGAACTCGAGCTAGAACAGCATTCTGAAACGCTGCGGGAAGTCATCCAAATATT GTTGACTTACAGTCCATGTGAGTCGGAGATTGTGGCTTGCTGCTGCTACGATGTAGTACT GTACAGTCAAGTACAATTTTAAACTGGTACCCACCAATAGTCCAGTCACGAGCTTCCACC CTATACCTATGCCTCTTGATACCAGCCACAACT…
>SAmixcomp20815_c1_seq41 len=2772 path=[3051:0-38 3090:39-92 3144:93-561 3616:562-753 3861:754-799 3907:800-829 18535:830-849 3957:850-904 18565:905-913 4021:914-970 18616:971-980 4088:981-1000 4108:1001-1019 4127:1020-1601 4709:1602-1605 4713:1606-1737 4902:1738-1823 14811:1824-1868 5033:1869-1890 19194:1891-1904 16678:1905-1951 5116:1952-1957 5122:1958-2061 14630:2062-2082 5247:2083-2084 5249:2…
GACGTTTAGAACGCGATTTGAATCCAGAAAGGGCTTCAAGTGAGTTTCACCTATATCTAC AGCTAGTAGGCCAGCGTGCTTACAAGATCTCAGTCAGCCTAAGCTTCATCAGGAGTGCTC CTAGACTCGTGGTTTGAGGCGAAGCCCTCGATCAGAATAAACATTGATCGGACTTTCAAA TGAGTCGCGGCAAATCGGCAAATCAACCGTAAGGTCTTGTCATCCACCCTCCCTCTAGAT AGAACTCGAGCTAGAACAGCATTCTGAAACGCTGCGGGAAGTCATCCAAATATTGTTGAC TTACAGTCCATGTGAGTCGGAGATTGTGGCTTGCTGCTGCTACGATGTAGTACTGTACAG TCAAGTACAATTTTAAACTGGTACCCACCAATA…
>SAmixcomp20815_c1_seq43 len=2685 path=[3051:0-38 3090:39-92 3144:93-561 3616:562-753 3861:754-799 3907:800-829 18535:830-849 3957:850-904 18565:905-913 4021:914-970 18616:971-980 4088:981-1000 4108:1001-1019 4127:1020-1601 4709:1602-1605 4713:1606-1737 4902:1738-1823 14811:1824-1868 5033:1869-1890 19194:1891-1904 16678:1905-1951 5116:1952-1957 5122:1958-2061 14630:2062-2082 5247:2083-2084 5249:2…
GACGTTTAGAACGCGATTTGAATCCAGAAAGGGCTTCAAGTGAGTTTCACCTATATCTAC AGCTAGTAGGCCAGCGTGCTTACAAGATCTCAGTCAGCCTAAGCTTCATCAGGAGTGCTC CTAGACTCGTGGTTTGAGGCGAAGCCCTCGATCAGAATAAACATTGATCGGACTTTCAAA TGAGTCGCGGCAAATCGGCAAATCAACCGTAAGGTCTTGTCATCCACCCTCCCTCTAGAT AGAACTCGAGCTAGAACAGCATTCTGAAACGCTGCGGGAAGTCATCCAAATATTGTTGAC TTACAGTCCATGTGAGTCGGAGATTGTGGCTTGCTGCTGCTACGATGTAGTACTGTACAG TCAAGTACAATTTTAAACTGGTACCCACCAATA…
>SAmixcomp20815_c1_seq45 len=934 path=[3051:0-38 3090:39-92 3144:93-561 3616:562-753 3861:754-799 3907:800-829 18535:830-849 18565:850-858 17264:859-933]
GACGTTTAGAACGCGATTTGAATCCAGAAAGGGCTTCAAGTGAGTTTCACCTATATCTAC AGCTAGTAGGCCAGCGTGCTTACAAGATCTCAGTCAGCCTAAGCTTCATCAGGAGTGCTC CTAGACTCGTGGTTTGAGGCGAAGCCCTCGATCAGAATAAACATTGATCGGACTTTCAAA TGAGTCGCGGCAAATCGGCAAATCAACCGTAAGGTCTTGTCATCCACCCTCCCTCTAGAT AGAACTCGAGCTAGAACAGCATTCTGAAACGCTGCGGGAAGTCATCCAAATATTGTTGAC TTACAGTCCATGTGAGTCGGAGATTGTGGCTTGCTGCTGCTACGATGTAGTACTGTACAG TCAAGTACAATTTTAAACTGGTACCCACCAATA…
>SAmixcomp20815_c1_seq54 len=2069 path=[3051:0-38 3144:39-507 3616:508-699 3808:700-752 3861:753-798 3907:799-828 18535:829-848 3957:849-903 18565:904-912 17264:913-987 4021:988-1044 18616:1045-1054 4088:1055-1074 4108:1075-1093 4127:1094-1675 4709:1676-1679 4713:1680-1811 4902:1812-1897 14811:1898-1942 5033:1943-1964 5122:1965-2068]
GACGTTTAGAACGCGATTTGAATCCAGAAAGGGCTTCAATCAGCCTAAGCTTCATCAGGA GTGCTCCTAGACTCGTGGTTTGAGGCGAAGCCCTCGATCAGAATAAACATTGATCGGACT TTCAAATGAGTCGCGGCAAATCGGCAAATCAACCGTAAGGTCTTGTCATCCACCCTCCCT CTAGATAGAACTCGAGCTAGAACAGCATTCTGAAACGCTGCGGGAAGTCATCCAAATATT GTTGACTTACAGTCCATGTGAGTCGGAGATTGTGGCTTGCTGCTGCTACGATGTAGTACT GTACAGTCAAGTACAATTTTAAACTGGTACCCACCAATAGTCCAGTCACGAGCTTCCACC CTATACCTATGCCTCTTGATACCAGCCACAACT…
>SAmixcomp20818_c0_seq7 len=1955 path=[1130:0-835 1966:836-849 21747:850-862 21760:863-879 14487:880-915 14523:916-951 14559:952-961 21876:962-964 21879:965-987 11348:988-1003 11364:1004-1040 11401:1041-1315 18261:1316-1365 11676:1366-1775 17330:1776-1828 12086:1829-1892 19755:1893-1942 12150:1943-1954]
GTGGAGGTGGTATGGTTTCTTGATGTTCCAGGAACAGACACAGCTAATTCTTGTGATCCC TGAGTGTTATCAAGGCAGACATGTGCTTATCCTCGATGGTAATCACTATCAGAGGTCACT CGATAGGTCATAAATGTTTACCCAAAGCTACCTGAAATGCGACCACGACGCCCGGGCGTG TCGCCACCAATACCCCCAACTCGAGGGTCATCAATCATCAATGACATCTTGACATTCAGA GTATGATGGCTCCGCGCCAAAAGGCTGAGACGTCAAGCACATCCCCGATGTCAAATGAGC CAAATGGCAGGATTAAAGTTTTATCTGGGGCCTCAACGAGCCTGAGCGGCGCCTGACAGG GGAGAGAAGACGTAACAAGTGTGTGAATGCAAC…
>SAmixcomp20822_c0_seq53 len=1494 path=[3487:0-100 3588:101-113 3601:114-229 7676:230-230 3718:231-268 3756:269-288 17162:289-292 3780:293-352 3840:353-382 17236:383-387 17241:388-421 17289:422-494 3982:495-501 3989:502-528 4016:529-653 4141:654-673 4161:674-675 4163:676-714 17427:715-716 17429:717-730 17443:731-736 17449:737-771 17484:772-790 17510:791-848 17554:849-859 4296:860-882 4319:883-955…
GATCAGCATGGCAGAGTGGTTCATCGTTCCAATCAAACCACCTATTAAAGAATTTGATCA TGAATCGATAATTTCATGTCGACCTTTCATCGACTCATAGAGAAAAGACAGACATGTTTA ACCATACGTAGAAGCCGAAATACGAAACCTCTCATGAAACTACATAGGGACAGTATAGTA TTTGGAGTGATTCTGAACAAATACTCTCTTAGGCTTCATCCACGGACGGGGACCACTGTG GCACCGTGACGTTAGTTGTCAGAGGATGCGCTTTAACCGACGAGGTGCTGTCACTTTCAT AATCGGACGAAGGACGGAGAAGCAAGAGGACCACCTGGTTAGATGCAATCGTGCAGATGC ATGCCGCGGGCATTGCGAAAATAGCATTCATGA…
>SAmixcomp20824_c0_seq3 len=3514 path=[15727:0-27 288:28-29 290:30-167 19892:168-172 19898:173-173 435:174-175 437:176-217 19918:218-258 19954:259-323 585:324-364 19990:365-382 20052:383-456 20092:457-467 729:468-511 828:512-525 842:526-556 873:557-558 875:559-604 21281:605-612 929:613-662 20308:663-685 20331:686-693 1132:694-883 21376:884-899 20592:900-907 20600:908-951 1446:952-1019 1514:1020-1…
CCGATCTGCGTTACAACATGGTGGAGCATACAGTGTATGTCACTCAAAAGCGGCAACTAC CGACATCAAAACTTGTAATTCTATCTACACCTTCAGAAATACCTCGTTCGTCTTAAAAAC CTAACAAATGTGCTATGTTAGAGTAGTATAGTAAGTCTATCAGAATACTTTTCAAAAAAC TTAAGTTTCAAAATTTTCGCTAGCCAAAAGTGAATTTCGAGCGGAGCGTGTCGGAGTTTC CTATTTGGGTATGCGGCATCTGACGGCCGACTCCGCGATTAGTCGACGAGAACACCCAAG TTCATCATCAATGTAGGACCGCACCGACGATGCGACTTGTATTTCTTCACGGCAAATTCA GCTTGACGCGCATTAAGACCTTTCCTGTAAGCA…
>SAmixcomp20824_c0_seq104 len=3429 path=[15727:0-27 288:28-29 290:30-167 19892:168-172 19898:173-173 435:174-175 437:176-217 19918:218-258 19954:259-323 585:324-364 19990:365-382 20052:383-456 20092:457-467 729:468-511 828:512-525 842:526-556 873:557-558 875:559-604 21281:605-612 929:613-662 20308:663-685 20331:686-693 1132:694-883 21376:884-899 20592:900-907 20600:908-951 1446:952-1019 19265:102…
CCGATCTGCGTTACAACATGGTGGAGCATACAGTGTATGTCACTCAAAAGCGGCAACTAC CGACATCAAAACTTGTAATTCTATCTACACCTTCAGAAATACCTCGTTCGTCTTAAAAAC CTAACAAATGTGCTATGTTAGAGTAGTATAGTAAGTCTATCAGAATACTTTTCAAAAAAC TTAAGTTTCAAAATTTTCGCTAGCCAAAAGTGAATTTCGAGCGGAGCGTGTCGGAGTTTC CTATTTGGGTATGCGGCATCTGACGGCCGACTCCGCGATTAGTCGACGAGAACACCCAAG TTCATCATCAATGTAGGACCGCACCGACGATGCGACTTGTATTTCTTCACGGCAAATTCA GCTTGACGCGCATTAAGACCTTTCCTGTAAGCA…
>SAmixcomp22450_c0_seq1 len=281 path=[1:0-280]
TAGCTTCCCCGGACACCTTTAAACCCCAGTGTTCCTTGAACGCTGCTCTTGCTGCTTGTG CTGCAATCTCGATGTCTTCACGGTCTCCGGCTGAAACTCGGGCAATAGCCTTACAAGTAG CCGGATTAATCAAATCGATCGTCCCCTTGTTGACGGGGTCGACAAATTCACCATTGATGA ATAGTTGAGTAGGGAATGTAACGGCACCCTTGTAAACGGTAGTATCGAACTGGTACGTGC AAGTGGAAGCCATTGTCACAGAGGAGGCAGGTGTCTTCACG
>SAmixcomp72465_c0_seq1 len=207 path=[1:0-206]
TCCCCAGTGGTTTCATGAGAAGCTCGTCCCATTGCCTGTTCAGCAGCCATAATAATCTCT GTAAAGTCACCTCCAGGTTTCCTATGAGTTTGTTCATCCTGAGAAAAGTTGGGTTGTTGC TGAGGAAACTGGAATCTGACATCTTTCTCGTTGATAGATGGACCAACGGGAATATTAGAG CTGGTTCTCCTACGCGCTCCAAACATG
>SAmixcomp346102_c0_seq1 len=348 path=[326:0-347]
AAAACAGATGCACACGGTCACGGTCTTGGTGCGCACACTGCACATGGACCTGAAGGTGGA ATACCGAATGACGACTCAACCACTGAGAAGGGCACAGAAGATCTAGAATCTGACCATGAT AAGCCCCTGGATCTTGGTGCCACAGGGCAGATCATTGGCGTATTCATCCTAGAATTTGGC GTATTATTGCATAGGTGTGATCTCTCTTGACTCATGTCCAATGATTAATTCATGCTTACT CTTTGTGAAGTTTGCTCATTGGTTTGACGCTGGCGGTCGATCCGAACTTCAAAGTATTGT TTGTTGTCATCGTATTTCATCAGGGCTTTGAGGGCCTTGGAGTCGGTA
>SAmixcomp513276_c0_seq1 len=301 path=[1:0-300]
TGGCAAGCAACTTTCTCCAAAGTCCAGCGGATCCAAGTGCCGTTCCTTTTCCTCGACCCC CAGCGACCTCTGGAGTACACCCTCAAGTCGGCTTCTGTGGCCTTGGAGCCATGGGCTATT TCATGGCCCGAAATCTAGCTAACTCCTTTAAACCTCAACTACCGCCTCTCCTCGTGTACA ACAGGACTGCGGAAAAGTCCCAGAAACTCCTCGCAGAAGTTGGCGCATCCGCCGTCAAAG TCGCCGAAAGTGTTCACCAGCTGGCTACAGAGTGCGATATTATCTTTACTAATCTCGGAA A
>SAmixcomp598165_c0_seq1 len=412 path=[390:0-411]
CGCTCTTCCGATCTGTTTTTCATTGCTGCGGCTAAACAGGCGGACGACCGTGCCAAGGGA CGTATCCCTGATCTCGAATCTTATATCACCTTGAGGCGAGACACGAGTGCCTGCAAGCCT TGCTTTGCCCTCATCGAATATGCAGCTCTGATTGATCTCCCCGACAAAGTAATGTCGCAT CCAGCTATTATGGCCATGGAAGAGGCAACCAACGACCTTGTCACTTGGTCAAACGATATC TTCTCTTACAACGTGGAGCAATCTCGCCATGACACACATAACATGATTGCCGTGCTCATG CGCGAACAAGGTCTGAACGTGCAAGGCGCTGTTGACTACGTCGGCCGGTTGTGCAGGAGT TCCATCCAACGCTTTAAAGACAATCGTGATATC…

## Sheet: S3_Dataset_B SGcompatible
Protein seq	no. signal peptide sequences (from N end)	no. non cytoplasmic domains	no. cytoplasmic domains	no. transmembrane domains	protein fragment (Full seq or partial)	Nucleotide ID	Length	Organism	Function	Note of function	SGPm1_Deseq	SGPm2_Deseq	SGPm3_Deseq	SGPs1_Deseq	SGPs2_Deseq
MVNWQDPEVIENCSSVLVDITFAILGLYGWSYINSCQVESALLRRQLPFRWQMVSYLTCRTFFLVTLILSAVTSITVPPPHMDCYRKSTTAFVPLRFSNIADILKFLAVGRSPVVRHLLMPISQFSGNVVVSCTSTNLVIRTWTIWKTNRFVRVFMVLITLGHWFTLILDSKETQISPPSSESCGFMIVNPTYSAATSTYTTIFDFVLLKLTIFGHWRSSSSSLFTIIRTQGIVVYFIVFFASVVPSIFSWLNLNCEWTRGGVDWLVDLV	na	3	3	6	Full	SGmixTrcomp434848_c0_seq35	1067	Fungi (EM)	acid protease	(acid) proteinase/peptidase	6.71674	7.03763	23.7851	1.74311	0
MVSYLTCRTFFLVTLILSAVTSITVPPPHMDCYHILKFLAFSGNVVVSCTSTNLVIRTWTIWKTNRFVRVFMVLITLGHWFTLILDSKETQISPPSSESCGFMIVNPTYSAATSTYTTIFDFVLLKLTIFGHWRSSSSSLFTIIRTQGIVVYFIVFFASVVPSIFSWLNLNCEWTRGGVDWLVDLV	1_22	3	2	4	Full	SGmixTrcomp434848_c0_seq1	1026	Fungi (EM)	acid protease	(acid) proteinase/peptidase	6.71674	4.69175	23.7851	1.74311	0
	na			0	No good protein seq	SGmixTrcomp432751_c0_seq4	309	Fungi (EM)	acid protease	(acid) proteinase/peptidase	0	0	0	1.74311	20.2594
MVNWQDPEVIENCSSVLVDITFAILGLYGWSYINSCQVESALLRRQLPFRWQMVSYLTCRTFFLVTLILSAVTSITVPPPHMDCYRKSTTAFVPLRFSNIADILKFLAVGRSPVV	na	1	2	2	Partial (no C-end)	SGmixTrcomp434848_c0_seq37	1122	Fungi (EM)	acid protease/carbon-monoxide dehydrogenase	(acid) proteinase/peptidase	2.23891	0	0	21.9724	3.50624
	na			0		SGmixTrcomp435498_c1_seq7	2600	Fungi (EM)	acyl-CoA synthetase		2.23891	4.69175	24.5701	0	0
	na			0		SGmixTrcomp435498_c1_seq55	2626	Fungi (EM)	acyl-CoA synthetase/AMP dependent CoA ligase/4-coumarate- ligase		22.2389	2.34588	1.89253	0	0
	na			0		SGmixTrcomp414292_c0_seq6	1614	Fungi (EM)	Alcohol dehydrogenase superfamily zinc-containing/NAD(P)-binding protein/putative nadp-dependent leukotriene b4 12-hydroxydehydrogenase protein		2.23891	2.34588	26.4954	0	0
	na			0		SGmixTrcomp434933_c0_seq15	1170	Fungi (EM)	alcohol oxidase		4.47783	2.34588	3.78506	22.2018	12.2718
MLVNVNFTLPDTSFVLIVIPSPITTVPGGPLDKPLNEIAAKFGATTEQILLAWTKAKGAVVVTSSSKKARLQGYIAAGDITL	na			0	Partial (no N- & C- end)	SGmixTrcomp393302_c0_seq2	248	Fungi (EM)	Aldo keto reductase/oxidoreductase	aldo/keto reductase	6.71674	20.0376	13.2477	1.74311	1.75312
MTVKTEFDPKNMPFRRLGPSGLRVPVFSLGGWLTLGGTVIGDPVKDIIKTAFDNGINMFDTAEAYAKGRSEVEMGRVIKELGLRRTDLIVTTKLFWGLRAGPNDGGLSRKHIIEGTKECLERLGLDYVDVIFAHRPDVSVPMEEVVRAFNWVIEKGWAFYWATSEWSARDIEEAYHVAEKLNLIPPIAEQCQHHMFHRERPEKEYAPVYKKYSIGTTVWSALASGLLTGKVINISKIHCRSDC	na			0	Full	SGmixTrcomp434939_c0_seq74	2965	Fungi (EM)	Aldo keto reductase/voltage-gated potassium channel beta-2 subunit	aldo/keto reductase	23.1946	7.03763	9.46266	1.74311	0
MFDTAEGYAKGQSEVEMGRVIKELGYRRSDLVITTKLFFGTRTGPNDTGLSRKHIIEGTQESLDRLGLDYVDVLFAHRPDYTTPMEEVVRAFNYVIEKGWAFYWATSEWSARDIEEAYHVAEKLNLIPPIAEQCQHHMFHRERPEKEYAPVYKKYSIGTTVWSALASGLLTGKVINISKIHCRSDC	na			0	Full	SGmixTrcomp434939_c0_seq73	2857	Fungi (EM)	Aldo keto reductase/voltage-gated potassium channel beta-2 subunit	aldo/keto reductase	23.1946	9.3835	5.67759	0	1.75312
QRASNLNLTPLEAGSAQDVSFLIDHLSSFLYPSGERTIVEWGMAGVSLGGHSTWIALSRGTYPVHASTCFT	na			0	Partial (no N-end)	SGmixTrcomp435566_c1_seq8	342	Fungi (EM)	alpha/beta-hydrolase/alpha/beta-Hydrolase	alpha/beta-hydrolase	2.23891	22.3835	1.89253	0	0
	na			0		SGmixTrcomp430855_c0_seq37	1597	Fungi (EM)	amidohydrolase 3		6.71674	7.03763	1.89253	27.4311	22.7906
MLPGTPFSDPPLFATTIIALSLMSLDASDANHHSGCLSLRRLFKLKPQRTPKSSSKQANLSHIRDQTRKASDSERDADITDLTSRVFYDTCCDFGSSKFNAAACQWEAPPVYSDPPSPNDSIRGEIRHTIETVVDTLDPSLRLLSLQIHSHPELMFEEIFAHKLLSDYMESHGFSVTRHYLGLKTAWKAEYTHGQGGRTIGINSEMDALPEIGHACGHNLIAISGVGVALAIKSALETYNVPGTVVLLGTPAEEGGGGKIILLERGAYKGMDACLMCHPSPGPELSSFVVSSLAMQSIDAEFFGQSWVLWFVYGLMS	1_27	0	0	0	Full	SGmixTrcomp432881_c0_seq35	2656	Fungi (EM)	amidohydrolase/Peptidase M20 domain-containing protein 2	(acid) proteinase/peptidase	0	4.69175	5.67759	29.1742	12.2718
PISALAMYISKLYGFNMSPTWTFMSSFQFNTIRFHLPSIGGPDWGVNVQGWILAFVIVVVVQGPLTLGLHCSELIVNVIRDERQWRSATRREGLRTTTNPLKQVFTDPCCLVLFFAKPLLHVWALILFG	na			0	Full	SGmixTrcomp1486612_c0_seq1	495	Fungi (EM)	Ankyrin repeat-containing domain protein	ankyrin	0	2.34588	0	20.4587	5.25936
	na			0		SGmixTrcomp434724_c1_seq8	295	Fungi (EM)	ARM repeat-containing protein/related to Transcriptional coactivator MMS19/DNA repair/transcription protein Mms19		0	0	0	1.74311	21.1723
	na			0		SGmixTrcomp782533_c0_seq1	305	Fungi (EM)	atp-dependent protease la/ATP-dependent protease La/lon-like ATP-dependent protease		0	0	0	1.74311	21.1723
	na			0		SGmixTrcomp435214_c0_seq1	1203	Fungi (EM)	ATPase subunit c domain protein/v		8.95566	4.69175	3.78506	20.9173	22.7906
	na			0		SGmixTrcomp2354291_c0_seq1	205	Fungi (EM)	beta-lactamase transpeptidase-like protein		22.2389	2.34588	1.89253	0	0
	na			0		SGmixTrcomp5582492_c0_seq1	350	Fungi (EM)	CAMK family protein kinase/serine/threonine protein kinase	kinase/serine/threonine protein kinase	0	0	0	1.74311	21.1723
	na			0		SGmixTrcomp434508_c0_seq13	2477	Fungi (EM)	CDP-diacylglycerol-glycerol-3-phosphate 3-phosphatidyltransferase/phospholipase D/nuclease/phospholipase D/nuclease		4.47783	20.0376	11.3552	1.74311	0
	na			0		SGmixTrcomp433261_c0_seq10	338	Fungi (EM)	ChaC-domain-containing protein		0	0	0	1.74311	21.1723
	na			0		SGmixTrcomp434007_c0_seq11	491	Fungi (EM)	Clavaminate synthase-like protein		2.23891	0	0	20.4862	3.50624
	na			0	No good protein seq	SGmixTrcomp434015_c0_seq5	1894	Fungi (EM)	Creatinase/aminopeptidase/peptidase M24	(acid) proteinase/peptidase	20.9557	4.69175	3.78506	1.74311	0
	na			0	No good protein seq	SGmixTrcomp434015_c0_seq10	1658	Fungi (EM)	Creatinase/aminopeptidase/peptidase M24	(acid) proteinase/peptidase	0	2.34588	1.89253	8.71555	22.0125
	na			0		SGmixTrcomp1516645_c0_seq1	226	Fungi (EM)	cyclin		0	0	0	1.74311	21.1723
	na			0		SGmixTrcomp426490_c0_seq10	522	Fungi (EM)	cytochrome P450	cytochrome P450	20.9557	11.7294	5.67759	0	0
	na			0		SGmixTrcomp426490_c0_seq3	441	Fungi (EM)	cytochrome P450	cytochrome P450	4.47783	2.34588	20.7851	0	0
	na			0		SGmixTrcomp434700_c0_seq6	1617	Fungi (EM)	cytochrome P450	cytochrome P450	6.71674	7.03763	13.2477	29.6329	28.0499
	na			0		SGmixTrcomp434700_c0_seq19	536	Fungi (EM)	cytochrome P450	cytochrome P450	0	0	0	5.22933	22.0125
	na			0		SGmixTrcomp382107_c0_seq1	257	Fungi (EM)	cytochrome P450/PAH-inducible cytochrome P450 monooxygenase PC-PAH 6/O-methylsterigmatocystin oxidoreductase Short=OMST oxidoreductase	cytochrome P450	4.47783	24.6918	1.89253	0	0
	na			0		SGmixTrcomp434965_c0_seq2	335	Fungi (EM)	cytosine deaminase/cytidine deaminase-like protein/CMP/dCMP deaminase zinc-binding protein		23.1946	11.7294	28.388	5.22933	1.75312
	na			0		SGmixTrcomp2939261_c0_seq1	209	Fungi (EM)	DEAD-domain-containing protein/ATP-dependent RNA helicase DBP7		0	0	0	20.4862	1.75312
	na			0		SGmixTrcomp434127_c0_seq16	3930	Fungi (EM)	DNA polymerase lambda/Nucleotidyltransferase		25.4335	4.69175	3.78506	0	1.75312
	na			0		SGmixTrcomp434127_c0_seq62	3855	Fungi (EM)	DNA polymerase lambda/Nucleotidyltransferase		23.1946	7.03763	7.57013	0	3.50624
	na			0		SGmixTrcomp434127_c0_seq36	3886	Fungi (EM)	DNA polymerase lambda/Nucleotidyltransferase		20.9557	9.3835	5.67759	0	1.75312
	na			0		SGmixTrcomp434127_c0_seq3	3490	Fungi (EM)	DNA polymerase lambda/Nucleotidyltransferase		6.71674	22.3835	5.67759	1.74311	0
	na			0		SGmixTrcomp434127_c0_seq68	3285	Fungi (EM)	DNA polymerase lambda/Nucleotidyltransferase		22.2389	2.34588	1.89253	0	0
	na			0		SGmixTrcomp434127_c0_seq2	3910	Fungi (EM)	DNA polymerase lambda/Nucleotidyltransferase		0	0	1.89253	20.4587	7.01248
	na			0		SGmixTrcomp434127_c0_seq50	3960	Fungi (EM)	DNA polymerase lambda/Nucleotidyltransferase		2.23891	0	0	6.97244	23.7656
	na			0		SGmixTrcomp434127_c0_seq61	3091	Fungi (EM)	DNA polymerase lambda/Nucleotidyltransferase		0	2.34588	0	21.9724	3.50624
	na			0		SGmixTrcomp431172_c0_seq15	642	Fungi (EM)	dna replication complex gins protein psf3/GINS complex, Psf3 component		0	0	0	1.74311	21.1723
	na			0		SGmixTrcomp429362_c0_seq4	1629	Fungi (EM)	DNA topoisomerase IV alpha subunit/Spo11		0	7.03763	0	23.9449	14.025
	na			0		SGmixTrcomp430826_c0_seq12	1004	Fungi (EM)	DnaJ-domain-containing protein, partial		0	0	0	22.2293	1.75312
	na			0		SGmixTrcomp426682_c0_seq11	878	Fungi (EM)	DUF2461 domain-containing protein	DUF	2.23891	0	1.89253	25.688	10.5187
	na			0		SGmixTrcomp432863_c0_seq15	431	Fungi (EM)	DUF89 domain-containing protein	DUF	0	0	1.89253	5.22933	23.7656
	na			0		SGmixTrcomp427599_c0_seq6	1332	Fungi (EM)	family atpase dmc1/RecA family ATPase/Dmc1/meiotic recombination protein DMC1		0	0	1.89253	6.97244	22.0125
	na			0		SGmixTrcomp435570_c0_seq13	331	Fungi (EM)	g-patch domain protein		0	2.34588	0	20.4862	3.50624
MLPPTTIVLRRPSLSPTQRLDRAPKRQPAS	na			0	Full	SGmixTrcomp434661_c0_seq14	366	Fungi (EM)	general substrate transporter/sugar transporter stl1/similar to MFS sugar transporter	MFS	0	0	0	1.74311	21.1723
	na			0		SGmixTrcomp434687_c0_seq44	2475	Fungi (EM)	glycolipid transfer protein/het-c2 protein	Het-c2	23.1946	18.767	9.46266	3.48622	1.75312
	na			0		SGmixTrcomp434687_c0_seq63	1005	Fungi (EM)	glycolipid transfer protein/het-c2 protein	Het-c2	6.71674	22.3835	5.67759	1.74311	1.75312
	na			0		SGmixTrcomp434687_c0_seq37	889	Fungi (EM)	glycolipid transfer protein/het-c2 protein	Het-c2	4.47783	22.3835	9.46266	0	0
	na			0		SGmixTrcomp434687_c0_seq33	1559	Fungi (EM)	glycolipid transfer protein/het-c2 protein	Het-c2	6.71674	20.0376	11.3552	0	3.50624
	na			0		SGmixTrcomp434687_c0_seq43	1007	Fungi (EM)	glycolipid transfer protein/het-c2 protein	Het-c2	2.23891	24.6918	1.89253	0	0
	na			0		SGmixTrcomp434687_c0_seq48	2120	Fungi (EM)	glycolipid transfer protein/het-c2 protein	Het-c2	0	4.69175	0	20.4587	8.7656
	na			0		SGmixTrcomp434687_c0_seq62	2535	Fungi (EM)	glycolipid transfer protein/het-c2 protein	Het-c2	0	2.34588	0	3.48622	22.0125
MPNECSPGLSHDLPFFAFNPGLPYQSHRSWMTIESSLYPTSLRRPTREPIFSSSGEGSGGTPSSVTETIATPSPANTDKSNHKHHIPRAPLNDDAVTPKTPTGSAGEQPICVYWLRLDPDGGPNKGRSVSHIPYILHVSLDSGMPASKNVLKTNFSLDGGVFGRNKFVECELSSNFSKPIQLDLPISHAGAFKYWVKYTAEVPGEHAEGREGYFNIDPILRTKVQSPILSSDAKSLTLHGKAQSFHPRLYIYLLTVWLYSLLFLMF	na	1	0	1	Full	SGmixTrcomp433530_c1_seq14	1693	Fungi (EM)	glycoside hydrolase family 13 protein /glycogen debranching enzyme/probable 4-alpha-glucanotransferase / amylo-1,6-glucosidase (glycogen-debranching en	glycoside hydrolase	0	0	0	21.7431	1.75312
MPNECSPGLSHDLPFFAFNPGLPYQSHRSWMTIESSLYPTSLRRPTREPIFSSSGEGSGGTPSSVTETIATPSPANTDKSNHKHHIPRAPLNDDAVTPKTPTGSAGEQPICVYWLRLDPDGGPNKGRSVSHIPYILHVSLDSGMPASKNVLKTNFSLDGGVFGRNKFVECELSSNFSKPIQLDLPISHAGAFKYWVKYTAEVPGEHAEGREGYFNIDPILRTKVQSPILSSDAKSLTLHGKAQSFHPRLYIYLLTVWLYSLLFLMF	na	1	0	1	Full	SGmixTrcomp433530_c1_seq8	1637	Fungi (EM)	glycoside hydrolase family 13 protein/glycogen debranching enzyme/4-alpha-glucanotransferase	glycoside hydrolase	0	0	0	1.74311	21.1723
MFERLVSHSLILTALSICLASLAATPDDWRTRSIYQVMTDRFALANKDNGIASTVPCDTVARDYCGGSWKGVIDHLDYIKQMGFDAVWISPVYFNIEGMTPYGSGYHGYWPQDIYSVNQHFGSANDLKNLSSALHDRDMFLMIDVVVDHMVTSERHCLELEAPQNISATDITPFADMDDFHPLCFIMDYNNQIEVEQCWLGDATPPYADVDIENPNVVGTLNSWIQDVVSNFSVDGLRPSTVKFVSPQFWQDFTREAGVLTIGEVMSNDTNYTSSYTHVMDAVLDYPTWYALVPAFQSPGGNLSALTTVVTQSQQLYASGAFMTGSFLDNHDQARFKHLVSDTALAANAAVWPFIHDGIPIIYNGARRHFPRSTEVQSSILDQVKSRVFLEVTRQQTMK…	1_23			0	Full	SGmixTrcomp435272_c1_seq75	1954	Fungi (EM)	glycoside hydrolase family 13 protein/putative GH13 alpha-amylase/alpha-amylase/alpha-amylase	glycoside hydrolase	0	0	3.78506	6.97244	24.025
MDDFHPLCFIMDYNNQIEVEQCWLGDATPPYADVDIENPNVVGTLNSWIQDVVSNFSVDGLRPSTVKFVSPQFWQDFTREAGVLTIGEVMSNDTNYTSSYTHVMDAVLDYPTWYALVPAFQSPGGNLSALTTVVTQSQQLYASGAFMTGSFLDNHDQARFKHLVSDTALAANAAVWPFIHDGIPIIYNGARRHFPRSTEVQSSILDQVKSRVFLEVTRQQTMKLSGRQATIMKVQSILLSRI	na			0	Full	SGmixTrcomp435272_c1_seq9	1850	Fungi (EM)	glycoside hydrolase family 13 protein/putative GH13 alpha-amylase/alpha-amylase/alpha-amylase	glycoside hydrolase	0	4.69175	3.78506	20.4587	10.5187
MLKLRHAIICLLCGHISETIAFPSILSNINWKAGIESLGSFEQPRTTLPTKRETAPNGSTIVWIIQDTYEGSTFFDTFNFYTGSDPTNGLVNFVDQQAAINDSLAYVTSDNKVIMRGDNTTQLAYGVNRNSVRITSQAQYNMGLFILDLEMAPWGCGVWPAFWTVGNGVWPYTGEIDIIEGVHDNQHNQVTWHTAPGCNLTQNTNFTGTIVVRLALP	1_21			0	Full	SGmixTrcomp429536_c0_seq15	1076	Fungi (EM)	glycoside hydrolase family 16 protein/related to endo-1,3(4)-beta-glucanase /related to endo-1,3(4)-beta-glucanase	glycoside hydrolase	2.23891	0	1.89253	8.71555	20.2594
	na			0		SGmixTrcomp414265_c0_seq1	687	Fungi (EM)	helicase/ATP-dependent DNA helicase PIF1	DNA/ATP binding/helicase_PIF	6.71674	2.34588	20.7851	0	0
	na			0		SGmixTrcomp414265_c0_seq2	628	Fungi (EM)	helicase/ATP-dependent DNA helicase PIF1	DNA/ATPbinding/helicase_PIF	0	0	1.89253	20.4862	3.50624
KTGHDAVFAVVYSPDMTLIATGGLDEPWTGEPTKCSIKIWDAKTGKLVATLKGHTLNVRCLAWTADGKTLISGSFDHSIRTWDTTKWEQTAILEEHTDSVMTISISANGRILASASFDETVQLWNLDDGKPISSPLQHARVVSWVSFSADGKQLVTGCWDKNAYSWDVAMIVKEAGLDDLLSDSKVS	na			0	Partial (no N-end)	SGmixTrcomp433847_c0_seq7	611	Fungi (EM)	HET-E/WD40 repeat-containing protein/protein kinase/serine/threonine protein kinase with WD-40 repeats	WD40 repeat/Kinase	2.23891	0	0	6.97244	29.2843
	na			0		SGmixTrcomp435214_c0_seq27	1250	Fungi (EM)	histidine kinase-, DNA gyrase b-, and HSP90-like ATPase domain-containing protein/ATPase subunit c domain protein	histidine kinase	2.23891	9.3835	1.89253	25.688	17.5312
	na			0		SGmixTrcomp435214_c0_seq34	1846	Fungi (EM)	histidine kinase-, DNA gyrase b-, and HSP90-like ATPase domain-containing protein/ATPase subunit c domain protein	histidine kinase	2.23891	0	1.89253	8.71555	23.7656
	na			0		SGmixTrcomp435214_c0_seq30	2603	Fungi (EM)	histidine kinase-, DNA gyrase b-, and HSP90-like ATPase domain-containing protein/ATPase subunit c domain protein	histidine kinase	2.23891	0	3.78506	8.71555	22.0125
	na			0		SGmixTrcomp1140412_c0_seq1	265	Fungi (EM)	HSP20-like chaperone	HSP20	20.9557	4.69175	7.57013	0	1.75312
	na			0		SGmixTrcomp376590_c0_seq1	792	Fungi (EM)	immunomodulatory protein/cerato-platanin		132.096	126.677	26.4954	313.76	373.415
	na			0		SGmixTrcomp432995_c0_seq37	1462	Fungi (EM)	indole-diterpene biosynthesis protein/alpha/beta-Hydrolase/DNA repair protein	terpene syntase	6.71674	4.69175	29.4627	0	1.75312
	na			0		SGmixTrcomp432995_c0_seq11	917	Fungi (EM)	indole-diterpene biosynthesis protein/alpha/beta-Hydrolase/DNA repair protein	terpene syntase	22.2389	2.34588	1.89253	0	0
	na			0		SGmixTrcomp432995_c0_seq4	1444	Fungi (EM)	indole-diterpene biosynthesis protein/alpha/beta-Hydrolase/DNA repair protein	terpene syntase	0	0	1.89253	20.2293	3.50624
	na			0		SGmixTrcomp434913_c0_seq86	939	Fungi (EM)	iron ABC transporter substrate-binding protein/extracellular solute-binding protein		0	2.34588	1.89253	6.97244	22.0125
MKRFAPKHDIASDFTSQISALKLGRPCTSGAFGAVYRYTINTSQGTKEIAVKALNIAPGRAVEKYEKAMRRELEVWLKLSKHPTIVPLLGIAQVGFPLPVLVSQWMPSGTLYVYLKRAAITASNKVELVKGVANGLEYLHSENVVHGDLHPGNVLIDDSGNPRLTDFGLATVAGNAELQLSVTSATCNLSPRWRAPEIIGVDPEEGPVRPNFKSDIYSFGGVMFFIVSGDVPWKEKNSTQIIIALSHKVVHTHPNNILDKHWNLIQKCWSWEPEHRPGATQALRSIDWFRTDESQGQQPKVHASQGLADLTGQIVGTIDKFVGAGDFGMVTNVNGDGRQVLTGPVKVALKVIKGHVSELDLDSDTWLRLGLSSCTTTSFLCWALQEDLGHL-LLFFHGS…	na			0	inperfect seq	SGmixTrcomp435311_c0_seq12	2401	Fungi (EM)	kinase-like protein/Dbl domain-containing protein	Kinase (other)	0	0	0	1.74311	20.2594
MHDNIVPVLGTTGGFGSSLALILPWFRSGTLLRLIKEEGATLKIRSRLNLLHGMASGLCYLHGLGMVHGDITSSNVLVDIKEGEYVARLTDFGLATVLGGRLGDRTIGSNVRTGAIRWTAPELLKAHDQPADSAPTTQSDMYSLARVMFHVRSIDPPNLHTFNMIACAQVLTLVVPWNNISDVVVLQRILGGEDISRPATPDMTTARWNEIAQCRSSDVSARPSATMVVNFLRSELEALTDDDISFGGVGESYSNAIFDAEQRTASIDIMHPTRSKSKTVQSGRGQRTLSTIVNTVTLSGSQRGSSLGRTVTTAVRSDTDYDDHCTSSRQDAGQLTRNTKVSECITTQPRDGDSQASTLEPPPLPIIPL	na	1	1	1	Partial (no C-end)	SGmixTrcomp435311_c0_seq5	1461	Fungi (EM)	kinase-like protein/signal transducer /Dbl domain-containing protein/WD40 repeat-like protein/Tyrosine-protein kinase Fer	kinase/TKL/TKL-ccin protein kinase	2.23891	0	0	3.48622	22.2718
MKRFAPKHDIASDFTSQISALKLGRPCTSGAFGAVYRYTINTSQGTKEIAVKALNIAPGRAVEKYEKAMRRELEVWLKLSKHPTIVPLLGIAQVGFPLPVLVSQWMPSGTLYVYLKRAAITASNKVELVKGVANGLEYLHSENVVHGDLHPGNVLIDDSGNPRLTDFGLATVAGNAELQLSVTSATCNLSPRWRAPEIIGVDPEEGPVRPNFKSDIYSFGGVMFFIVSGDVPWKEKNSTQIIIALSHKVVHTHPNNILDKHWNLIQKCWSWEPEHRPGATQALRSIDWFRTDESQGQQPKVHASQGLADLTGQIVGTIDKFVGAGDFGMVTNVNGDGRQVL	na			0	Full	SGmixTrcomp435311_c0_seq5	1000	Fungi (EM)	kinase-like protein/signal transducer /Dbl domain-containing protein/WD40 repeat-like protein/Tyrosine-protein kinase Fer	kinase/TKL/TKL-ccin protein kinase	2.23891	0	0	3.48622	22.2718
	na			0	No good protein seq	SGmixTrcomp434639_c1_seq13	486	Fungi (EM)	kinase-like protein/TKL/TKL-ccin protein kinase	kinase/TKL/TKL-ccin protein kinase	4.47783	2.34588	1.89253	23.9449	8.7656
CVLKLILWVMIQHYIFLCVLTSLQSYARAVTIGPVADLVIANAHVSPDGFIKSAVLAGGTLPGPIITGQKGDTFKINVTNHLNDETMLTSTSIHWHGLFQ	na			0	Partial (no N- & C- end)	SGmixTrcomp4102572_c0_seq1	301	Fungi (EM)	laccase3/phenol oxidase	laccase	0	0	0	1.74311	20.5187
	na			0		SGmixTrcomp434036_c0_seq28	2278	Fungi (EM)	metacaspase CasA/peptidase C14	Protease	2.23891	7.03763	0	22.2018	10.5187
MTFVASGSSLGAVIHPIMLNNLLNGRLGFGNGVRASAGFVSVLLL	na			0	Partial (no C-end)	SGmixTrcomp435346_c0_seq60	529	Fungi (EM)	MFS general substrate transporter	MFS	0	2.34588	0	20.4862	3.50624
SSSLSVIDLPLRFAMYSKTCGSLQLSPNNWYHIKTLMASSSRTATINRLQLARHTGYIMCIAISCWQISGTGHLVLTSHRRNPN	na			0	Partial (no N-end)	SGmixTrcomp796598_c0_seq1	290	Fungi (EM)	MFS general substrate transporter	MFS	0	0	3.78506	22.2018	7.01248
PSKDLLGATNGLAQTLGSMMRAVGPIVVSSLFALSLEKNLAGGTFVYWVMCTIVILVLGFSTYLPKSLT	na	2	1	2	Partial (no N-end)	SGmixTrcomp774179_c0_seq1	360	Fungi (EM)	MFS general substrate transporter	MFS	15.6724	14.0753	34.0656	3.48622	5.25936
KKPPRSAGVAMSAIIPAPIVSVLALPTAWRHRRTINSQKYDVGTNARPMQARLRTNKHPSDVGRLPMRSA	na	1	1	1	Partial (no N- & C- end)	SGmixTrcomp3318405_c0_seq1	213	Fungi (EM)	MFS general substrate transporter /quinidine resistance protein-like protein	MFS	0	2.34588	0	20.4862	3.50624
PNSHNPDYENGARTRSSVMSAPMSFSEESPSVDALQISDDWDVYSRFSKAQKNFIIFVVSVAGLLPTLVIGTFVPSIPQIAHDLDSKGAVVSLAVSLSVFANAIGGLVWAAYSSFYGRRLMYLWGMPILCIGSFGVAVSSSLRSLLFWRFVQAFGCAGGVSVGVAVIGDIYGAEQRGAALGVFFGASLLGVALSPIIGGTAAHYWSWRSLHFSLGVWGIIEMVLIYLSFPETSHPQSGETRKRKLMFNFVLINPFNSLWLLRSPNIMAVTLANTSAMVTDYVLLVPIAYTIGARYHISNEALIGACFLPSGLGNFIASLVAGRLSDVMVAKWKVKRKGIWVPEDRLRAVLVGGLLVPLSVGLSGLVTAYIAGPLGLVLNLLCLLMNGIGVDFVLTPIGS…	na	6	7	12	Partial (no N-end)	SGmixTrcomp432512_c0_seq13_1	1300	Fungi (EM)	MFS general substrate transporter/mfs dha1 amino acid exporter	MFS	4.47783	0	1.89253	22.2018	8.7656
MSAPMSFSEESPSVDALQISDDWDVYSRFSKAQKNFIIFVVSVAGLLPTLVIGTFVPSIPQIAHDLDSKGAVVSLAVSLSVFANAIGGLVWAAYSSFYGRRLMYLWGMPILCIGSFGVAVSSSLRSLLFWRFVQAFGCAGGVSVGVAVIGDIYGAEQRGAALGVFFGASLLGVALSPIIGGTAAHYWSWRSLHFSLGVWGIIEMVLIYLSFPETSHPQSGETRKRKLMFNFVLINPFNSLWLLRSPNIMAVTLANTSAMVTDYGMLRIPTSSPRPIHLRTSFIGPNRLHNRCPIPHL	na	4	4	7	Full	SGmixTrcomp432512_c0_seq22_1	1400	Fungi (EM)	MFS general substrate transporter/mfs dha1 amino acid exporter	MFS	20.9557	4.69175	9.46266	1.74311	0
MFTTNEKLDDDLDELGHMPSSTSQTACSESGPPDGGFQAWGTAFGCFLMQFCGFGYISSFGVYQDYYTRIYMANHPPSAISWIGALTAFLAINVTLISGPLYDRGWFHRLMIAGSLLQSLSLFALSFTKPGQFYLAFMVQGVLAGFGMGLTYAPSIAVVSQHFSRRRTLLMSLVTSGVPLGSMIHPIMLNHLLNGTVGFANGVRASAGFRTADTNCQLYCSCAKMLSRGTLHPHDSWVITISDRVFLPCILLATGLCQTWY	na	3	3	5	Full	SGmixTrcomp434189_c0_seq34	1524	Fungi (EM)	MFS general substrate transporter/mycorrhiza-upregulated monocarboxylate permease	MFS	4.47783	20.0376	3.78506	1.74311	0
VLPTGAAGDGQDKYWSYNLSVQHLLLHGALLPFTSMSMKATIHNMFTTNEKLDDDLDELGHMPSSTSQTACSESGPPDGGFQAWGTAFGCFLMQFCGFGYISSFGVYQDYYTRIYMANHPPSAISWIGALTAFLAINVTLISGPLYDRGWFHRLMIAGSLLQSLSLFALSFTKPGQFYLV SSPTGNHVVDGLPIRSDQAF	na	2	2	3	Partial (no N- & C- end)	SGmixTrcomp434189_c0_seq29	602	Fungi (EM)	MFS general substrate transporter/mycorrhiza-upregulated monocarboxylate permease	MFS	0	0	0	20.4862	1.75312
MSFGPIGWVLPSEVFPLSMRSKGVSLSTASNWINNFLIGLITPPLMEMSSAATFMIFACACFGAYLWSSYVVPETAGISLEEMDVVFGSAAGQEDRKRKFELERELGLHDLIKGLVASDAPGQ	na	1	1	1	Full	SGmixTrcomp434961_c0_seq44_2	503	Fungi (EM)	MFS monosaccharide transporter/monosaccharide transporter	MFS	4.47783	2.34588	9.46266	27.4311	17.5312
MNLKSTKLTVDRCTPRDRFATRFTRVAQISFPTSIRKSIDDSCIDFPLTPFYSPTGESFTRPRATSDAFMGVEAQIPNTPFARFFPEYRYDHPDPPRSPTPIDFFYPSRPPTPPPKDYLVSTSNEPQSPALTQDSSSPILADPVHVTPGPAGLEPSHSIWIFDSSLREVDFDVACLGALDEQLLYAPKDCFLDICWAEAVYDDEDQLPVLQPEPEEKPWMWQLQTERETDSEESEQRGPDPIVTLVERKVSFLPSPESCTPQSPQHMMIAESESRMLYQNANHSVHFFPVPQQRDSRRKHTAQDPPDTPSGKLKLFSGAYGTLTGRRRTTSN	na			0	Full	SGmixTrcomp434961_c0_seq44_1	1800	Fungi (EM)	MFS monosaccharide transporter/monosaccharide transporter	MFS	4.47783	2.34588	9.46266	27.4311	17.5312
	na			0		SGmixTrcomp435051_c0_seq60	2057	Fungi (EM)	MutS protein-like protein 4/DNA mismatch repair protein MSH4	Muts	6.71674	4.69175	24.5701	1.74311	0
	na			0		SGmixTrcomp435051_c0_seq10	1882	Fungi (EM)	MutS protein-like protein 4/DNA mismatch repair protein MSH4	Muts	2.23891	0	1.89253	6.97244	20.2594
	na			0		SGmixTrcomp435051_c0_seq90	2115	Fungi (EM)	MutS protein-like protein 4/DNA mismatch repair protein MSH4	Muts	2.23891	0	1.89253	6.97244	20.2594
	na			0		SGmixTrcomp435051_c0_seq57	1241	Fungi (EM)	MutS protein-like protein 4/DNA mismatch repair protein MSH4	Muts	2.23891	0	0	20.2293	3.50624
	na			0		SGmixTrcomp435051_c0_seq88	1146	Fungi (EM)	MutS protein-like protein 4/DNA mismatch repair protein MSH4	Muts	2.23891	0	0	20.2293	3.50624
	na			0		SGmixTrcomp435051_c0_seq95	2105	Fungi (EM)	MutS protein-like protein 4/DNA mismatch repair protein MSH4	Muts	2.23891	0	0	20.2293	3.50624
	na			0		SGmixTrcomp435051_c0_seq82	1703	Fungi (EM)	MutS protein-like protein 4/DNA mismatch repair protein MSH4	Muts	2.23891	0	0	20.4862	3.50624
	na			0		SGmixTrcomp435051_c0_seq78	1008	Fungi (EM)	MutS protein-like protein 4/DNA mismatch repair protein MSH4	Muts	0	0	0	1.74311	21.1723
	na			0		SGmixTrcomp435051_c0_seq23	1654	Fungi (EM)	MutS protein-like protein 4/DNA mismatch repair protein MSH5	Muts	0	0	0	22.2293	1.75312
	na			0		SGmixTrcomp435051_c0_seq36	2561	Fungi (EM)	MutS protein-like protein 4/DNA mismatch repair protein MSH6	Muts	2.23891	0	1.89253	5.22933	22.0125
WNTKTGEELLKIEQRAFKVAFTPDGLRLVSGNLNDIRISDATSGDMIKQFEAHNQLFYSLAIAPNGTKFATTSYDNTTRFFDLT	na			0	Partial (no N- & C- end)	SGmixTrcomp433873_c2_seq7	253	Fungi (EM)	mycorrhiza-induced NACHT/WD40-repeat domain-containing /similar to HET-Eprotein/WD-40 repeat protein/similar to prolyl oligopeptidase	WD40 repeat/HET	0	2.34588	0	23.7155	3.50624
	na			0		SGmixTrcomp429377_c0_seq6	302	Fungi (EM)	NAD(P)-binding protein/putative oxidoreductase C736.13		0	0	0	20.4862	3.50624
	na			0		SGmixTrcomp433688_c0_seq8	1463	Fungi (EM)	Nbs1	Nbs1	2.23891	2.34588	0	6.97244	22.0125
	na			0		SGmixTrcomp434059_c0_seq84	981	Fungi (EM)	Nbs1	Nbs1	2.23891	0	0	3.48622	22.0125
	na			0		SGmixTrcomp434059_c0_seq67	852	Fungi (EM)	Nbs1	Nbs1	0	0	0	22.2293	1.75312
	na			0		SGmixTrcomp434059_c0_seq93	919	Fungi (EM)	Nbs1	Nbs1	0	0	0	20.4862	1.75312
	na			0		SGmixTrcomp434059_c0_seq40	914	Fungi (EM)	Nbs1	Nbs1	0	0	0	1.74311	21.1723
	na			0		SGmixTrcomp434059_c0_seq89	851	Fungi (EM)	Nbs1	Nbs1	0	0	0	1.74311	21.1723
	na			0		SGmixTrcomp434059_c0_seq96	1284	Fungi (EM)	Nbs1	Nbs1	0	0	0	1.74311	21.1723
	na			0		SGmixTrcomp432992_c0_seq32	246	Fungi (EM)	nitrate reductase		4.47783	0	0	6.97244	22.0125
	na			0		SGmixTrcomp432288_c0_seq20	2318	Fungi (EM)	non-heme halogenase/FAD binding domain-containing protein/FAD/NAD(P)-binding domain-containing protein		4.47783	2.34588	20.7851	0	0
MNGPLPSVIAFQGTPSDVEFLLLRSIEWTTFEDVTYGTTLEQATVILWHFLGKLLYYPSLLHGFRCREGFACQEP	na			0	Partial (no C-end)	SGmixTrcomp435274_c0_seq43	1762	Fungi (EM)	nuclear pore complex protein/Nucleoporin	NUP	0	0	0	20.4862	1.75312
MTRFFAHLCLYLRMIDITVPPLATQVILEAYLQVLEAAGQRELIAMYAGALGDNAVERYAMFLLRSN	na			0	Full	SGmixTrcomp435274_c0_seq23	1713	Fungi (EM)	nuclear pore protein 84/107/Nucleoporin nup107	NUP	22.2389	2.34588	3.78506	0	0
MTRFFAHLCLYLRMIDIPVRPLATQVIPEAYLQVLEVIRVR	na			0	Full	SGmixTrcomp421693_c0_seq1	243	Fungi (EM)	nuclear pore protein 84/107/Nucleoporin nup107	NUP	0	0	0	21.7431	1.75312
	na			0		SGmixTrcomp435086_c0_seq17	342	Fungi (EM)	nwd2		0	0	0	1.74311	21.1723
	na			0		SGmixTrcomp433165_c0_seq1	1208	Fungi (EM)	oxysterol binding protein/related to OSH3-Member of oxysterol-binding protein family		17.9113	21.1129	15.1403	6.97244	1.75312
	na			0	No good protein seq	SGmixTrcomp431366_c0_seq9	1955	Fungi (EM)	P-loop containing nucleoside triphosphate hydrolase protein	P-loop	4.47783	2.34588	1.89253	22.2018	12.2718
DALPICFMDVLTYIEFQEPTYFNAFHVHEYDDSGMTRVGKDGKPVDAEELIFRWARGFDAGQFKAELNVCEARDIWDMPLGARQTVMEGWKVEIRKLILEEICTLGTNYNECQDQLTRKFGEARVATLMGKRIIGCTTTGAAMFAQDIRAANPDIVLVEEAGEILESHVLTAMGQNTSQMILIGDHKQLRPKVNNYKLTVEKGDGFELNRSLFERLVLKGFPHETL	na			0	Partial (no N- & C- end)	SGmixTrcomp205395_c0_seq1	681	Fungi (EM)	P-loop containing nucleoside triphosphate hydrolase protein/CbxX/CfqX family protein	P-loop	4.47783	0	0	5.22933	27.5312
	na			0		SGmixTrcomp418343_c0_seq2	463	Fungi (EM)	peroxisome assembly protein per8 (peroxin-10)		8.95566	2.34588	0	22.2018	15.7781
	na			0		SGmixTrcomp1734978_c0_seq1	407	Fungi (EM)	pleiotropic drug resistance ABC transporter/hba2/ABC transporter		0	2.34588	1.89253	5.22933	20.2594
	na			0		SGmixTrcomp2291417_c0_seq1	338	Fungi (EM)	polysaccharide lyase family 14 protein/alginate lyase		0	0	0	1.74311	21.1723
RGPSFASVSYKSILYNSLTDSVSANSWSIHHGHCIHSSARMCLPSLFLLRLKPFASFITVPFLARDPKAIEIVQVILESVLLRREKNMRDNSGKRIVELPAKEVTVDTLQFTFAEQKIYDYSCYDYEVRLWMPGVSQFLTLFQDCVGRCFIQISSLILAMG	na			0	Partial (no N-end)	SGmixTrcomp433858_c0_seq10	547	Fungi (EM)	RAD5-like protein/DNA repair protein RAD5/helicase-like transcription factor HLTF	DNA/ATP binding/helicase_RAD	0	0	0	21.7431	1.75312
RRSSDLEEVEVEEGEELSDNELDVIYKKAQKNDQSMTEMDPPNTFTLTLRGYQKQALMWMHSKESSEISAREAVSMHPLWSEYTFPAEPQDGVIDLTEAEKLFYFNPYSGELSLDFPKAERKLKGGILADEMGMGKTIMLSALIHTNRDPEPILPDDTARDLVRTRQLKLGNAFRSRALGQRKKPTKGPSATLIVAPTSLLSQWHEELQRSSAPGTLSVTVWHGQNRLDLDSIEDDSMDDASITVIITSYGVLASEHSKLLKSGGQSSIFQVEWLRVILDEAHHCKSRTSKTARAVYALRARRRWAVTGTPIVNKLEDLHSLLQFLEYTPWSLYSFFRSFITVPFLARDPKAIEIVQVILESVLLRREKNMRDNSGKRIVELPAKEVTVDTLQFTFAEQ…	na			0	Full	SGmixTrcomp433858_c0_seq62	1848	Fungi (EM)	RAD5-like protein/DNA repair protein RAD5/helicase-like transcription factor HLTF	DNA/ATP binding/helicase_RAD	2.23891	0	0	20.2293	3.50624
	na			0		SGmixTrcomp432288_c0_seq14	2044	Fungi (EM)	radh flavin-dependent halogenase/FAD/NAD(P)-binding domain-containing protein	FAD/NAD(P)	0	0	0	18.7431	23.1065
PSAQRIIACSYDSSLPLWVLESGAQMGDNWRDKEEENRAGVSTISLSLDGNTVVSGREDGNARLLG	na			0	Partial (no N- & C- end)	SGmixTrcomp429475_c0_seq6	1246	Fungi	related to WD40-repeat protein (notchless protein)	WD40 repeat	0	2.34588	0	20.4862	3.50624
	na			0		SGmixTrcomp434617_c0_seq21	249	Fungi (EM)	reverse transcriptase-RNase H-integrase		0	0	0	1.74311	23.7656
	na			0		SGmixTrcomp434825_c0_seq12	624	Fungi (EM)	RNA polymerase II-associated protein		0	0	0	18.7431	23.1065
	na			0		SGmixTrcomp425034_c0_seq2	549	Fungi (EM)	S-adenosyl-L-methionine-dependent methyltransferase/sam-dependent methyltransferase		20.9557	9.3835	5.67759	1.74311	1.75312
	na			0	No good protein seq	SGmixTrcomp435557_c0_seq12	677	Fungi (EM)	serine protein kinase	kinase/serine/threonine protein kinase	0	0	1.89253	20.2293	3.50624
MSQAINSLSNSLEELEKKTITTIPYDLAALREYMERQQKKDEITGQLRTKQATKNTYIAHQRSARVREAFLQLYRPVYYSISKQVLRLIFNSALQSSLLCIRILPMNPLHYPFFVLEAQISTNFWERIN	na			0	Partial (no C-end)	SGmixTrcomp433931_c0_seq28	809	Fungi (EM)	serine-rich adhesin for platelets-like, partial/tat pathway signal sequence/PREDICTED: nuclear GTPase SLIP-GC-like /P-loop containing nucleoside triphosphate hydrolase	P-loop/GTPase	2.23891	20.0376	1.89253	0	0
MSQAINSLSNSLEELEKKTITTIPYDLAALREYMERQQKKDEITGQLRTKQATKNTYIAHQRSARVREAFLQLYRPVYYSISKQVLRLIFNSALQSSLLCIRILPMNPLHYPFFVLEAQISTNFWERIN	na			0	Partial (no C-end)	SGmixTrcomp433931_c0_seq18	755	Fungi (EM)	serine-rich adhesin for platelets-like, partial/tat pathway signal sequence/PREDICTED: nuclear GTPase SLIP-GC-like /P-loop containing nucleoside triphosphate hydrolase	P-loop/GTPase	0	0	0	3.48622	23.7656
METTEELQQLEITALKSIYDTNFFEPPPPKAWKGATRLPEFIIKVTHPDPIHASKVYFHLHTKLPKTYPTLATPVFTIQKPRGINHDHEITLQKAIHSEAQMLRGSEMVFQIITSAQEWLADHIHPAIESSGSLATEMTKRALEEEKERKRRQEEEAEREFELASQRAEELQEQIQADAQKHILAKEMQYKAARRRAQSDATEVPSSGDTLTESFPNEIEFRGVRFNAVKMFHPRKECLGITYIADPLCDDVNATLPLEVHTISFNSDYYTTTQGKKKLHAAEAEIQKLINIQHPNLLSTFAVKLNFPYSGAPPRLTILSEQRPALTLQDVLEDCERLREDPASILSVLNAVHSADIIHRGLDISCIYLATRENRTHTKMVRIGKVGYHARLKDYHKSD…	na			0	Full	SGmixTrcomp434889_c1_seq22	2094	Fungi (EM)	Serine/threonine-protein kinase	kinase/serine/threonine protein kinase	4.47783	20.0376	1.89253	0	0
	na			0		SGmixTrcomp434889_c1_seq4	1310	Fungi (EM)	Serine/threonine-protein kinase	kinase/serine/threonine protein kinase	22.2389	2.34588	1.89253	0	0
METTEELQQLEITALKSIYDTNFFEPPPPKAWKGATRLPEFIIKVTHPDPIHASKVYFHLHTKLPKTYPTLATPVFTIQKPRGINHDHEITLQKAIHSEAQMLRGSEMVFQIITSAQEWLADHIHPAIESSGSLATEMTKRALEEEKERKRRQEEEAEREFELASQRAEELQEQIQADAQKHILAKEMQYKAARRRAQSDATEVPSSGDTLTESFPNEIEFRGVRFNAVKMFHPRKECLGITYIADPLCDDVNATLPLEVHTISFNSDYYTTTQGKKKLHAAEAEIQKLINIQHPNLLSTFAVKLNFPYSGAPPRLTILSEQRPALTLQDVLEDCERLREDPASILSVLNAVHSADIIHRGLDISCIYLATRENRTHTKMVRIGKVGYHARLKDYHKSD…	na			0	Full	SGmixTrcomp434889_c1_seq23	1868	Fungi (EM)	Serine/threonine-protein kinase	kinase/serine/threonine protein kinase	2.23891	0	3.78506	8.71555	22.0125
METTEELQQLEITALKSIYDTNFFEPPPPKAWKGATRLPEFIIKVTHPDPIHASKVYFHLHTKLPKTYPTLATPVFTIQKPRGINHDHEITLQKAIHSEAQMLRGSEMVFQIITSAQEWLADHIHPAIESSGSLATEMTKRALEEEKERKRRQEEEAEREFELASQRAEELQEQIQADAQKHILAKEMQYKAARRRAQSDATEVPSSGDTLTESFPNEIEFRGVRFNAVKMFHPRKECLGITYLADPLCDEEKVACSRS	na			0	Full	SGmixTrcomp434889_c1_seq30	1559	Fungi (EM)	Serine/threonine-protein kinase	kinase/serine/threonine protein kinase	0	0	0	1.74311	21.1723
	na			0		SGmixTrcomp434889_c1_seq35	1389	Fungi (EM)	Serine/threonine-protein kinase	kinase/serine/threonine protein kinase	0	0	0	1.74311	21.1723
	na			0	No good protein seq	SGmixTrcomp435154_c0_seq16	997	Fungi (EM)	Serine/threonine-protein kinase, /dna repair protein rev1	kinase/serine/threonine protein kinase	0	0	0	21.9724	3.50624
	na			0	No good protein seq	SGmixTrcomp435354_c0_seq3	1316	Fungi (EM)	Serine/threonine-protein kinase/other/PEK/GCN2 protein kinase/eif2 alpha kinase gcn2	kinase/serine/threonine protein kinase	0	2.34588	0	5.22933	23.7656
	na			0		SGmixTrcomp435155_c2_seq14	228	Fungi (EM)	short-chain dehydrogenase/NADP-binding protein/retinol dehydrogenase 12		8.95566	2.34588	1.89253	26.1466	26.2968
	na			0		SGmixTrcomp422314_c0_seq1	226	Fungi (EM)	small heat shock protein/HSP20-like chaperone	HSP20	2.23891	4.69175	22.6776	0	0
	na			0		SGmixTrcomp1103300_c0_seq1	397	Fungi (EM)	small heat shock protein/HSP20-like chaperone	HSP20	0	0	0	20.2293	3.50624
MGSILLILWSPSDVLVGYAYPVHRKLRCCSIIVSQKPTVLAVRSGIWMRWGSIGRCGRYRRYLRGGAARCSLGCLLWGFSSRCRAVTYYRRHCSTLLVLAQPALLAWSMGHYRDGSDLSVLSGDKSSAVGRDS	1_19	1	0	0	Full	SGmixTrcomp432512_c0_seq22_2	391	Fungi (EM)	Small proteins with signal peptides for secretory (functional unknown)	SSP	20.9557	4.69175	9.46266	1.74311	0
MGSILLILWSPSDVLVGYAYPVHRKLRCCSIIVSQKPTVLAVRSGIWMRWGSIGRCGRYRRYLRGGAARCSLGCLLWGFSSRCRAVTYYRRHCSTLLVLAQPALLAWSMGHYRDGSDLSVLSGDKSSAVGRDS	1_19	1	0	0	Full	SGmixTrcomp432512_c0_seq13_2	395	Fungi (EM)	Small proteins with signal peptides for secretory (functional unknown)	SSP	4.47783	0	1.89253	22.2018	8.7656
MIAGAILQTTAFSFSHLIFARIFTGYGNGLITSTVPTYHAEFSPSAKRGRMIMMEGTLIVVGVTIAFG	1_20	1	0	0	Full	SGmixTrcomp434661_c0_seq3	899	Fungi (EM)	Small proteins with signal peptides for secretory (functional unknown)	SSP	2.23891	4.69175	0	8.71555	23.7656
MEMAPTLKLLDGLCFSLTCQGARTLLQRVRKLRVWGGISRCDCLTISFAALHHGPDGGCRFGT	1_21	1	0	0	Partial (no C-end)	SGmixTrcomp390586_c0_seq1	768	Fungi (EM)	Small proteins with signal peptides for secretory (functional unknown)	SSP	0	0	1.89253	5.22933	20.2594
MANCISIVVLPPSYTALLAGPQLVTHSVLASRILFNLRAMSDLQDVVTDELTILGVVSQPMAFQTPPYVDHTELWDSTIC	1_32	1	0	0	Full	SGmixTrcomp431828_c0_seq25	795	Fungi (EM)	Small proteins with signal peptides for secretory (functional unknown)	SSP	4.47783	0	0	6.97244	20.5187
	na			0		SGmixTrcomp434646_c0_seq10	727	Fungi (EM)	SNase-domain-containing protein/nuclease		2.23891	4.69175	0	22.2018	7.01248
	na			0		SGmixTrcomp430845_c0_seq25	2179	Fungi (EM)	Sodium/hydrogen exchanger, partial/Na+/H+ antiporter		20.9557	9.3835	5.67759	0	3.50624
	na			0		SGmixTrcomp2419930_c0_seq1	290	Fungi (EM)	Sodium/hydrogen exchanger/Na+/H+ antiporter		2.23891	2.34588	3.78506	8.71555	23.7656
	na			0		SGmixTrcomp435203_c0_seq13	2491	Fungi (EM)	SWIRM-domain-containing protein/related to ADA2-General transcriptional adaptor or co-activator/transcriptional adapter 2-alpha		20.1502	23.4588	13.2477	1.74311	5.25936
	na			0		SGmixTrcomp431602_c0_seq16	507	Fungi (EM)	thymocyte nuclear protein 1 isoform 1/DUF55-domain-containing protein		4.47783	0	3.78506	8.71555	23.7656
	na			0		SGmixTrcomp431602_c0_seq40	544	Fungi (EM)	thymocyte nuclear protein 1 isoform 1/DUF55-domain-containing protein		0	0	0	18.7431	23.1065
MDNFNSESNDAFAFKIEPPFIPATAIQRSQSVPHYTGGFGDVWKCSMFTQSETRPVAVKVIKVPDTLPTAIIKKKYWQEVRREAYVWIQLLHDNILPLEGVTEGFGVLPAFVSPWMKNGTLRDYLQREVGLSWERKLSMVREVAAGLQYLHDKGIVHGDITETNILISNDGRLCLSDYGLSMIFAESGNPSFNSCHGGNVWWMAPEIASPDLEVCEPMKPTKAGDVYSYGCIMMHVFSGQKPYFPLTNAFHVMKAIVRGRVPFSQHQLTGIDEGIKQYGLRCLSVDWRSRPLVSEIVEFLWSQTNIAKTMKTMLLQTVTQIPEAVLTKCDYHPDGLDVLGAALKCNWVVHGSSEIEVGVFVRIRGTVRNASVDRSRSRP-GMMLTVKMMLTR-LM-VNT…	na			0	inperfect seq	SGmixTrcomp435058_c1_seq32	3793	Fungi (EM)	TKL/TKL-ccin protein kinase	kinase/TKL/TKL-ccin protein kinase	2.23891	2.34588	1.89253	6.97244	20.5187
MTIVSSLQSRSSNSPVMLQDLTESITKTGDYPVARGGFGEIWKCTYRTERGPIAVAVKSLLVYASDQFGGVMEKKTKRIRREIRTCARLKHHNILSVYGYTYGFGLFMAIVSPWAENGNLTTYLEREDARLTMVRRFQILRDITDGLHYLHTNNIIHGDLTGVTSSRMCLFIVMAQLASLTSVCPLCTLKS	na	1	2	2	Full	SGmixTrcomp434949_c0_seq32	896	Fungi (EM)	TKL/TKL-ccin protein kinase	kinase/TKL/TKL-ccin protein kinase	4.47783	2.34588	5.67759	23.9449	22.7906
MHPSRCFSYRWLNNAYLSRYQIQHNPTDLSLAVDNFRLASCHPTQGLPLRITQAYNWTIAVEQHGHGSALEAYSTF	na			0	Partial (no C-end)	SGmixTrcomp435176_c0_seq26	316	Fungi (EM)	TPR-like protein	TPR (tetratricopeptide repeat)-like protein	2.23891	0	5.67759	8.71555	22.2718
MGHRCGGDTSWFCIACIQNCIEIPTSACHSSSRHFDAVRIATASLAMDAFSCSVRHDALPTAVELVEQGRAVFWTQLAHLSSPSDELFLLGDTGGALAEELKQLSFRHAMERCF	na			0	Partial (no C-end)	SGmixTrcomp429258_c0_seq4	367	Fungi (EM)	TPR-like protein, partial/tetratricopeptide repeat-containing protein	TPR (tetratricopeptide repeat)-like protein	0	0	0	21.7431	1.75312
	na			0		SGmixTrcomp434250_c0_seq87	2417	Fungi (EM)	Translin		4.47783	24.6918	1.89253	0	0
AQSLILLIFVCPISHALMTDADQEVCLSKTLGILVMVLLCVECIFIIRTYALWGQTRRILYILAGSYLVILAGAFSCLALYSVAISKFGGCDLPADSQQPLIAGYILLVILEIGKSAAFYHPSYSIFFATSEVLVLSVYRAFKLYRASQLLVLLVQHNVGYFAACLTLNGINMISAVGVATHDNAMMEVTQIVLQGLLAARMQIDLWKSASEWSESRTDEMTLMEFAERRDIRPESELVNT	1_16	2	2	3	Full	SGmixTrcomp435120_c1_seq124_1	3608	Fungi (EM)	Transmembrane protein with signal peptides	TMP_w/signal peptides	2.23891	2.34588	0	5.22933	20.5187
AQSLILLIFVCPISHALMTDADQEVCLSKTLGILVMVLLCVECIFIIRTYALWGQTRRILYILAGSYLVILAGAFSCLALYSVAISKFGGCDLPADSQQPLIAGYILLVILEIEVLVLSVYRAFKLYRASQLLVLLVQHNVGYFAACLTLNGINMISAVGVATHDNAMMEVTQIVLQGLLAARMQIDLWKSASEWSESRTDEMTLMEFAERRDIRPESELVNT	1_16	2	2	3	Full	SGmixTrcomp435120_c1_seq110_1	3556	Fungi (EM)	Transmembrane protein with signal peptides	TMP_w/signal peptides	2.23891	2.34588	0	8.71555	20.2594
MLAVIMMTRIHAMYQQSKPILIFLVVALLASTIASGVILGMGNIGISGKEFVLSGYHICLVQITRAKMNLNHEMVIPTAIWEILAFFLAIWIVIKRFYEMRQSPTGSTMGDCFTMLIKSHALYFLAFAAVACFNLGDLSPNLLYSTAVGADIYGGALRVARVLQMFVVGPRLILSVREYHTKLVAKSDGGTGMSSIAFQARGRVSTGGDV	1_36	2	2	3	Full	SGmixTrcomp435120_c1_seq119_2	3639	Fungi (EM)	Transmembrane protein with signal peptides	TMP_w/signal peptides	2.23891	2.34588	3.78506	22.2018	8.7656
MLAVIMMTRIHAMYQQSKPILIFLVVALLASTIASGVILGMGNIGISGKEFVLSGYHICLVQITRAKMNLNHEMVIPTAIWEILAFFLAIWIVIKRFYEMRQSPTGSTMGDCFTMLIKSHALYFLAFAAVACFNLGDLSPNLLYSTAVGADIYGGALRVARVLQMFVVGPRLILSVREYHTKLVAKSDGGTGMSSIAFQARGRVSTGGDV	1_36	2	2	3	Full	SGmixTrcomp435120_c1_seq124_2	3608	Fungi (EM)	Transmembrane protein with signal peptides	TMP_w/signal peptides	2.23891	2.34588	0	5.22933	20.5187
MLAVIMMTRIHAMYQQSKPILIFLVVALLASTIASGVILGMGNIGISGKEFVLSGYHICLVQITRAKMNLNHEMVIPTAIWEILAFFLAIWIVIKRFYEMRQSPTGSTMGDCFTMLIKSHALYFLAFAAVACFNLGDLSPNLLYSTAVGADIYGGALRVARVLQMFVVGPRLILSVREYHTKLVAKSDGGTGMSSIAFQARGRVSTGGDV	1_36	2	2	3	Full	SGmixTrcomp435120_c1_seq135	1575	Fungi (EM)	Transmembrane protein with signal peptides	TMP_w/signal peptides	2.23891	0	0	5.22933	20.5187
MLAVIMMTRIHAMYQQSKPILIFLVVALLASTIASGVILGMGNIGISGKEFVLSGYHICLVQITRAKMNLNHEMVIPTAIWEILAFFLAIWIVIKRFYEMRQSPTGSTMGDCFTMLIKSHALYFLAFAAVACFNLGDLSPNLLYSTAVGADIYGGALRVARVLQMFVVGPRLILSVREYHTKLVAKSDGGTGMSSIAFQARGRVSTGGDV	1_36	2	2	3	Full	SGmixTrcomp435120_c1_seq44	3411	Fungi (EM)	Transmembrane protein with signal peptides	TMP_w/signal peptides	4.47783	0	1.89253	8.71555	22.0125
MLAVIMMTRIHAMYQQSKPILIFLVVALLASTIASGVILGMGNIGISGKEFVLSGYHICLVQITRAKMNLNHEMVIPTAIWEILAFFLAIWIVIKRFYEMRQSPTGSTMGDCFTMLIKSHALYFLAFAAVACFNLGDLSPNLLYSTAVGADIYGGALRVARVLQMFVVGPRLILSVREYHTKLVAKSDGGTGMSSIAFQARGRVSTGGDV	1_36	2	2	3	Full	SGmixTrcomp435120_c1_seq24	3134	Fungi (EM)	Transmembrane protein with signal peptides	TMP_w/signal peptides	0	2.34588	3.78506	6.97244	22.0125
MLAVIMMTRIHAMYQQSKPILIFLVVALLASTIASGVILGMGNIGISGKEFVLSGYHICLVQITRAKMNLNHEMVIPTAIWEILAFFLAIWIVIKRFYEMRQSPTGSTMGDCFTMLIKSHALYFLAFAAVACFNLGDLSPNLLYSTAVGADIYGGALRVARVLQMFVVGPRLILSVREYHTKLVAKSDGGTGMSSIAFQARGRVSTGGDV	1_36	2	2	3	Full	SGmixTrcomp435120_c1_seq13	1577	Fungi (EM)	Transmembrane protein with signal peptides	TMP_w/signal peptides	0	2.34588	0	5.22933	22.0125
MLAVIMMTRIHAMYQQSKPILIFLVVALLASTIASGVILGMGNIGISGKEFVLSGYHICLVQITRAKMNLNHEMVIPTAIWEILAFFLAIWIVIKRFYEMRQSPTGSTMGDCFTMLIKSHALYFLAFAAVACFNLGDLSPNLLYSTAVGADIYGGALRVARVLQMFVVGPRLILSVREYHTKLVAKSDGGTGMSSIAFQARGRVSTGGDV	1_36	2	2	3	Full	SGmixTrcomp435120_c1_seq110_2	3556	Fungi (EM)	Transmembrane protein with signal peptides	TMP_w/signal peptides	2.23891	2.34588	0	8.71555	20.2594
MLAVIMMTRIHAMYQQSKPILIFLVVALLASTIASGVILGMGNIGISGKEFVLSGYHICLVQITRAKMNLNHEMVIPTAIWEILAFFLAIWIVIKRFYEMRQSPTGSTMGDCFTMLIKSHALYFLAFAAVACFNLGDLSPNLLYSTAVGADIYGGALRVARVLQMFVVGPRLILSVREYHTKLVAKSDGGTGMSSIAFQARGRVSTGGDV	1_36	2	2	3	Full	SGmixTrcomp435120_c1_seq148_2	3587	Fungi (EM)	Transmembrane protein with signal peptides	TMP_w/signal peptides	0	2.34588	0	6.97244	20.2594
MLAVIMMTRIHAMYQQSKPILIFLVVALLASTIASGVILGMGNIGISGKEFVLSGYHICLVQITRAKMNLNHEMVIPTAIWEILAFFLAIWIVIKRFYEMRQSPTGSTMGDCFTMLIKSHALYFLAFAAVACFNLGDLSPNLLYSTAVGADIYGGALRVARVLQMFVVGPRLILSVREYHTKLVAKSDGGTGMSSIAFQARGRVSTGGDV	1_36	2	2	3	Full	SGmixTrcomp435120_c1_seq22	3019	Fungi (EM)	Transmembrane protein with signal peptides	TMP_w/signal peptides	0	2.34588	0	3.48622	20.2594
MLSTVLAIVVTSISLRFTTIITSPVTTSAIPGITGCYWTSHSVQYFMSFVLLFVFQLGMSPGAGSINYRCALTDTPQDWSPSHLYVSYKAGGRPRAICTQSS	1_18	1	1	1	Full	SGmixTrcomp435318_c0_seq15	1387	Fungi (EM)	Transmembrane protein with signal peptides	TMP_w/signal peptides	2.23891	0	0	22.2018	3.50624
MGFALMISGTSVISVSLLLSDLVRILATVLGTFEFAILDSVGVLIRGILTTRRHIGMRRTPIAWMSRLFPLPCFPRARNIAIGSSQFQDFFLRNF	1_24	1	1	1	Full	SGmixTrcomp433241_c0_seq40	1299	Fungi (EM)	Transmembrane protein with signal peptides	TMP_w/signal peptides	22.2389	11.7294	3.78506	0	0
RIVLVAMLSTLFVSPMPSPHQAHGRWISQAIIATSIGIRFTTIATSHVTTSAIPGITGCSWDSSSVRFFMPFILLFAFQLGISPGTGIIHYRHALTDTLPRIVLPHAHTRCTELAVGQGTSTRRPDES	1_24	1	1	1	Full	SGmixTrcomp434772_c0_seq13	1169	Fungi (EM)	Transmembrane protein with signal peptides	TMP_w/signal peptides	8.95566	29.3835	11.3552	3.48622	1.75312
MAAASHSGSMASLMTGLGISSIVFLILTAQVWIFFRRHTIRSRENWQNKLLVATIWLMQATQMGLTSRIAGAHTMDFEDFSQFVGRISTEWAIYTGICTSTTSLVHVVFICRVCRLEKTLCGKRRMTFVLIAFCAMEQVFGFLKAICMIFKLSDYTYYTMARWAPPITIGCSAIGDTLIAGTLAYILHSNRTESPRTNRMITKLIIFCSQTGLVTTVAAFSTLGIWAVCSFVIKHLYMCFPMGCLYATCLLANFIARDSYLQPQEIEISDISSARFTKDVHADLNSNSSSDTRSGRRETLAMKEGRGSDSCISKAFSK	na	4	4	7	Full	SGmixTrcomp435031_c0_seq54	1983	Fungi (EM)	Transmembrane protein with unknown function	GPCR-like/TMP	51.495	60.9928	41.6357	10.4587	8.7656
GQGLLMRFRDDLISGIPHTLIHRPLTQSINYWACNIADIRNFQKLSVNQRPHPRVLLVCAFTILSRMDAMITRSATLDSLQTHSQQAVFVAIASFTVLCWDHIITFADEVDFIWCKPKGLPGYLFLLNRYITPLGFVVNIVALTLPTWSTEVGNCFLQNPKISHVIFSCRNFVRYERAMAIIGVSIAQLIMLFRIHVLYRGYKLATAIPVLLFLVWVALEAYVMARGEMVSVVQQVHSCHEVHDLPLTVSAARAWMPLTYDSTIFAMTLWRTLPIVKNKGAGRILLKLLSDGTLYYTIICSANLVLTVIIVRGPPGQNFVAAQLTYL	na	4	4	7	Full	SGmixTrcomp431630_c0_seq2	1628	Fungi (EM)	Transmembrane protein with unknown function	GPCR-like/TMP	20.9557	4.69175	3.78506	0	1.75312
GQGLLMRFRDDLISGIPHTLIHRPLTQSINYWACNIADIRNFQKLSVNQRPHPRVLLVCAFTILSRMDAMITRSATLDSLQTHSQQAVFVAIASFTVLCWDHIITFADEVDFIWCKPKGLPGYLFLLNRYITPLGFVVNIVALTLPTWSTEVGNCFLQNPKISHVIFSCRNFVRYERAMAIIGVSIAQLIMLFRIHVLYRGYKLATAIPVLLFLVWVALEAYVMARGEMVSVVQQVHSCHEVHDLPLTVSAARAWMPLTYDSTIFAMTLWRTLPIVKNKGAGRILLKLLSDGTLYYTIICSANLVLTVIIVRGPPGQNFVAAQLTYL	na	4	4	7	Full	SGmixTrcomp431630_c0_seq28	1679	Fungi (EM)	Transmembrane protein with unknown function	GPCR-like/TMP	2.23891	22.3835	1.89253	0	0
GQGLLMRFRDDLISGIPHTLIHRPLTQSINYWACNIADIRNFQKLSVNQRPHPRVLLVCAFTILSRMDAMITRSATLDSLQTHSQQAVFVAIASFTVLCWDHIITFADEVDFIWCKPKGLPGYLFLLNRYITPLGFVVNIVALTLPTWSTESCRNFVRYERAMAIIGVSIAQLIMLFRIHVLYRGYKLATAIPVLLFLVWVALEAYVMARGEMVSVVQQVHSCHEVHDLPLTVSAARAWMPLTYDSTIFAMTLWRTLPIVKNKGAGRILLKLLSDGTLYYTIICSANLVLTVIIVRGPPGQNFVAAQLTYL	na	4	4	7	Full	SGmixTrcomp431630_c0_seq21	1625	Fungi (EM)	Transmembrane protein with unknown function	GPCR-like/TMP	2.23891	0	1.89253	20.4587	10.5187
MRYHACHDCRSAKRTRSRCVNIKTQLQESRRSGVHFNSLTFFNILCFPMAPNSTEVMWGPGLIGCIIATVLYGISFGQYIFYLRSFPRDSKRLKLFITTVFLFETIHQCALMGIYWSTLVLCRRSTSFECTTKLPWQMLLGVFMSYSIIFFVQCFYAHRVWIITGNNRWIAGTICVLTTISFVCGIIVGGLALHTRSSEVMFSTKWSPISSFTGALCDCIVTGSIWLFMRPARTGNVRCVVSLLCLLSDSCRIL	na	3	4	6	Full	SGmixTrcomp434786_c0_seq11	1032	Fungi (EM)	Transmembrane protein with unknown function	TMP	2.23891	2.34588	20.7851	0	0
MPASCSENCTLKGHSLFRCPYELDEYRSIRRRWHSGIQVLQWFGLLSIVLKVLFLTEVIQLEHLLFAVLVFDYCITLEAESQWVWHRKWTLVRFIFTISRYLPFFGIGMTFVAALRTQYYPGESCIGYGQASTVLHTVSVVAAEGLLITRIYASWNSKRLLTFLLIFSVVSLWSAFYHEDLMPNQMARFVL	na	3	3	5	Full	SGmixTrcomp434059_c0_seq11	1273	Fungi (EM)	Transmembrane protein with unknown function	TMP	22.2389	4.69175	7.57013	0	0
MDSRYSVYPILTCRIVKALWDILWAVYILPAIFSARFEKTQVIREHNFLHEWKYQQCHLSSLDNDSLVGALHNLECMLIPRCHSLFETIHQCALMGIYWSTLVLCRRSTSFECTTKLPWQMLLGVFMSYSIIFFVQCFYAHRVWIITGNNRWIAGTICVLTTISFVCGIIVGGLALHTRSSEVMFSTKWSPISSFTGALCDCIVTGSIWLFMRPARTGNVRCVVSLLCLLSDSCRIL	na	3	3	5	Full	SGmixTrcomp434786_c0_seq74	1244	Fungi (EM)	Transmembrane protein with unknown function	TMP	0	0	1.89253	20.4862	3.50624
IAYWTHQKASLATISYGLCQAFSLTACFVRIPIVFIPTIEKLNKTECTIIDLIDLWILVMVLLCVECIFIIRTYALWGQTRRILYILAGSYLVILAGAFSCLALYSVAISKFGGCDLPADSQQPLIAGYILLVILEIEVLVLSVYRAFKLYRASQLLVLLVQHNVGYFAACLTLNGINMISAVGVATHDNAMMEVTQIVLQGLLAARMQIDLWKSASEWSESRTDEMTLMEFAERRDIRPESELVNT	na	3	3	5	Full	SGmixTrcomp435120_c1_seq148_1	3587	Fungi (EM)	Transmembrane protein with unknown function	TMP	0	2.34588	0	6.97244	20.2594
MLVALQPTMSIRTCRMMYFVNTYTGSVIMVCAEGIFLARACAIWEFRRRMISMFLVSGLLYVIIGHVVLSISQSVLQITKSPIRVTSCLDTGEGSTIIIVYVILAAAEIQIWIFTLYKAVASYWREGTHNRLLEQLVLHNMIYLTCGLNFLKYDTKSFRSQSY	na	2	2	3	Full	SGmixTrcomp432670_c0_seq10	2109	Fungi (EM)	Transmembrane protein with unknown function	TMP	6.71674	27.0376	11.3552	1.74311	1.75312
MRYHACHDCRSAKRTRSRCVNIKTQLQESRRSGVHFNSLTFFNILCFPMAPNSTEVMWGPGLIGCIIATVLYGISFGQYIFYLRSFPRDSKRLKLFITTVFLFETIHQCALMGIYWSTLVLCRRSTSFECTTKLPWQMLASTSVLL	na	2	2	3	Full	SGmixTrcomp434786_c0_seq6	1004	Fungi (EM)	Transmembrane protein with unknown function	TMP	0	0	0	5.22933	20.2594
MRYHACHDCRSAKRTRSRCVNIKTQLQESRRSGVHFNSLTFFNILCFPMAPNSTEVMWGPGLIGCIIATVLYGISFGQYIFYLRSFPRDSKRLKLFITTVLWVLCTILSVC	na	2	2	3	Full	SGmixTrcomp434786_c0_seq14	946	Fungi (EM)	Transmembrane protein with unknown function	TMP	0	0	0	1.74311	20.2594
MAIIGVSIAQLIMLFRIHVLYRGYKLATAIPVLLFLVWVALEAYVMARGEMVSVVQQVHSCHEVHDLPLTVSAARAWMPLTYDSTIFAMTLWRTLPIVKNKGAGRILLKLLSDGTLYYTCVYFSIQVNYSTC	na	3	2	3	Full	SGmixTrcomp431630_c0_seq17_2	1155	Fungi (EM)	Transmembrane protein with unknown function	TMP	2.23891	0	0	20.4862	3.50624
MSTALYVDAGIQASKYCNVGTFAVLVFDYCITLEAESQWVWHRKWTLVRFIFTISRYLPFFGIGMTFVAALRTQYYPGESCIGYGQASTVLHTVSVVAAEGLLITRIYASWNSKRLLTFLLIFSVICLVTAYIFSDTSLVPNSTNTSPIYISNTIRVEIR	na	2	2	3	Full	SGmixTrcomp434059_c0_seq53	796	Fungi (EM)	Transmembrane protein with unknown function	TMP	0	0	0	20.4862	1.75312
NIACGVITAIGLQYLIGEELILSGTYTCNYGYEADVQLLASIVWILNTVWEVLALCLSVWIAVKHFRDLRRLGQSTGSTMEDCFRALMTSHMIYFVSFAGVACLQLGFLSPQLLSSNSIGALILYGALEFLLSVEMFVLGPRLILSVREFNAKLVADSDAETSMKSIVFQERVHVTTSSTV	na	2	2	3	Partial (no N-end)	SGmixTrcomp435618_c0_seq26	551	Fungi (EM)	Transmembrane protein with unknown function	TMP	114.185	75.068	54.8834	249.265	245.437
GQGLLMRFRDDLISGIPHTLIHRPLTQSINYWACNIADIRNFQKLSVNQRPHPRVLLVCAFTILSRMDAMITRSATLDSLQTHSQQAVFVAIASFTVLCWDHIITFADEVDFIWCKPKGLPGYLFLLNRYITPLGFVVNIVALTLPTWSTEVGNCFLQNPKI	na	2	2	3	Partial (no N-end)	SGmixTrcomp431630_c0_seq17_1	1155	Fungi (EM)	Transmembrane protein with unknown function	TMP	2.23891	0	0	20.4862	3.50624
HLLMPISQFSGNVVVSCTSTNLVIRTWTIWKTNRFVRVFMVLITLGHWFTLILDSKETQISPPSSESCGFMIVNPTYSAATSTYTTIFDFVLLKLTIFGHWRSSSSSLFTIIRTQGIVVYFIVFFASVVPSIFSWLNLNYVMNVFFAWPGMFMSRFDPWCAY	na	2	2	3	Full	SGmixTrcomp434848_c0_seq32	1662	Fungi (EM)	Transmembrane protein with unknown function	TMP	0	2.34588	1.89253	6.97244	20.2594
LPIGHTKKRHSQQFHTAYAKHSLLLRALSGSRASQVISSWPRCIHNNAAVVFIPTIEKLNKTECTIIDLIDLWILVMVLLCVECIFIIRTYALWGQTRRILYILAGSYLVILAGAFSCLALYSVAISKFGGCDLPADSQQPLIAGYILLVILEIEVLVLSVYRAFKLYRASQLLVLLVQHNVGYFAACLTLNGINMISAVGVATHDNAMMEVTQIVLQGLLAARMQIDLWKSASEWSESRTDEMTLMEFAERRDIRPESELVNT	na	2	2	3	Full	SGmixTrcomp435120_c1_seq119_1	3639	Fungi (EM)	Transmembrane protein with unknown function	TMP	2.23891	2.34588	3.78506	22.2018	8.7656
MRYHACHDCRSAKRTRSRCVNIKTQLQESRRSGVHFNSLTFFNILCFPMAPNSTEVMWGPGLIGEHPGGLPCLAADSRTRMHHSYSVWTRVTRSTRYPILTCRIVKALWDILWAVYILPAIFSARFEKTQVIREHNFLHEWKYQQCHLSSLDNDSLVGALHNLECMLIPMGIYWSTLVLCRRSTSFECTTKLPWQMLLGVFMSYSIIFFVQCFYAHRVWIITGNNRWIAGTICVLTTISFVCGISYINRSILAPLF	na	2	1	2	Full	SGmixTrcomp434786_c0_seq86	1051	Fungi (EM)	Transmembrane protein with unknown function	TMP	2.23891	12.3459	21.8925	0	0
MYSHSAIARVIACFSYVGCALSSLIMMGVSLPFLKSSTESLQFQRTISTIPGCSAPPPSMIWMVFVPSTIIHTILFGFTIARVAKISHDLRMDQLMQRLLRDGGLVFFVSMGE	na	1	2	2	Full	SGmixTrcomp432200_c0_seq11	862	Fungi (EM)	Transmembrane protein with unknown function	TMP	2.23891	4.69175	0	6.97244	23.7656
MLQREHKTGFMDTDHIIKKIIRVTLQTGLLTAIWTLVDLAVYIALTNGMHLVFNESLAQFYTISLMSTLITRPRDHAYTDFTVVNGEQPEGRVRHFSCLAHDAEALR	na	1	2	2	Full	SGmixTrcomp432135_c0_seq55	1171	Fungi (EM)	Transmembrane protein with unknown function	TMP	0	0	1.89253	6.97244	23.7656
MYFALSWISVVVPAMLGVIMIARLHAMYQRSRKVLIFLVVIFVAIRIANAVMVAIITMQVAGEEFILSGIYQCMIGYRGGASLPLHSVTWM	na	2	1	2	Full	SGmixTrcomp434896_c1_seq4	864	Fungi (EM)	Transmembrane protein with unknown function	TMP	0	0	0	21.7431	1.75312
MVIEGPPEIWIFTLYKAVASYWREGTHNRLLEQLVLHNMIYLTCGLIFSLTVILTTALVKESYGFMIVKFLRIWQVTVHAVLVTRMSRGLWRVDQQRASLESFHTFSPEMLTQA	na	1	1	1	Full	SGmixTrcomp432670_c0_seq14	1775	Fungi (EM)	Transmembrane protein with unknown function	TMP	6.71674	27.0376	5.67759	1.74311	1.75312
MVKRYLERVAFTHGQFSSSATISSSSFNSLLARSHSFFILSHHSLLICCTVILLLVIYLVMRLIYSIVYSDNQ	na	1	1	1	Partial (no C-end)	SGmixTrcomp430772_c0_seq4	638	Fungi (EM)	Transmembrane protein with unknown function	TMP	17.9113	28.1505	17.0328	5.22933	3.50624
MIPETLFAEENPRISYRDLLDEVQLVFYDYFVVSMALTLCSSRSQVTGLQKIRLAEMPRQTFGLFPVRRRQFEVTSECDDNSTNRKGSTQEPRITSNCPFVCVISLNLRSTTQLPKVLGRGGFNLSVAFKKR	na	1	1	1	Full	SGmixTrcomp434036_c0_seq25	1466	Fungi (EM)	Transmembrane protein with unknown function	TMP	0	4.69175	0	6.97244	22.0125
MHSCLQIYEVLRNIFSALNNYEDITLDLQQPSGANDVDVRRQTLARLARTCRTFSEPALDVLWAHIDALSPVVACLLKHVWSRHRRGLR	na	1	1	1	Full	SGmixTrcomp185166_c0_seq1	339	Fungi (EM)	Transmembrane protein with unknown function	TMP	4.47783	0	0	5.22933	20.2594
MDSRYSVYPILTCRIVKALWDILWAVYILPAIFSARFEKTQVIHNDSLVGALHNLECMLIP	na	1	1	1	Full	SGmixTrcomp434786_c0_seq42	1037	Fungi (EM)	Transmembrane protein with unknown function	TMP	0	0	0	20.4862	3.50624
[truncated: 56 more rows]

## Sheet: S3_Dataset_B seq
>SGmixTrcomp185166_c0_seq1 len=339 path=[1:0-338]
[truncated: 485 more rows]

## Sheet: S3_Dataset_C SPcompatible
Protein seq	no. signal peptide sequences (from N end)	no. non cytoplasmic domains	no. cytoplasmic domains	no. transmembrane domains	protein fragment (Full seq or partial)	Nucleotide ID	Length	Organism	Function	Note of function	SPPm1_Deseq	SPPm2_Deseq	SPPm3_Deseq	SPPs1_Deseq	SPPs2_Deseq	SPPs3_Deseq
[truncated: 146 more rows]

[truncated: 10 more sheets: S3_Dataset_C seq, S3_Dataset_D SAincompatible, S3_Dataset_D seq, S3_Dataset_E SGincompatible, S3_Dataset_E seq, S3_Dataset_F SPincompatible, S3_Dataset_F seq, Section 4, Section 5, Section 6]
